# Supplementary material for: A broadly conserved NERD genetically interacts with the exocyst to affect root growth and cell expansion
Source: J Exp Bot. 2018 May 2;69(15):3625–37. doi: 10.1093/jxb/ery162 (PMC6022600; doi:10.1093/jxb/ery162)
Supplement: Supplementary Dataset S1 [file ery162_suppl_supplementary_dataset_s1.xlsx]

## Sheet: Data S1 - Overview
Data S1
Homologs of the Arabidopsis NERD1
BlastP searches of protein databases (i.e. NCBI and UniProtKB/Swiss-Prot) identified homologs of the NERD1 protein identified in Arabidopsis (At3g51050). These homologs were found throughout Angiosperms (32 species evaluated) and in some non-Angiosperm Archaeplastida (8 species evaluated), as well as in a few Metazoan (5 species) and Amoebozoan species (8 species). Eight regions of the protein we…
Results are included in the following tabs (i.e. worksheets) of this Excel document:
NERD1 Homologs – provides list of homologs organized by group and includes accession numbers and sequence comparison of each protein to NERD1 in Arabidopsis (% identity and % similarity).
Summary - Conserved Regions – defines the eight regions of NERD1 that are highly conserved in angiosperms, and summarizes the protein alignments for each region in each of the groups considered [Angiosperms (32 species), Non-angiosperm Archaeplastida (8 species), Metazoa (5 species), Amoebozoa (8 species)].
Alignments are shown in the following tabs:
Conserved Region 1
Conserved Region 2
Conserved Region 3
Conserved Region 4
Conserved Region 5
Conserved Region 6
Conserved Region 7
Conserved Region 8
C-terminal Domain

## Sheet: NERD1 Homologs
Data S1 - NERD1 Homologs
ORGANISM			GENE / mRNA		PROTEIN			SIMILARITY TO At NERD1
Species							aa	0verlap	Identical	Similar
ANGIOSPERMS	Eudicotyledons	Arabidopsis thaliana	At3g51050	NM_114965.4	F4J381_ARATH	NP_190674.2	698		1	1
	Eudicotyledons	Arabidopsis lyrata	GN=ARALYDRAFT_906452	XM_002876019	D7LTM4_ARALL	XP_002876065	698	698	0.991	0.999
	Eudicotyledons	Capsella rubella	GN=CARUB_v10018591mg	XM_006292316	R0FS88_9BRAS	XP_006292378.1.	696	698	0.97	0.997
	Eudicotyledons	Brassica napus	GN=BnaC07g32030D	BnaC07g32030D	A0A078GV46_BRANA	CDY28997	747	698	0.927	0.99
	Eudicotyledons	Brassica oleracea	LOC106306666	XM_013743366	A0A0D3DDX3_BRAOL	XP_013598820	697	698	0.927	0.99
	Eudicotyledons	Brassica rapa	LOC103860687	XM_009138334	M4D8R1_BRARP	XP_009136582	696	698	0.926	0.989
	Eudicotyledons	Citrus sinensis	GN=CISIN_1g005433mg	CISIN_1g005433m	A0A067G672_CITSI	KDO71067	697	698	0.801	0.951
	Eudicotyledons	Jatropha curcas	GN=JCGZ_13666	XM_012223009	A0A067KCC3_JATCU	XP_012078399	697	696	0.805	0.945
	Eudicotyledons	Theobroma cacao	GN=TCM_046675	TCM_046675	A0A061DFF3_THECC	EOX90944	697	696	0.795	0.953
	Eudicotyledons	Populus trichocarpa	GN=POPTR_0005s12030g	XM_002307322	B9H6Z7_POPTR	XP_002307358	693	698	0.781	0.931
	Eudicotyledons	Vitis vinifera	GN=VIT_04s0023g02750	XM_002273687.3.	D7SP47_VITVI	XP_002273723	696	696	0.787	0.941
	Eudicotyledons	Eucalyptus grandis	GN=EUGRSUZ_J02388	EUGRSUZ_J02388	A0A059AGC2_EUCGR	KCW53092	740	696	0.782	0.937
	Eudicotyledons	Cucumis sativus	GN=Csa_6G504640	XM_004149929.2	A0A0A0KJ99_CUCSA	XP_004149977	695	697	0.776	0.927
	Eudicotyledons	Phaseolus vulgaris	GN=PHAVU_002G166800g	XM_007158545	V7CNV5_PHAVU	XP_007158607	696	696	0.772	0.931
	Eudicotyledons	Glycine max	GN=GLYMA_01G170600	XM_003517156	I1J8Q7_SOYBN	XP_003517204	697	697	0.775	0.928
	Eudicotyledons	Prunus persica	GN=PRUPE_ppa002252mg	XM_007204562	M5W987_PRUPE	XP_007204624	695	697	0.763	0.933
	Eudicotyledons	Beta vulgaris subsp. vulgaris	GN=BVRB_6g129650	XM_010681521	A0A0J8C6Z0_BETVU	XP_010679823	695	693	0.766	0.941
	Eudicotyledons	Medicago truncatula	GN=MTR_5g021150	XM_003612040	G7KGA4_MEDTR	XP_003612088	697	697	0.759	0.914
	Eudicotyledons	Solanum tuberosum	GN=PGSC0003DMG400003539	XM_006340621	M0ZVL3_SOLTU	XP_006340683	697	696	0.759	0.931
	Eudicotyledons	Solanum lycopersicum	LOC101246491	XM_004232401	K4BAY4_SOLLC	XP_004232449	697	697	0.759	0.93
	Eudicotyledons	Spinacia oleracea	GN=SOVF_179210	SOVF_179210	A0A0K9QHC1_SPIOL	KNA06635	696	695	0.75	0.928
	Amborellales	Amborella trichopoda	GN=AMTR_s00001p00221740	XM_006828876	W1NM93_AMBTC	XP_006828939	697	698	0.713	0.904
	Liliopsida	Musa acuminata	LOC103975737	XM_009390797	M0S7B8_MUSAM	XP_009389072	696	697	0.727	0.912
	Liliopsida	Elaeis guineensis	LOC105054295	XM_010935793		XP_010934095	693	696	0.737	0.909
	Liliopsida	Setaria italica	GN=SETIT_005967mg	XM_004966505	K3XVK9_SETIT	XP_004966562	699	705	0.682	0.878
	Liliopsida	Hordeum vulgare		AK370019	F2E1J8_HORVD	BAK01220.1	704	708	0.685	0.887
	Liliopsida	Brachypodium distachyon	GN=BRADI_3g00260	XM_003571535	I1HVX9_BRADI	XP_003571583	701	705	0.685	0.885
	Liliopsida	Triticum aestivum	TRIAE_CS42_2BL_TGACv1_130243_AA0406930		A0A1D5TYS4_WHEAT	predicted	702	705	0.684	0.894
	Liliopsida	Oryza brachyantha	OB02G10080	XM_015833891	J3L8P1_ORYBR	XP_015689377	701	705	0.682	0.895
	Liliopsida	Oryza sativa Indica	GN=OsI_05449	OsI_05449	B8AGU5_ORYSI	EEC72283	701	705	0.678	0.895
	Liliopsida	Oryza sativa Japonica	GN=Os02g0100700	XM_015770953	Q6YU98_ORYSJ	XP_015626439	701	705	0.678	0.895
	Liliopsida	Zea mays	LOC100383154	NM_001175819	A0A1D6GX90_MAIZE	NP_001169290	703	705	0.674	0.884
OTHER ARCHAEPLASTIDA	Bryophyta	Physcomitrella patens	GN=PHYPADRAFT_110865	XM_001751177	A9RAX4_PHYPA	XP_001751229	706	700	0.539	0.807
	Lycopodiophyta	Selaginella moellendorffii	GN=SELMODRAFT_88168	XM_002967823	D8R9U6_SELML	XP_002967869	685	698	0.543	0.818
	Charophyta	Klebsormidium flaccidum		KFL_002320200		GAQ85386.1	694	709	0.505	0.738
	Chlorophyta	Coccomyxa subellipsoidea	GN=COCSUDRAFT_83568	XM_005651496	I0Z8P0_COCSC	XP_005651553	697	718	0.398	0.66
	Chlorophyta	Gonium pectorale	GN=GPECTOR_4g901		A0A150GZS6_GONPE	KXZ54830.1	803	794	0.359	0.599
	Chlorophyta	Auxenochlorella protothecoides	GN=G.72478		A0A1D1ZNW3_AUXPR	JAT68666.1.	689	705	0.338	0.617
	Chlorophyta	Chlamydomonas reinhardtii	GN=CHLREDRAFT_152723	XM_001700090	A8JCI7_CHLRE	XP_001700142	786	760	0.33	0.561
	Chlorophyta	Volvox carteri	GN=VOLCADRAFT_98769	XM_002957652	D8UG90_VOLCA	XP_002957698	748	735	0.352	0.597
METAZOA	Cnidaria	Nematostella vectensis	GN=v1g245375	XM_001628706	A7SHV6_NEMVE	XP_001628756	645	650	0.275	0.544
	Mollusca	Lottia gigantea	GN=LOTGIDRAFT_159137	XM_009052784	LOTGIDRAFT_159137	XP_009051032	665	674	0.246	0.568
	Mollusca	Crassostrea gigas	GN=CGI_10025644	XM_011429576	K1QWR1_CRAGI	XP_011427878	679	706	0.263	0.533
	Hemichordata	Saccoglossus kowalevskii	LOC100378520	XM_002735069		XP_002735115	695	707	0.286	0.573
	Echinodermata	Strongylocentrotus purpuratus	LOC100891930	XM_011685141	UPI0005EDD8FB	XP_011683443	713	718	0.258	0.575
AMOEBOZOA	Amoebozoa	Acanthamoeba castellanii	GN=ACA_051700	XM_004336902.1.	L8GPT4_ACACA	XP_004336950.1	581	557	0.318	0.628
	Amoebozoa	Polysphondylium pallidum	GN=PPL_03221		D3B499_POLPA	EFA84147.1	748	740	0.296	0.557
	Amoebozoa	Dictyostelium purpureum	GN=DICPUDRAFT_98309	XM_003289227	F0ZPD4_DICPU	XP_003289275	709	727	0.289	0.585
	Amoebozoa	Dictyostelium discoideum	GN=DDB0202478	XM_638449	Q553M8_DICDI	XP_643541	780	801	0.271	0.549
	Amoebozoa	Entamoeba dispar	GN=EDI_127180	XM_001734634	B0E8K9_ENTDS	XP_001734686	622	678	0.232	0.519
	Amoebozoa	Entamoeba histolytica	GN=CL6EHI_007970	XM_649280	C4LYD4_ENTHI	XP_654372	623	686	0.232	0.535
	Amoebozoa	Entamoeba nuttalli	GN=ENU1_014460	XM_008856786	K2H558_ENTNP	XP_008855008	623	686	0.227	0.536
	Amoebozoa	Entamoeba invadens	GN=EIN_409540	XM_004184943	A0A0A1TZN5_ENTIV	XP_004184991	625	644	0.217	0.554

## Sheet: Summary Conserved Regions
Data S1
Alignment of NERD1 homologs
Diagram of NERD1 showing 8 regions that are highly conserved
		yellow = signal peptide		bright blue = FG-GAP domain		green=transmembrane domain
Protein
Conserved Region
		light blue = conserved region					purple = C-terminal domain
Observations
● Alignment of protein sequences for NERD1 homologs in Angiosperms revealed 8 regions that were particularly well conserved, with locations in the protein shown in the Diagram above and the Table below. Among these regions, regions 3, 4, and 5 were particularly well conserved. The point mutation in nerd1-1, and the insert mutations in nerd1-2 and nerd1-3 occur in a part of the gene that translate…
(Alignments of protein sequences for each region are found in the accompanying tabs.)
Summary of Alignment Data
In Table below: XX(YY)[ZZ] = Percentage amino acid Identity (% Similarity) [number of species compared with Arabidopsis]
Conserved Region	Position	Length (aa)	Angiosperms	Non-Angiosperm Archaeplastida	Metazoa	Amoebozoa		Color code (meets both identity and similarity criteria)
1	47-78	32	53(81)[31]	22(56)[8]	22(66)[5]	19(37)[8]		Identity	Similarity
2	132-194	63	56(87)[31]	21(51)[8]	10(29)[5]	11(35)[8]		>60%	>90%
3	292-326	35	63(91)[31]	31(60)[8]	11(34)[5]	20(43)[8]		>50%	>80%
4	394-442	49	67(94)[31]	47(78)[8]	12(51)[5]	20(61)[8]		>40%	>70%
5	462-482	21	81(95)[31]	29(48)[8]	9(24)[5]	33(76)[4]*		>30%	>60%
6	529-585	57	35(68)[31]	12(28)[8]	9(28)[5]	7(38)[5]*		>20%	>50%
7	634-662	29	48(86)[31]	21(72)[8]	17(41)[5]	14(41)[7]*		>10%	>40%
8	665-682	19	26(84)[31]	10(47)[8]	0(21)[5]	0(37)[6]*		<10%	<40%
C-terminal domain	683 to C-terminus	16	19(44)[31]	0(0)[8]	0(13)[5]	NA
	* alignment of regions 5-6 only achieved for proteins from some of the 8 Amoebozoa species
	for which alignment was observed in regions 1-4.

## Sheet: Conserved Region 1
Data S1
	NERD1 CONSERVED REGION 1
	AtNERD1 aa: 47-78
	CLUSTAL W (1.83) multiple sequence alignment
	ANGIOSPERMS	EUDICOTYLEDONS	Arabidopsis_thaliana RLPPPIVADLNGDGKKEVLVATNDAKIQVLEP
			Arabidopsis_lyrata RLPPPIVADLNGDGKKEVLVATNDAKIQVLEP
			Capsella_rubella RLPPPIVADLNGDGKKEVLVATNDAKIQVLEP
			Brassica_napus RLPPPLVADLNGDGKKEVLVATNDAKIQVLEP
			Brassica_oleracea RLPPPLVADLNGDGKKEVLVATNDAKIQVLEP
			Brassica_rapa RLPPPLIADLNGDGKKEVLVATNDAKIQVLEP
			Citrus_sinensis RLPPPIVADLNGDGRKEVLVATHDAKIQVLEP
			Jatropha_curcas RLPPPIVADLNGDGKKEVLVATHDAKIQVLEP
			Theobroma_cacao RLPPPIVADLNGDGKKEILIATHDARIEVLEP
			Populus_trichocarpa RLPPPIVSDLNGDGKKEILVATHDAKIQVLEP
			Vitis_vinifera RLPPPLVADLNGDGKKEVLVATHDAKIQVLEP
			Eucalyptus_grandis RLPPPIVADLNGDGKKEVLVATHDAKIQILEP
			Cucumis_sativus RLPPPVVADLNGDGKKEVLVATHDAKILVLEP
			Phaseolus RLPPPLVADLNGDGKKEVLVATNDAKIQVLEP
			Glycine_max RLPPPLVADLNGDGKKEVLVATHDAKIQVLEP
			Prunus_persica RLPPPIVADLNGDGKKEVLVATHDAKIQVLEP
			Beta_vulgaris_subsp_Vulgaris RLPPPIVVDLNGDGKNEVLVATHDAKIQVLEP
			Medicago_truncatula RLPPPVVADLNGDGKKEVLVATHDAKIQILEP
			Solanum_tuberosum RLPPPIVADLNGDGKKEVLVATHDAKIQVLEP
			Solanum_lycopersicum RLPPPIVADLNGDGKKEVLVATHDAKIQVLEP
			Spinacia_oleracea RLPPPIVADLNGDGKLEVLVATYDAKIQVLEP
		AMBORELLALES	Amborella_trichopoda RLPPPIVADLNGDGRAEVLVATHDAKIQVLEP
		LILIOPSIDA	Musa_acuminate RLPPPVVVDLNGDGKSEILVATHDAKIQVLEP
			Elaeis_guineensis RLPPPIVADLNGDGKKEVLVATHDAKIQVLGP
			Setaria_italic RLPPPLIADLNGDGKPEVLLPTHDAKIQVLQP
			Hordeum_vulgare RLPPPLVADLNGDGRREVLLPTHDAKIQVLQL
			Brachypodium_distachyon RLPPPLVADLNGDGRPEILLPTHDAKIQVLQP
			Triticum_aestivum RLPPPLVADLNGDGRREVLLPTHDAKIQVLQL
			Oryza_brachyantha RLPSPLVADLNGDGKPEVLVPTHDAKIQVLQP
			Oryza_sativa_Indica RLPSPLVADLNGDGKPEVLIPTHDAKIQVLQP
			Oryza_sativa_Japonica RLPSPLVADLNGDGKPEVLIPTHDAKIQVLQP
			Zea_mays RLPPPLVADLNGDGKPEVLLPTHDAKIQVLQP
		SIMILARITY	***.*:: ******: *:*:.* **:* :*
		(53% IDENTITY)
			Arabidopsis_thaliana RLPPPIVADLNGDGKKEVLVATNDAKIQVLEP
	OTHER ARCHAEPLASTIDA	BRYOPHYTA	Physcomitrella_patens RLPPPVVADLNGDGHVEVVVASED-NLQVLDP
		LYCOPODIOPHYTA	Selaginella_moellendorffii RLPPPLVTDLNADGRNEVIVATHDSKLLVLDP
		CHAROPHYTA	Klebsormidium_flaccidum PLPPPVVADLNGDGRSEVVIVTHDSKLMVLDP
		CHLOROPHYTA	Coccomyxa_subellipsoidea VLPPPVAADLNGDGRVEVITATHDAKLQVYTP
		CHLOROPHYTA	Gonium_pectorale ELPPPAVADLNGDGHLELVVTTPDLKLQVIQP
		CHLOROPHYTA	Auxenochlorella_protothecoides PSPKPLAVDLNGDGKPEVLVAAPNGQVQLLAP
		CHLOROPHYTA	Chlamydomonas_reinhardtii -MLAVLQADLNGDGHIELVVTTPDLKLQVVQP
		CHLOROPHYTA	Volox_carteri ------MADLNGDGHLELVVATPDLKLQVIQP
		SIMILARITY	.***.**: *:: .: : :: : *
		(28% IDENTITY)
		NOTE: Volvox and Chlamydomonas Sequences are truncated at N terminal compared to Arabidopsis
			Arabidopsis_thaliana RLPPPIVADLNGDGKKEVLVATNDAKIQVLEP
	METAZOA	CNIDARIA	Nematostella_vectensis LLPKPIIVDLDNDGTNELVVATADAKVKVMVF
		MOLLUSCA	Lottia_gigantean RLPSPIITDLESDGVNEIVILTNDMKLSIMAL
		MOLLUSCA	Crassostrea_gigas RLPPPIITDLDGDGTNEILLITHDFKLNVLAL
		HEMICHORDATA	Saccoglossus_kowalevskii KIPLPFVSDIESDGINEVIFVTKEPKIKIATV
		ECHINODERMATA	Strongylocentrotus_purpuratus KLPVPLVADIESDGRNEILLTTKDSSLLLLKT
		SIMILARITY	:* *:: *::.** :*::. * : .: :
		(22% IDENTITY)
			Arabidopsis_thaliana RLPPPIVADLNGDGKKEVLVATNDAKIQVLEP
	AMOEBOZOA	AMOEBOZOA	Acanthamoeba_castellanii RLPPPLITDVDGDGHNEVIVVTSDSRIKILEG
		AMOEBOZOA	Polysphondylium_pallidum VLPNPIITDLDGDGK-------NDHKIRIVDP
		AMOEBOZOA	Dictyostelium_purpureum YLPLPIITDIDGDGKNEIIYVTNDYRLIVLET
		AMOEBOZOA	Dictyostelium_discoideum FLPLPIITDLNGDGFNEIIYVTNDFKIRILDT
		AMOEBOZOA	Entamoeba_invadens LNVVPIISDIDGDGLNEILVAPYGVGKLIMYK
		AMOEBOZOA	Entamoeba_dispar LNAVPLITDIDGDGKNDLVVAPFMSQKISIYS
		AMOEBOZOA	Entamoeba_histolytica LNAVPIITDIDGDGINDIVLAPFASKKLSMYS
		AMOEBOZOA	Entamoeba_nuttalli LNAVPIITDIDGDGINDIVLAPFASKKLSMYS
		SIMILARITY	*:::*::*** :
		(16% IDENTITY)

## Sheet: Conserved Region 2
Data S1
	NERD1 CONSERVED REGION 2
	AtNERD1 aa: 132-194
	CLUSTAL W (1.83) multiple sequence alignment
	ANGIOSPERMS	EUDICOTYLEDONS	Arabidopsis_thaliana VVVVVTSGWSVLCFDHNLKKLWETNLQEDFPHNAHHREIAISISNYTLKHGDTGLVIVGGRME
			Arabidopsis_lyrata VVVVVTSGWSVLCFDHNLKKLWETNLQEDFPHNAHHREIAISISNYTLKHGDTGLVIVGGRME
			Capsella_rubella VLVVVTSGWSVLCYDHNLKKLWETNLQEDFPHNAHHREIAISISNYTLKHGDTGLVIVGGRME
			Brassica_napus VLVVVTSGWSVLCFDHNLKKLWETNLQEDFPHNAHHREISISISNYTLKHGDTGLVIVGGRME
			Brassica_oleracea VLVVVTSGWSVLCFDHNLKKLWETNLQEDFPHNAHHREISISISNYTLKHGDTGLVIVGGRME
			Brassica_rapa VLVVVTSGWSVLCFDHNLKKLWETNLQEDFPHNAHHREISISISNYTLKHGDTGLVIVGGRME
			Citrus_sinensis VLVVVTSGWSVMCFDHNLNKLWEANLQEDFPPNAHHREIAISISNYTLKHGDTGLVIVGGRME
			Jatropha_curcas VLVVVTSGWTVMCFDHNLKKLWETNLQEDFPHNAHHREISISISNYTLKHGDTGLVIVGGRME
			Theobroma_cacao VLVVVTSGWSVMCFDHNLKKLWENNLQEDFPHSAHHREIAISISNYTLRHGDSGLVIVGGRME
			Populus_trichocarpa VLVVVTSGWSVMCFDHNLKKLWETNLQEDFPHNAHHREIAISISNYTLKHGDSGLVIIGGRME
			Vitis_vinifera VLVVVTSGWSVMCFDHNLNKLWEANLQEDFPHNAHHREIAISISNYTLKHGDAGLVIVGGRME
			Eucalyptus_grandis VLVVVTSGWSVMCFDHNLKKLWEENLQEDFPHNVHHREIAISISNYTLKHGDSGLVIVGGRME
			Cucumis_sativus VLVVVTSGWSVLCFDHNLNKLWEANLQEDFPHNAHHREIAISITNYTLKHGDSGLIIVGGRME
			Phaseolus VLVVVTSGWSVMCFDSNLQKLWENNLQEDFPHNAHHREVSISISNYTLKHGDTGLIIVGGRME
			Glycine_max VLVVVTSGWSVMCFDSNLQKLWENNLQEDFPHNAHHREVAISISNYTLKHGDTGLIIVGGRME
			Prunus_persica VLVVVTSGWSVMCFDSNLKKLWEVNLQEDFPHNAHHREIAISISNYTLRHGDTGLVIVGGRME
			Beta_vulgaris_subsp_Vulgaris VLVVVTSGWSVMCFDHNLKKLWEVNLQEDFPHNAHHSEVAISISNYTIKHGDSGLVIVGGRME
			Medicago_truncatula VLVVVTSGWFVMCFDSNLQKLWENNLQEDFPHNAHHREVSISISNYTLKHGDTGLIIVGGRME
			Solanum_tuberosum VLVVVTSGWSVMCFDHNLKKLWEVNLQENFPHNAHHREIAISISNYTVKHGDSGLVIVGGRME
			Solanum_lycopersicum VLVVVTSGWSVMCFDHNLKKLWEVNLQEDFPHNAHHREIAISISNYTVKHGDSGLVIVGGRME
			Spinacia_oleracea VLVVVTSGWSVMCFDHNLKKLWEANLQEDFPHNAHHREVAISISNYTIKHGDTGLVIVGGRME
		AMBORELLALES	Amborella_trichopoda VLVVVTSGWSVMCFDHNLKKLWEANLQDDIPHGAHIREIAISISNYTLKHGDAGLVIVGGRMD
		LILIOPSIDA	Musa_acuminate VVVVVTSGWLVMCFDHNLKKLWETNLQDDFPHGAHHREIAISISNYTLKHGDAGLIIVGGRME
			Elaeis_guineensis VLVVVTSGWSVMCFDHNLKKLWENNLQEDFPHGAHHREIAISISNYTLKHGDAGLIIVGGRME
			Setaria_italic VLVVVTSGWSVLCFDHNLKKLWEQNLQDDFPHGAHHREVAISITNYTLKHGDAGLVIVGGRME
			Hordeum_vulgare VLVVVTSGWAVMCFDHNLKKLWEVSLGDDFPHTAHHREVAVSVTNYTLKHGDAGLVIVGGRME
			Brachypodium_distachyon VLVVVTSGWAVMCFDHNLNKLWEANLQDDFPHAAHHREVAISISNYTIKHGDAGLVIVGGRME
			Triticum_aestivum VLVVVTSGWAVMCFDHNLKKLWETSLGDDFPHAAHHREVAVSVTNYTLKHGDAGLVIVGGRME
			Oryza_brachyantha LLVVVTSGWSVMCFDHNLKKLWEANLQDDFPHGAHHREVAISITNYTLKHGDAGLVIVGGRME
			Oryza_sativa_Indica LLVVVTSGWSVMCFDHNLKKLWEANLQDDFPHAAHHREVAISITNYTLKHGDAGLVIVGGRME
			Oryza_sativa_Japonica LLVVVTSGWSVMCFDHNLKKLWEANLQDDFPHAAHHREVAISITNYTLKHGDAGLVIVGGRME
			Zea_mays VLVVVTSGWSVMCFDHNLKKLWEHNLQDDFPHAAHHREVAISITNYTLKHGDAGLVIVGGRME
		SIMILARITY	::******* *:*:* **:**** .* :::* .* *:::*::***::***:**:*:****:
		(54% IDENTITY)
			Arabidopsis_thaliana VVVVVTSGWSVLCFDHNLKKLWETNLQEDFPHNAHH--REIAISISNYTLKHGDTGLVIVGGRME
	OTHER ARCHAEPLASTIDA	BRYOPHYTA	Physcomitrella_patens VIVVVTAGWSIMCFDHNLKKLWEDDVQDDFLHGSHH--KEVAISISNYTLKHRDTGLIIVGGSME
		LYCOPODIOPHYTA	Selaginella_moellendorffii VLVVVTAGWVIMCFDHNLKKLWESSVQDDFPHGAFH--KEVSISISNFTLRHGDTGLIIVGGSME
		CHAROPHYTA	Klebsormidium_flaccidum VIVVVTAGWSILCFDHNLKLLWENNVQEDFPHGAHH--REVAIHIGNHTLRSGDRGSVIVGGSME
		CHLOROPHYTA	Coccomyxa_subellipsoidea VLVVVTANWDVICFDHNLRLQWTARVKEDVPHGAHMAIKEVAIHISNHTARVGDRGIVVIGGSVD
		CHLOROPHYTA	Gonium_pectorale VIVVVTASWQVLCFDHNLVLLWEYDAKEHFPHHSHI--KEVAVYTSPHQVHTADRGLIIVGASVM
		CHLOROPHYTA	Auxenochlorella_protothecoides VVVLLTSSLTLHCLDHNLRPLWSQRLAPSFPARATHG--EVALHVSHHSVSKGDRGLVVLGAGVT
		CHLOROPHYTA	Chlamydomonas_reinhardtii VIVVVTASWQVLCFDHNLVMLWEYDARVHFPHHSHI--KEVAVYISPHQVHGADRGLVVVGASVM
		CHLOROPHYTA	Volvox_carteri VIVIVTASWRVMCFDHNLVLKWEYDAKMHFPHHARI--KEVAVYIAPHQVHEADRGIVIVGASVL
		SIMILARITY	*:*::*:. : *:**** * . : *::: . . * * :::*. :
		(29% IDENTITY)
			Arabidopsis_thaliana VVVVVTSGWSVLCFDHNLKKLWETNLQEDFP--HNAHHREIAISISNYTLKHGDTGLVIVGGRME
	METAZOA	CNIDARIA	Nematostella_vectensis VIVVVTSDWTVHCMSNFLKPIWKTSLQSKDHPLQPEHIRHDHTVET--GVAGDLVQELVNKPRIH
		MOLLUSCA	Lottia_gigantean IIVIVTSNWQVFCYSSELELLWKIKLQDISKDIENYKVKTMGILVTSHSVNKNDEGLIIIGGSFT
		MOLLUSCA	Crassostrea_gigas IVVVATDDWQVLCYDHNLELLWHKRLMDVSHVKETYTVKAMGILITPHNVKKKDQGMVIVGGSFT
		HEMICHORDATA	Saccoglossus_kowalevskii VVVALLSDWTVMCYDHKLQLLWQNKLSPILD--ERYFIKEAAILVTSHNLKKKDGGLIIIGGSIG
		ECHINODERMATA	Strongylocentrotus_purpuratus VIVVLCADWTVVCLNSDFKLIWSMKLPNTTWS-HQYVMSEAAILILPHSLQSDDGGLVIIGGRLA
		SIMILARITY	::* .* * * . :: :* * . : :: :
		(10% IDENTITY)
			Arabidopsis_thaliana VVVVVTSGWSVLCFDHNLKKLWETNLQEDFPHNAHHREIAISISNYTLKHGDTGLVIVGGRME
	AMOEBOZOA		Acanthamoeba_castellanii VIVVLTSGWTVLLFDNHLKLLWESTVRESLPAHLYHSEAALLVVPTPVRIGDAGVVIAAARLS
			Polysphondylium_pallidum LVVVVTEEWEVLVFDHQLKPLWERYVVDEIPKNHYHSEVTIQVVSN-------GLIIVGGRLE
			Dictyostelium_purpureum IIVVVTDGWSILCFNHQLKKLWESYASDEVLPNHYQSEISISIVPN---S-DKGMVIIGGRME
			Dictyostelium_discoideum IIVVVTDGWAVLCFDNKLKKLWESYASDEVLPGHYQSEISITILPTTIPD-DKGIVIIGGRME
			Entamoeba_dispar VIIVVLRNFEVRCYTSDLKLRWKQQVYSSIAQ-PYVQEVSAVVIPYQIQTKYQGAVITAFRTS
			Entamoeba_histolytica IIIVIMRDFEVICFNPDLTIRWRQNYYKSKAK-AYVQEVSAIVVPYDIQTKYQGAVIVAFRTS
			Entamoeba_nuttalli IIIVIMRDFEVICFNPDLTIRWRQNYYKSKAK-AYVQEVSAIVVPYDIQTKYQGAVIAAFRTS
			Entamoeba_invadens TVIVVLRNFDVLCFNSDLTLRWTNNVYKEHAL-TYVEEVSGLVVPYVIQTKVNGGVILAFRTT
		SIMILARITY	::*: : : : .*. * .. : * : : * :* . *
		(14% IDENTITY)

## Sheet: Conserved Region 3
Data S1
	NERD1 CONSERVED REGION 3
	AtNERD1 aa: 292-326
	CLUSTAL W (1.83) multiple sequence alignment
	ANGIOSPERMS	EUDICOTYLEDONS	Arabidopsis_thaliana CREFRESILSVMPHRWDRREDTLLKLAHFRRHKRK
			Arabidopsis_lyrata CREFRESILSVMPHHWDRREDTLLKLAHFRRHKRK
			Capsella_rubella CREFRESILSVMPHHWDRREDTLLKLAHFRRHKRK
			Brassica_napus CREFRESILSVMPHHWDRREDTLLKLAHFRRHKRK
			Brassica_oleracea CREFRESILSVMPHHWDRREDTLLKLAHFRRHKRK
			Brassica_rapa CREFRESILSVMPHHWDRREDTLLKLAHFRRHKRK
			Citrus_sinensis CREFRESVLGVMPHHWDRREDTLLKLSHFRRHKRK
			Jatropha_curcas CREFRESILGVMPHHWERREDTKLKLAHFRRHKRK
			Theobroma_cacao CREFRESILGVMPHHWDRREDTLLKLSHFKRHKRK
			Populus_trichocarpa CREFRESILGVMPHHWDRREDTVLQLSHFRRHKRK
			Vitis_vinifera CREFRESILGVMPHHWDRREDTLLKLAHFRRHKRK
			Eucalyptus_grandis CREFRESLLGIMPHHWDRREDTLLKLSHFRRHKRK
			Cucumis_sativus CREFRESILGVMPHHWDRREDTVLELAHFRRHKRK
			Phaseolus CREFRESILGVMPHRWARREDTLLKLAHFRRHKRK
			Glycine_max CREFRESILGVMPHQWARREDTLLKLAHFRRHKRK
			Prunus_persica CREFRESILGVMPHHWDRREDTLLELARFKRHKRK
			Beta_vulgaris_subsp_Vulgaris CREFRESILGVMPHHWDRREDTYFELAHFKRHKRK
			Medicago_truncatula CREFRESILGVMPHQWDRREDTLLKLVHFNRHKRK
			Solanum_tuberosum CREFRESILGVMPHNWDRREDTRLKLAHFRRHKRK
			Solanum_lycopersicum CREFRESILGVMPHNWDRREDTRLKLAHFRQHKRK
			Spinacia_oleracea CREFRESILGVMPHHWDRREDTSFELAHFKRHKRK
		AMBORELLALES	Amborella_trichopoda CREFRESILGVMPHRWERREDTSFKLAHFRKHKRK
		LILIOPSIDA	Musa_acuminate CREFRESILGVMPHHWDRREDTSLQLSNFRRHKRK
			Elaeis_guineensis CREFRESILGVMPHHWERREDTSLQLAHFKRHKRK
			Setaria_italic CREFRESILGVMPHHWDRREDTTLQLAHFRRHKRK
			Hordeum_vulgare CRQFRESILGVMPHHWDRREDTSLQLAHFRKHKRK
			Brachypodium_distachyon CREFRESVLGVMPHHWDRREDTSLQLANFRRHKRK
			Triticum_aestivum CRQFRESILGVMPHHWDRREDTFLQLAHFRKHKRK
			Oryza_brachyantha CREFRESVLGVMPHHWDRREDTFLQLSHFRKHKRK
			Oryza_sativa_Indica CREFRESVLGVMPHHWDRREDTFLQLAHFRRHKRK
			Oryza_sativa_Japonica CREFRESVLGVMPHHWDRREDTFLQLAHFRRHKRK
			Zea_mays CREFRESILGIMPHHWDRREDTTLQLAHFRKHKRK
		SIMILARITY	**:****:*.:***.* ***** ::* .*.:****
		(63% IDENTITY)
			Arabidopsis_thaliana CREFRESILSVMPHRWDRREDTLLKLAHFRRHKRK
	OTHER ARCHAEPLASTIDA	BRYOPHYTA	Physcomitrella_patens CREFRESVLDVMPHRWEHREDTRFELAHFRKHRRK
		LYCOPODIOPHYTA	Selaginella_moellendorffii CRDYRQSILQVLPHRWQSRDDTRFQLVHFVKHERK
		CHAROPHYTA	Klebsormidium_flaccidum CREFREAVLDVMPHRWDRRSDTHFELAHFEKHRRR
		CHLOROPHYTA	Coccomyxa_subellipsoidea CRDFRESVLAVLPHRWARRSDTRLQLAHFVHHRPH
		CHLOROPHYTA	Gonium_pectorale CREYRESLLHVLPHVWERPADTRLVEAHFVKHRIG
		CHLOROPHYTA	Auxenochlorella_protothecoides CRAFRTSVLEALPHSWQGSWDTALHLAHFQRQKRG
		CHLOROPHYTA	Chlamydomonas_reinhardtii CRDYRESVLHVLPHVWDRPADTRLMEAHFIKHRVG
		CHLOROPHYTA	Volvox_carteri CRDYRESVLHVLPHVWERPADTRLMEAHFIKHRVG
		SIMILARITY	** :* ::* .:** * ** : .** ::.
		(40% IDENTITY)
			Arabidopsis_thaliana CREFRESILSVMPHRWDRREDTLLKLAHFRRHKRK
	METAZOA	CNIDARIA	Nematostella_vectensis WEQYQASVLRSLPLRWAHPSDTNMKIADFRKGKTG
		MOLLUSCA	Lottia_gigantean WTAYRDTILDFLPHSWNTLTDTTFTLARFQKDARK
		MOLLUSCA	Crassostrea_gigas WTMYKKEFSEFTPHLWVNLDDTKLTLGRFRKTEEG
		HEMICHORDATA	Saccoglossus_kowalevskii WMQYNKAILKNLPHSWQRASDTRITFDRIQKSKGE
		ECHINODERMATA	Strongylocentrotus_purpuratus WNQYNQALLKQMPFRWQSSMDTKIDIAEFRKDGVK
		SIMILARITY	:. . * * ** : : :::
		(11% IDENTITY)
			Arabidopsis_thaliana CREFRESILSVMPHRWDRREDTLLKLAHFRRHKRK
	AMOEBOZOA	AMOEBOZOA	Acanthamoeba_castellanii WNDFRYSVMQQLPHAWFRREDTGLRVAHFERGAKP
		AMOEBOZOA	Polysphondylium_pallidum WKSYKQSMLAAMPHRWSSKFDTRFQLAHFEKQGAN
		AMOEBOZOA	Dictyostelium_purpureum WRTYRDSVLAALPHKWSTGYDTKLDARHFSKKINT
		AMOEBOZOA	Dictyostelium_discoideum WKTYRDSILASLPHKWSSNFDTKLEPRHFEKKINT
		AMOEBOZOA	Entamoeba_invadens WHEFHDSIYKNLPHQWASFRDTQITVSHFSRDLTS
		AMOEBOZOA	Entamoeba_dispar WHEFHDCIFQNLPHIWASYYDTHIVPAHFSRDIIN
		AMOEBOZOA	Entamoeba_histolytica WHEFHDAVFQNMPHQWTSYYDTKIIPSHFARDMVN
		AMOEBOZOA	Entamoeba_nuttalli WHEFHDAVFQNMPHQWTSYYDTKIIPSHFARDMVN
		SIMILARITY	. :: .: :** * ** : ** :
		(20% IDENTITY)

## Sheet: Conserved Region 4
Data S1
	NERD1 CONSERVED REGION 4
	AtNERD1 aa: 394-442
	CLUSTAL W (1.83) multiple sequence alignment
	ANGIOSPERMS	EUDICOTYLEDONS	Arabidopsis_thaliana PNVVVAHQKEGIEAIHLPTGRTLCKLSLLEGGLHADINGDGVLDHVQTV
			Arabidopsis_lyrata PNVVVAHQKEGIEAIHLPTGRTLCKLSLLEGGLHADINGDGVLDHVQTV
			Capsella_rubella PNVVVAHQKEGIEAIHLPTGRTLCKLSLLEGGLHADINGDGVLDHVQTV
			Brassica_napus PNVVVAHQKEGIEAIHLPTGRTLCKLHLLEGGLHADINGDGVLDHVQAV
			Brassica_oleracea PNVVVAHQKEGIEAIHLPTGRTLCKLHLLEGGLHADINGDGVLDHVQAV
			Brassica_rapa PNVVVAHQKEGIEAIHLPTGRTLCKLHLLEGGLHADINGDGVLDHVQAV
			Citrus_sinensis PNVVVAHQKEGIEAVHLASGRTVCKLHLQEGGLHADINGDGVLDHVQAV
			Jatropha_curcas PNVVVAHQKEGIEAVHLASGRTLCKLHLQEGGLHADINGDGVLDHVQAV
			Theobroma_cacao PNVVVAHQKEGIEAVHLASGRTICKLHLQEGGLHADINGDGVLDHVQAV
			Populus_trichocarpa PNVVVAHQKEGIEAVHLASGRTLCKLHLQEGGLHADINGDGVLDHVQAV
			Vitis_vinifera PNVVVAHQREGIEAVHLPTGRTICKLHLQEGGLHADINGDGVLDHVQVV
			Eucalyptus_grandis PNVVVAHQEEGIEAVHLASGRTICKLNLREGGLHADINGDGVLDHVQAV
			Cucumis_sativus PNVVVAHQKEGIEALHLASGRTICKLHLQEGGLHADINGDGVLDHVQAV
			Phaseolus PNVVVAHQKEGIEALHLASGRTICKLHLQEGGLHADINGDGVLDHVQAV
			Glycine_max PNVVVAHQKEGIEALHLASGRTICKLHLQEGGLHADINGDGVLDHVQAV
			Prunus_persica PNVVVAHQKEGIEAIHLASGRTFCKLHLQEGGLHADINGDGVLDHVQAV
			Beta_vulgaris_subsp_Vulgaris PNVVVAHEKEGIEALHLASGRTLCKLHLQEGGLHADINGDGVLDHVQVV
			Medicago_truncatula PNVVVAHLKEGIEVLHLASGRTLCKLHLQEGGLHADINGDGVLDHVQAV
			Solanum_tuberosum PNVVVAHEKEGIEAVHIATGRTVCKLHLLEGGLHADINGDGVLDHVQVV
			Solanum_lycopersicum PNVVVAHEKEGIEAVHIATGRTVCKLHLLEGGLHADINGDGVLDHVQVV
			Spinacia_oleracea PNVVVAHEKEGIEALHLASGRTLCKLHLQEGGLHADINGDGVLDHVQVV
		AMBORELLALES	Amborella_trichopoda PNVIVAHQKEGIEAVHIASGRTVCKLHLHEGGLHADINGDGVLDHVQVV
		LILIOPSIDA	Musa_acuminate PNVVVAHQKEGIEAVHLASGRTICQLHLPEGGLHADINGDGVLDHVQVV
			Elaeis_guineensis PNVVVAHQKEGIEAVHLASGRTICKLHLLEGGLHADINGDGVLDHVQVV
			Setaria_italic PNVIVAHEKEGIEAVHLASGRTICKLHLTEGGLHADINGDGVLDHVQVV
			Hordeum_vulgare PNVVVAHEKEGIEAIHLASGRTLCKLHLTEGGLHADINGDGVLDHVQVV
			Brachypodium_distachyon PNVVVAHEKEGIEAIHLASGRTICKLHLTEGGLHADVNGDGVLDHVQVV
			Triticum_aestivum PNVVVAHEKEGIEAIHLASGRTLCKLHLTEGGLHADINGDGVLDHVQVV
			Oryza_brachyantha PNVVVAHEKEGIEAVHLASGRTVCKLHLTEGGLHADINGDGVLDHVQVI
			Oryza_sativa_Indica PNVVVAHEKEGIEAVHLASGRTICKLHLTEGGLHADINGDGVLDHVQVV
			Oryza_sativa_Japonica PNVVVAHEKEGIEAVHLASGRTICKLHLTEGGLHADINGDGVLDHVQVV
			Zea_mays PNVVVVHEKEGIEVVHLASGRTICKLHLNEGGLHADINGDGVLDHVQVV
		SIMILARITY	***:*.* .****.:*:.:***.*:* * *******:**********.:
		(67% IDENTITY)
			Arabidopsis_thaliana PNVVVAHQKEGIEAIHLPTGRTLCKLSLLEGGLHADINGDGVLDHVQTV
	OTHER ARCHAEPLASTIDA	BRYOPHYTA	Physcomitrella_patens PNVVVAHLKEGIEAVHLATGRTVCKLFLPEGGLHADVNGDGVLDHVQAV
		LYCOPODIOPHYTA	Selaginella_moellendorffii PNVVVAHLKEGIEAVHLASGRTVCKLWLHEGGLHADINGDGVLDHVQAV
		CHAROPHYTA	Klebsormidium_flaccidum TNALVAHLKEGIEAIHLYSGRTICKLLLPPHQLHADVNGDGVLDHVQAS
		CHLOROPHYTA	Coccomyxa_subellipsoidea PNVLVAHLEEGIEAVHLYSGRTLCKLHLPSPGLHADLNGDGVLDHVQVA
		CHLOROPHYTA	Gonium_pectorale ANALVAFLEEGVEVLHLYSGRTVCKLHLPPRTLHADINGDGVLDHISVY
		CHLOROPHYTA	Auxenochlorella_protothecoides PNVLVAHLREGIEVVHLFSGRVVCRLHLPSPGLHIDVNGDGVPDHIVAR
		CHLOROPHYTA	Chlamydomonas_reinhardtii ANALVAFLEEGVEVLHLFSGRTVCKLHLPPRTLHADLNGDGVLDHISVY
		CHLOROPHYTA	Volvox_carteri ANALVAFLEEGVEVLHLYSGRTVCKLHLPPRTLHADINGDGVLDHVSVY
		SIMILARITY	.*.:**. .**:*.:** :**.:*:* * ** *:***** **: .
		(55% IDENTITY)
			Arabidopsis_thaliana PNVVVAHQKEGIEAIHLPTGRTLCKLSLLEG-GLHADINGDGVLDHVQTV
	METAZOA	CNIDARIA	Nematostella_vectensis GNAIVIQSHTGLEVLNIQSGQPLCRYVHTQELTTAGDLNGDDVIDHVSMH
		MOLLUSCA	Lottia_gigantean PNAVVIHNDRGIEVLNLLTGQPITRFTVLPDYSIYLDTDSDDEAERITWG
		MOLLUSCA	Crassostrea_gigas PNAVVIHTHNGIEVLNLLNGQPITELHLPGDGGVYVDIDSDGEIEQVLWG
		HEMICHORDATA	Saccoglossus_kowalevskii PNAIVIHTHEGIEVLKLATGQPMCRLKLQQDKGVYMDINQDAILDHVKGH
		ECHINODERMATA	Strongylocentrotus_purpuratus PNAVIIHSQQGIEVLELKSGRPMTRLDLSPD-ATYADIDKDGVVDQAKAL
		SIMILARITY	*.:: : . *:*.:.: .*:.: . * : * ::
		(12% IDENTITY)
			Arabidopsis_thaliana PNVVVAHQKEGIEAIHLPTGRTLCKLSLLEG---------GLHADINGDGVLDHVQTV
	AMOEBOZOA	AMOEBOZOA	Acanthamoeba_castellanii PNVIVAHFADGVEVIHLYTGRPVTRMGLERS---------VVWDDINGDGVVEAVRLS
		AMOEBOZOA	Polysphondylium_pallidum PNVVIAHTKAGMEVIQLQNGRTLCKLLLDSTNKAENSDHYITYTDLNNDGVVDQVHAI
		AMOEBOZOA	Dictyostelium_purpureum PNVIVAHNKNGLEVVQISSGNTLCRLVLDSSDFHSNGNYFISYIDLNGDGVLDQITTY
		AMOEBOZOA	Dictyostelium_discoideum PNVIVTHHKYGIEVIHIVSGKTLCKLVLDGTDFYTDSNRYIVYLDLNGDGVLDQVRSY
		AMOEBOZOA	Entamoeba_invadens PNVVVIHQKNGLEAVHLFSGKPLVHLSLRATSDAGSS----AFADINGDDALEEVFVN
		AMOEBOZOA	Entamoeba_dispar PNVLVIHHMNGIEVIHLFTGKPLLHVTLLTSTISAAS----SFADIDGDDALNEVYTH
		AMOEBOZOA	Entamoeba_histolytica PNVFVAHQKNGIEVIHLFTGKPLLHVSLSSTTMSSAS----AFADIDGDDSLDEVFTH
		AMOEBOZOA	Entamoeba_nuttalli PNVFVVHQKNGIEVIHLFTGKPLLHVSLSSSTLSSAS----AFADIDGDDSLDEIFTH
		SIMILARITY	***.: * *:*.::: .*..: :: * *::.*. :: :
		(29% IDENTITY)

## Sheet: Conserved Region 5
Data S1
	NERD1 CONSERVED REGION 5
	AtNERD1 aa: 462-482
	CLUSTAL W (1.83) multiple sequence alignment
	ANGIOSPERMS	EUDICOTYLEDONS	Arabidopsis_thaliana CWAVATSGVPIREQLFNVSIC
			Arabidopsis_lyrata CWAVATSGVPIREQLFNVSIC
			Capsella_rubella CWAVATSGVPVREQLFNVSIC
			Brassica_napus CWAVATSGVPVREQLFNVSIC
			Brassica_oleracea CWAVATSGVPVREQLFNVSIC
			Brassica_rapa CWAVATSGVPVREQLFNVSIC
			Citrus_sinensis CWAVATSGVPVREQLFNASIC
			Jatropha_curcas CWAVATSGVPVREQLFNASIC
			Theobroma_cacao CWAVATSGVPVREQLFNASIC
			Populus_trichocarpa CWAVATSGVPVREQLFNASIC
			Vitis_vinifera CWAVATSGVPVREQLFNASIC
			Eucalyptus_grandis CWAVATSGVPVREQLFNVSIC
			Cucumis_sativus CWAVATSGVPVREQLFNASIC
			Phaseolus CWAVATSGVPVREQLFNVSIC
			Glycine_max CWAIATSGVPIREQLFNVSIC
			Prunus_persica CWAVATSGVPVREQLFNASIC
			Beta_vulgaris_subsp_Vulgaris CWAVATSGVPVREQLFNASIC
			Medicago_truncatula CWAVATSGVPVREQLFNVSIC
			Solanum_tuberosum CWAVATSGVPVREQLFNASIC
			Solanum_lycopersicum CWAVATSGVPVREQLFNASIC
			Spinacia_oleracea CWAVATSGVPVREQLFNASIC
		AMBORELLALES	Amborella_trichopoda CLAVATSGVPVREQLFNVSIC
		LILIOPSIDA	Musa_acuminate CWAVATSGVPVREQLFNVSIC
			Elaeis_guineensis CWAVATSGVPVREQLFNASIC
			Setaria_italic CWAVATSGVPVREQLFNVSIC
			Hordeum_vulgare CWAVATSGVPVREQLFNVSIC
			Brachypodium_distachyon CWAVATSGVPVREQLFNVSIC
			Triticum_aestivum CWAVATSGVPVREQLFNVSIC
			Oryza_brachyantha CWAVATSGVPVREQLFNVSIC
			Oryza_sativa_Indica CWAVATSGVPVREQLFNVSIC
			Oryza_sativa_Japonica CWAVATSGVPVREQLFNVSIC
			Zea_mays CWAVATSGVPVREQLFNVSIC
		SIMILARITY	* *:******:******.***
		(81% IDENTITY)
			Arabidopsis_thaliana CWAVATSGVPIREQLFNVSIC
	OTHER ARCHAEPLASTIDA	BRYOPHYTA	Physcomitrella_patens CWAIATSGVPVREQLFNGTVC
		LYCOPODIOPHYTA	Selaginella_moellendorffii CWAVASSGTLVRQQLFNGSIC
		CHAROPHYTA	Klebsormidium_flaccidum CWAVATSGVPVREQLFNGTIC
		CHLOROPHYTA	Coccomyxa_subellipsoidea CWAVAKSGIPPREPLFNATIC
		CHLOROPHYTA	Gonium_pectorale CSAVVRSGLPPTETLFTVQVC
		CHLOROPHYTA	Auxenochlorella_protothecoides CSAVARTGIPARAPLFNATIC
		CHLOROPHYTA	Chlamydomonas_reinhardtii CTAHVRSGIPPSETLFTVQVC
		CHLOROPHYTA	Volvox_carteri CTAVVRSGIPPTETLFKVQVC
		SIMILARITY	* * . :* **. :*
		(33% IDENTITY)
			Arabidopsis_thaliana CWAVATSGVPIREQLFNVSIC
	METAZOA	CNIDARIA	Nematostella_vectensis CSAIARSGS---RVLFTGPVC
		MOLLUSCA	Lottia_gigantean CYIEIWRQKPVMEKIEQIPVC
		MOLLUSCA	Crassostrea_gigas CYIEIWRINPVKERIEQLPIC
		HEMICHORDATA	Saccoglossus_kowalevskii CLAVVKTGHPPHTLLFNGSIC
		ECHINODERMATA	Strongylocentrotus_purpuratus CQAVVKTGHPPHSELYNGSIC
		SIMILARITY	* : .:*
		(9% IDENTITY)
			Arabidopsis_thaliana CWAVATSGVPIREQLFNVSIC
	AMOEBOZOA	AMOEBOZOA	Acanthamoeba_castellanii CWALGQSGVPPQEDLFNVSIC
		AMOEBOZOA	Polysphondylium_pallidum CLALGMSGLPPRDYLFNRSIC
		AMOEBOZOA	Dictyostelium_purpureum CKALGMSGIPAREKIFDLKIC
		AMOEBOZOA	Dictyostelium_discoideum CVGLALSGLPPKETLFDLKIC
		SIMILARITY	* .:. **:* :: :*: .**
		(38% IDENTITY)
			Entamoeba_invadens, E.dispar, E.histolytica, and E. nuttalli did not align

## Sheet: Conserved Region 6
Data S1
	NERD1 CONSERVED REGION 6
	AtNERD1 aa: 529-585
	CLUSTAL W (1.83) multiple sequence alignment
	ANGIOSPERMS	EUDICOTYLEDONS	Arabidopsis_thaliana SHGDVIFLTNRGEVTSYTPDVHGHDAVWQWQLQTEATWSNLPSPSGLTESGTVVPTL
			Arabidopsis_lyrata SHGDVIFLTNRGEVTSYTPDVHGHDAVWQWQLQTEATWSNLPSPSGLTESGTVVPTL
			Capsella_rubella SHGDVIFLTNRGEVTSYTPDVHGHDAVWQWQLQTEATWSNLPSPSGLTESGTAVPTL
			Brassica_napus SHGDVIFLTNRGEVTSYTPDMHGREPLWQWQLQTEATWSNLPSPSGLTESGTVVPTL
			Brassica_oleracea SHGDVIFLTNRGEVTSYTPDMHGREPLWQWQLQTEATWSNLPSPSGLTESGTVVPTL
			Brassica_rapa SHGDIIFLTNRGEVTSYTPDVHGREPLWQWQLQTEATWSNLPSPSGLTESGTVVPTL
			Citrus_sinensis SHGDVVFLTNRGEVTAYSPGLHGHDAIWQWQLLTDATWSNLPSPSGMTEASTVVPTL
			Jatropha_curcas SHGDVIFLTNRGEVTSYSPGLHGHDAIWQWQLLTDATWTNLPSPSGMMEGGTVVPTL
			Theobroma_cacao SHGDVIFLTNRGEVTAYSPGLHGHDAVWQWQLLTDATWSNLPSPSGMMEGGTVVPTL
			Populus_trichocarpa SHGDVVFLTNRGEVTSYSPGLHGHDAVWQWQISTGATWSNLPSPSGMMEGGMVVPTL
			Vitis_vinifera SHGDIIFLTNRGEVTSYSPGLHGHDAIWQWQLLTGATWSNLPSPSGMMES-MVVPTL
			Eucalyptus_grandis TQGDVVFLTNRGEVTSYHPGMHGHDAVWQWQILTGATWSNLPSPSGMMEGGMVVPTL
			Cucumis_sativus SHGDVVFLTNRGEVTSYSPGLHGHGADWQWQITTGATWSNLPSPSGMMDAGTVIPTL
			Phaseolus SHGDVIFLTNRGEITSYSPGLHGHDAVWQWQQSTGVTWSNLPSPSGMMEGGLVIPTL
			Glycine_max SHGDVIFLTNRGEITSYSPGLHGHDAIWQWQQSTGVTWSNLPSPSGMMEGGLVIPTL
			Prunus_persica SHGDVVFLTNRGEVTSYSPGLHGHGAVWQWQLSTGAIWSNLPSPSGMMESGIVVPTL
			Beta_vulgaris_subsp_Vulgaris SHGDVVFLTSRGEVTSYSPGVHGHEAIWQWQIMTGATWSNLPSPSGMMESGNVVPTL
			Medicago_truncatula SHGDVIFLTNRGEITSHTPGLHGHDAVWQWQQSTGVTWSNLPSPAGMMEGGLVIPTL
			Solanum_tuberosum SHGDVVFLTNRGEVTSYSPGLHGHGALWNWQVLTGATWSNLQSPAGMMEAGKVVPTL
			Solanum_lycopersicum SHGDVVFLTNRGEVTSYSPGLHGHGALWNWQVLTGATWSNLQSPAGMMEAGKVVPTL
			Spinacia_oleracea SHGDVIFLTSRGEVTSYSPGEHGHEAVWQWQIKTGATWSNLPSPSGMMESGNVVPTL
		AMBORELLALES	Amborella_trichopoda SHGDVVFLTSRGEVTSYTPGLHGHDATWRWQLLTGASWSNLPSPSGMMDEAKVVPTL
		LILIOPSIDA	Musa_acuminate SHGDVVFLTNRGEVTSYSPGLHGHDAVWRWQISTGATWSNVPSPFRMMED-VIVPTL
			Elaeis_guineensis SHGDVVFLTNRGEVTSYSPGLHGHDATWRWQLSTGATWSNLPSPSGMMEN-VVVPTL
			Setaria_italic SHGDIVFLTSQGEVTSYSPGLLGHDAVWRWQVSTGATWSNLPSPSGMMEN-IVVPTL
			Hordeum_vulgare SHGDIIFLTSRGEVTSYTPGLLGHDAMWRWQLSTGATWSNLPSPSGMMEN-VVVPTL
			Brachypodium_distachyon SHGDIIFLTSRGEATSYSPGLLGHDATWRWQLSTGATWSNLPSPSGMMEN-IVVPTL
			Triticum_aestivum SHGDIIFLTSRGEVTSYTPGLLGHDAMWRWQLSTGATWSNLPSPSGMMEN-VVVPTL
			Oryza_brachyantha SHGDIIFLTSRGEVTSYSPGLLGHDAIWRWQLSTGATWSNLPSPSGMTEN-IVVPTL
			Oryza_sativa_Indica SHGDIIFLTSRGEVTSYSPGLLGHDAIWRWQLSTGATWSNLPSPSGMMEN-IVVPTL
			Oryza_sativa_Japonica SHGDIIFLTSRGEVTSYSPGLLGHDAIWRWQLSTGATWSNLPSPSGMMEN-IVVPTL
			Zea_mays SHGDIIFLTSRGEVTSYSPGLLGHDAVWRWQVSSGATWSNLPSPSGMMEN-IVVPTL
		SIMILARITY	::**::***.:** *:: *. *: . *.** : . *:*: ** : : :***
		(35% IDENTITY)
			Arabidopsis_thaliana SHGDVIFLTNRGEVTSYTPDVHG--HDAVWQWQLQTEATWSNLP--SPSGLTESGTVVPTL
	OTHER ARCHAEPLASTIDA	BRYOPHYTA	Physcomitrella_patens SHGDVVFLNSRGEVTSFSVLGPKRGQEAQHRWQVATTAFWTTSP--DLEGVGTD-RVISTL
		LYCOPODIOPHYTA	Selaginella_moellendorffii GYGDVIFLTSRGEVTSYTPAG-------NQRWQIVTGAIWSSKP--MLSSFGVD-RAVPTL
		CHAROPHYTA	Klebsormidium_flaccidum SRGEAIFLNSRGEVTAYNPEALHH-RHGQRRWQVASPASWSN--PFTPAGVQAD-RSVPTL
		CHLOROPHYTA	Coccomyxa_subellipsoidea GHGLAAFLNSRGEVTAYNAHG-------ERLWQHAMGLAWSNRRPGGLGGGNAARRVAPTL
		CHLOROPHYTA	Gonium_pectorale QHGMLVFMTNKGEMTAVSAAG-------SHLWQEYLPVSWPP-------ADENPSHIVPTL
		CHLOROPHYTA	Auxenochlorella_protothecoides QRHMTVYLHSQGEVTALDAEG-------DLLWKETVDATWTG---IGPFDPEEDEGEVPTL
		CHLOROPHYTA	Chlamydomonas_reinhardtii QHGMLVFMTNKGEMTAVSSGG-------AHLWQEYLQVSWPP-------ADQNPDHVVPTL
		CHLOROPHYTA	Volox_carteri QHGMLVFLTNKGEMTAVTGTG-------SHLWQEYLQVSWPP-------ADENPRHVVPTL
		SIMILARITY	:: .:**:*: *: *. .**
		(17% IDENTITY)
			Arabidopsis_thaliana SHGDVIFLTNRGEVTSYTPDVHGHDAVWQWQLQTEATWSNLPSPSGLTESGTVVPTL
	METAZOA	CNIDARIA	Nematostella_vectensis ---DAVFLVSTGKLTSYGPHGE-----QNWQVTVEGAW-------------------
		MOLLUSCA	Lottia_gigantean ---DIISFTSLGRVSALDFEGN-----FHWQTQTAASW-------------------
		MOLLUSCA	Crassostrea_gigas ---DIITFGGVGRVSSWNRDGN-----ANWQIATPANW-------------------
		HEMICHORDATA	Saccoglossus_kowalevskii ---DSIFLISNGKLTSYGPHGQ-----FHWQVATPAKW-------------------
		ECHINODERMATA	Strongylocentrotus_purpurats ---DTIFTVSTGQVTSYGPQGQ-----FNWQVSTSALW-------------------
		SIMILARITY	* : . *.::: . . :** . . *
		(9% IDENTITY)
			Arabidopsis_thaliana SHGDVIFLTNRGEVTSYTPDVHGHDAVWQWQLQTEATWSNLPSPSGLTESGTVVPTL
	AMOEBOZOA	AMOEBOZOA	Polysphondylium_pallidum KLNDVVFLVNSGKITSVRHT-----GRANWQRDTDARWQKD--GQPYPHPSIQAFSL
		AMOEBOZOA	Dictyostelium_purpureum DQIQMVFLVNTGLISSFNSK-----GSKMWKIETNIHWTRH--IEPITQPSLQVFSF
		AMOEBOZOA	Dictyostelium_discoideum DRLSTLFMVNTGLISCFDTASF--GGKKIWRVDTGIHWSKH--LEPRTFPSLQVFSF
		AMOEBOZOA	Entamoeba_histolytica PKFDIILLNNLGLMTSVSNN-----GALKWQAEVQSYWDLEEKNAKTFKPSIVSFKF
		AMOEBOZOA	Entamoeba_nuttalli PKFDIILLNNLGLMTSVSNN-----GALKWQAEVQSYWDLEEKNAKTFKPSIVSFKF
		SIMILARITY	. ::: * * ::. . *: :. * .. .:
		(7% IDENTITY)
			Acanthamoeba_castellanii, Entamoeba_invadens and Entamoeba_dispar did not align

## Sheet: Conserved Region 7
Data S1
	NERD1 CONSERVED REGION 7
	AtNERD1 aa: 634-662
	CLUSTAL W (1.83) multiple sequence alignment
	ANGIOSPERMS	EUDICOTYLEDONS	Arabidopsis_thaliana DFSNDGLTDVIVMTSNGVYGFVQTRQPGA
			Arabidopsis_lyrata DFSNDGLTDVIVMTSNGVYGFVQTRQPGA
			Capsella_rubella DFSNDGLTDVIVMTSNGIYGFVQTRQPGA
			Brassica_napus DFSNDGLTDVIVMTSNGIYGFVQTRQPGA
			Brassica_oleracea DFSNDGLTDVIVMTSNGIYGFVQTRQPGA
			Brassica_rapa DFSNDGLTDVIVMTSNGIYGFVQTRQPGA
			Citrus_sinensis DFSNDGLTDVILMTSNGVYGFVQTRQPGA
			Jatropha_curcas DFSNDGLTDIIVVTSNGVYGFVQTRTPGA
			Theobroma_cacao DFSNDGLTDLILVTSSGVYGFVQTRQPGA
			Populus_trichocarpa DFSNDGLTDLIVVTSNGVYGFVQTRSPGA
			Vitis_vinifera DFSNDGLTDLILVTSNGVYGFVQTRQPGA
			Eucalyptus_grandis DFSNDGLTDLILVTSNGIYGFVQTRQPGA
			Cucumis_sativus DFSNDGLTDIILVTSTGVYGFVQTRQPGA
			Phaseolus DFSNDGLTDLILVTSNGVYGFVQTRQPGA
			Glycine_max DFSNDGLTDLILVTSNGVYGFVQTRQPGA
			Prunus_persica DFSNDGLTDLIIVTNTGVYGFVQTRQPGA
			Beta_vulgaris_subsp_Vulgaris DFSNDGLNDLILVTANGVYGFVQSRQPGA
			Medicago_truncatula DFSNDGLTDLILVTSSGVYGFVQTRQPGA
			Solanum_tuberosum DFSNDGLTDLILVTSSGVYGFVQTRQPGA
			Solanum_lycopersicum DFSNDGLTDLILVTSSGVYGFVQTRQPGA
			Spinacia_oleracea DFSNDGLNDLIVVTANGVYGFVQSRQPGA
		AMBORELLALES	Amborella_trichopoda DFSNDGLTDIILVSPNGVYGFVQTRQPGA
		LILIOPSIDA	Musa_acuminate DFSNDGLTDIILVTSGGVYGYVQTRQPGA
			Elaeis_guineensis DFSGDGLTDVILVTSGGVYGFIQSRQPGA
			Setaria_italic DFSGDGLTDMVVVTSGGVYGFVQIRQPGA
			Hordeum_vulgare DFSGDGLTDIILVTSGGVYGFVQTRQPGA
			Brachypodium_distachyon DFSGDGLTDIILVTSGGVYGFVQTRQPGA
			Triticum_aestivum DFSGDGLTDIILVTSGGVYGFVQTRQPGA
			Oryza_brachyantha DFSGDGLTDIILVTSGGVYGFVQTRHPGA
			Oryza_sativa_Indica DFNGDGLTDIILVTSGGVYGFVQTRHPGA
			Oryza_sativa_Japonica DFNGDGLTDIILVTSGGVYGFVQTRHPGA
			Zea_mays DFSGDGLTDMIVVTSGGIYGFVQTRQPGA
		SIMILARITY	**..***.*::::: *:**::* * ***
		(48% IDENTITY)
			Arabidopsis_thaliana DFSNDGLTDVIVMTSNGVYGFVQTRQPGA
	OTHER ARCHAEPLASTIDA	BRYOPHYTA	Physcomitrella_patens DFSGDNLNDLILVTKDGIFGFVQTRQPGA
		LYCOPODIOPHYTA	Selaginella_moellendorffii DFSGDGFNDVIVVTASGIYGFVQTQHQGA
		CHAROPHYTA	Klebsormidium_flaccidum DFNNDGLNDLILTSFEGYYGFAQVRQPGA
		CHLOROPHYTA	Coccomyxa_subellipsoidea DFNGDGLNDIVLVSHDGLYGWAQVRHPGG
		CHLOROPHYTA	Gonium_pectorale DFNGDGLNDIILVTGRGVYGYVQVPHLAG
		CHLOROPHYTA	Auxenochlorella_protothecoides DWNFDGLNDIMLLGHHGVFGWAQVRRPGA
		CHLOROPHYTA	Chlamydomonas_reinhardtii DFNGDGLNDIIVVTNKGLYGYVQVQHLAG
		CHLOROPHYTA	Volvox_carteri DFNGDGLNDIILVTNRGIYGYVQVPHLAG
		SIMILARITY	*:. *.:.*::: * :*:.*. : ..
		(24% IDENTITY)
			Arabidopsis_thaliana DFSNDGLTDVIVMTSNGVYGFVQTRQPGA
	METAZOA	CNIDARIA	Nematostella_vectensis DFTNDGLTDVVVQCSQSQHCIYYQTSNFS
		MOLLUSCA	Lottia_gigantean DFNNDGITDVILSCRLGFIGFEVRQETNH
		MOLLUSCA	Crassostrea_gigas DFDNDGVNDVIVTCSLGYIGFSLHHKTNH
		HEMICHORDATA	Saccoglossus_kowalevskii DFTNDGWTDFIVHCPTSYLGFSLNRTSGY
		ECHINODERMATA	Strongylocentrotus_purpuratus DFDDDGLNDIIVQCSHSYLGFSIQRYSGY
		SIMILARITY	** :** .*.:: . :
		(17% IDENTITY)
			Arabidopsis_thaliana DFSNDGLTDVIVMTSNGVYGFVQTRQPGA
	AMOEBOZOA	AMOEBOZOA	Polysphondylium_pallidum DLNNDGYNDVIVPTVHGYYVYQLERGHST
		AMOEBOZOA	Dictyostelium_purpureum DFNNDGINDFLITTLKGYSIYITEKGTSS
		AMOEBOZOA	Dictyostelium_discoideum DFNNDGINDFLITTLSGYHIFVTEKGTYS
		AMOEBOZOA	Entamoeba_invadens DLTNDMKTDILFITEHSLVAYRFELLPSI
		AMOEBOZOA	Entamoeba_dispar DVNNDKKNDIVIVTDDHIMAYKMEVVPSV
		AMOEBOZOA	Entamoeba_histolytica DVNNDKKNDIVIVTDDHIMAYKMEVVPSV
		AMOEBOZOA	Entamoeba_nuttalli DLSNDGNNEILIVTATKIAAYNVRVIQNV
		SIMILARITY	*..** .:.:. * :
		(14% IDENTITY)

[truncated: 2 more sheets: Conserved Region 8, C-terminal Domain]
