# Supplementary material for: A broadly conserved NERD genetically interacts with the exocyst to affect root growth and cell expansion
Source: J Exp Bot. 2018 May 2;69(15):3625–37. doi: 10.1093/jxb/ery162 (PMC6022600; doi:10.1093/jxb/ery162)
Supplement: Supplementary Dataset S2 [file ery162_suppl_supplementary_dataset_s2.xlsx]

## Sheet: Threading Templates Table
ID		Template	Threading Program	Quality Measure		Prominent Tertiary Structure of Template	Template Calcium Binding Sites	Template description	Template Source	Coverage (aa within NERD1)	Identity
		Rhamnogalacturonin Lyases
R-	1	2zux	Swiss-Model	GMQE=0.019	p=3E-07	8 bladed beta propeller	10 x Ca++	rhamnogalacturonan lyase Yes W	Bacillus subtilis	49-71	0.4783
R-	2	2zuy	Swiss-Model	GMQE=0.019	p=2E-07	8 bladed beta propeller	9 x Ca++	rhamnogalacturonan lyase Yes X	Bacillus subtilis	49-73	0.4
R-	3	4cag	Swiss-Model	GMQE=0.019	p=1E-05	beta sandwich	10 x Ca++	rhamnogalacturonan lyase PL11	Bacillis licheniformis	50-68	0.3684
R-	4	2zux	Phyre2	Confidence=	0.961	8 bladed beta propeller	20 x Ca++	rhamnogalacturonan lyase YesW	Bacillis subtilis	50-78	0.34
R-	5	2zuy	Phyre2	Confidence=	0.952	8 bladed beta propeller	20 x Ca++	rhamnogalacturonan lyase YesX	Bacillis subtilis	50-78	0.31
R-	6	2zux	Swiss-Model	GMQE=0.019	p=2E-06	8 bladed beta propeller	20 x Ca++	rhamnogalacturonan lyase YesW	Bacillis subtilis	51-68	0.333
R-	7	2zux	ProFunc	Structural Similarity 81%	p=4E-04	8 bladed beta propeller	20 x Ca++	rhamnogalacturonan lyase YesW	Bacillis subtilis	1-698	0.22
R-	8	2zuy	pGenThreader	High Confidence	p=1E-04	8 bladed beta propeller	20 x Ca++	rhamnogalacturonan lyase Yes X	Bacillus subtilis	100-698	0.104
R-	9	4cag	pGenThreader	Certain	p=4E-05	beta sandwich	10 x Ca++	rhamnogalacturonan lyase PL11	Bacillus licheniformis	106-698	0.128
R-	10	2zux	pGenThreader	High Confidence	p=2E-04	8 bladed beta propeller	20 x Ca++	rhamnogalacturonan lyase Yes W	Bacillus subtilis	129-698	0.105
R-	11	2zuy	Phyre2	Confidence=	0.95	8 bladed beta propeller	20 x Ca++	rhamnogalacturonan lyase Yes X	Bacillus subtilis	590-650	0.25
R-	12	2zux	Phyre2	Confidence=	0.947	8 bladed beta propeller	20 x Ca++	rhamnogalacturonan lyase YesW2	Bacillus subtilis	602-650	0.24
R-	13	4cag	Swiss-Model	GMQE=0.026	p=4E-05	beta sandwich	10 x Ca++	rhamnogalacturonan lyase PL11	Bacillis licheniformis	603-650	0.229
		Lectins
L-	1	2c4d	Phyre2	Confidence=	0.846	7 bladed beta propeller	1 x Ca++	lectin	Psathyrella velutina	50-76	0.27
L-	2	2bwr	pGenThreader	High Confidence	p=3E-04	7 bladed beta propeller	1 x Ca++	lectin	Lacrymaria velutina	367-698	0.112
L-	3	4tqj	Phyre2	Confidence=	0.977	7 bladed beta propeller	no bound ligands	lectin	Agrocybe aegerita	426-654	0.14
L-	4	2c4d	Phyre2	Confidence=	0.973	7 bladed beta propeller	1 x Ca++	lectin	Psathyrella velutina	428-654	0.2
L-	5	2c4d	Swiss-Model	GMQE=0.020	p=4E-05	7 bladed beta propeller	1 x Ca++	lectin	Psathyrella velutina	627-658	0.2188
L-	6	4tqj	Swiss-Model	GMQE=0.033	p=2E-05	7 bladed beta propeller	no bound ligands	lectin	Agrocybe aegerita	584-658	0.1818
		Integrins
I-	1	4neh	pGenThreader	High Confidence	p=2E-04	beta propeller & ligand binding domains	5 x Ca++	Integrin-b	Homo sapiens	56-698	0.093
I-	2	5e6r	Phyre2	Confidence=	0.947	beta propeller & ligand binding domains	4 x Ca++	integrin a	Homo sapiens	537-654	0.25
I-	3	3k71	Phyre2	Confidence=	0.857	beta propeller & ligand binding domains	16 x Ca++	integrin aX b2	Homo sapiens	596-662	0.19
I-	4	4neh	Swiss-Model	GMQE=0.033	p=8E-05	beta propeller & ligand binding domains	no ligands	Integrin-b	Homo sapiens	579-657	0.1899
I-	5	3fcs	Swiss-Model	GMQE=0.024	p=5E-04	beta propeller & ligand binding domains	7 x Ca++	integrin a(IIb) b(3)	Homo sapiens	607-656	0.25
		Other Carbohydrate Interacting Proteins and Enzymes
C-	1	4a7k	Phyre2	Confidence=	0.87	7 bladed beta propeller	3 x Zn++, 1 x Mg++	lyase aldos-2-ulose dehydratase	Phanaerochaete chrysosorium	53-88	0.19
C-	2	4iug	pGenThreader	High Confidence	p=3E-04	mainly beta sandwich	29 x Cd++	beta-galactosidase	Aspergillus oryzae	1-663	0.122
C-	3	4a7k	pGenThreader	Certain	p=7E-05	7 bladed beta propeller	3 x Zn++, 1 x Mg++	lyase aldos-2-ulose dehydratase	Phanaerochaete chrysosorium	1-657	0.115
C-	4	3v9f	pGenThreader	Certain	p=3E-06	7-bladed beta propeller	no bound ligands	Saccharide sensors	Bacteroides thetaiotaomicron	40-698	0.096
C-	5	4a7k	Swiss-Model	GMQE=0.027	p=9E-4	7 bladed beta propeller	6 x Zn++, 2x Mg++	lyase aldos-2-ulose dehydratase	Phanaerochaete chrysosorium	590-647	0.2258
		Xyloglucan Interacting Proteins
X-	1	3a0f	pGenThreader	Certain	p=2E-05	7-bladed beta propeller	no bound ligands	Xyloglucanase	Geotrichum sp. M128	1-698	0.105
X-	2	2cn3	pGenThreader	Certain	p=7E-07	7-bladed beta propeller	2 x Ca++	Xyloglucanase	Ruminoclost. thermocellum	25-698	0.13
X-	3	4lgn	pGenThreader	Certain	p=2E-06	7-bladed beta propeller	3 x K+, 6 x Na+	Endo- xyloglucanase	Acidothermus cellulolyticus	1-661	0.109
X-	4	1sqj	pGenThreader	Certain	p=2E-06	7-bladed beta propeller	no bound ligands	Oligoxyloglucan Cellobiohydrolase	Geotrichum sp. M128	83-664	0.08
X-	5	1sqj	pDomThreader	Certain	p=5E-05	7-bladed beta propeller	no bound ligands	Oligoxyloglucan Cellobiohydrolase	Geotrichum sp. M128	404-698	0.127
		Bam B
B-	1	4hdj	Raptor-X	p-value	p=1E-06	8 bladed beta propeller	no bound ligands	BamB	Pseudomonas aeruginosa	24-658	0.068
B-	2	4pk1	Raptor-X	p-value	p=6E-06	8 bladed beta propeller	no bound ligands	BamB-BamA chimera	Escherichia coli	50-656	0.0693
B-	3	4pk1	Phyre2	Confidence=	0.977	8 bladed beta propeller	no bound ligands	BamB-BamA chimera	Escherichia coli	132-654	0.18
B-	4	3q7o	pGenThreader	High Confidence	p=3E-04	8 bladed beta propeller	no bound ligands	BamB	Escherichia coli	248-658	0.168
B-	5	3q7m	pGenThreader	High Confidence	p=3E-04	8 bladed beta propeller	no bound ligands	BamB	Escherichia coli	366-656	0.108
B-	6	4hdj	pGenThreader	High Confidence	p=6E-04	8 bladed beta propeller	no bound ligands	BamB	Pseudomonas aeruginosa	373-661	0.096
B-	7	4hdj	Swiss-Model	GMQE=0.035	p=2E-04	8 bladed beta propeller	no bound ligands	BamB	Pseudomonas aeruginosa	532-655	0.1413
B-	8	4pk1	Swiss-Model	GMQE=0.042	p=9E-05	8 bladed beta propeller	no bound ligands	BamB-BamA chimera	Escherichia coli	532-655	0.1359
B-	9	3q7o	Swiss-Model	GMQE=0.047	p=3E-05	8 bladed beta propeller	no bound ligands	BamB	Escherichia coli	532-654	0.172
B-	10	4xga	Swiss-Model	GMQE=0.049	p=2E-05	8 bladed beta propeller	1 x Ca++	BamB	Escherichia coli	532-655	0.172
B-	11	4imm	Swiss-Model	GMQE=0.044	p=2E-04	8 bladed beta propeller	2 x Ca++	BamB	Moraxella catarrhalis	532-655	0.1828
		Alcohol Dehydrogenases
A-	1	1kb0	Swiss-Model	GMQE=0.034	p=1E-04	8 bladed beta propeller	1 x Ca++	Alcohol dehydrogenase	Comamonas testosteroni	132-257	0.2152
A-	2	1kb0	Phyre2	Confidence=	0.973	8 bladed beta propeller	1 x Ca++	Alcohol dehydrogenase	Comamonas testosteroni	51-256	0.21
A-	3	1lrw	Phyre2	Confidence=	0.956	8 bladed beta propeller	2 x Ca++	Alcohol dehydrogenase	Paracoccus denitriticans	133-650	0.13
A-	4	4cvb	Raptor-X	p-value	p=1E-05	8 bladed beta propeller	1 x Ca++	Alcohol dehydrogenase	P. saccharo- ketogenenes	6-648	0.0763
A-	5	4mae	Phyre2	Confidence=	0.943	8 bladed beta propeller	2 x Ce+++	Methanol dehydrogenase	Methylacid. fumariolicum	51-650	0.15
A-	6	4cvc	Phyre2	Confidence=	0.971	8 bladed beta propeller	7 x Zn++	Alcohol dehydrogenase	P. saccharo-ketogenenes	51-650	0.15
A-	7	1kv9	Phyre2	Confidence=	0.965	8 bladed beta propeller	1 x Ca++	Alcohol dehydrogenase	Pseudomonas putika hk5	51-650	0.16
A-	8	1kb0	Phyre2	Confidence=	0.964	8 bladed beta propeller	1 x Ca++	Alcohol dehydrogenase	Comamonas testosteroni	51-656	0.19
A-	9	1flg	pGenThreader	Certain	p=5E-05	8-bladed beta propeller	4 x Ca++	Ethanol dehydrogenase	Pseudomonas aeruginosa	39-698	0.134
A-	10	1yiq	pGenThreader	High Confidence	p=2E-04	beta propeller	1 x Ca++	Alcohol dehydrogenase	Pseudomonas putida	37-698	0.108
A-	11	4mae	pGenThreader	High Confidence	p=5E-04	8 bladed beta propeller	2 x Ce+++	Methanol dehydrogenase	Methylacid. Fumariolicum	37-698	0.127
A-	12	1kb0	pDomTHREADER	High Confidence	p=1E-04	8 bladed beta propeller	1 x Ca++	Alcohol dehydrogenase	Comamonas testosteroni	68-697	0.121
A-	13	1kb0	pGenThreader	High Confidence	p=2E-04	8 bladed beta propeller	1 x Ca++	Alcohol dehydrogenase	Comamonas testosteroni	68-698	0.115
A-	14	1kv9	pGenThreader	High Confidence	p=3E-04	8 bladed beta propeller	1 x Ca++	Alcohol dehydrogenase	Pseudomonas putika hk5	81-698	0.099
A-	15	1flg	Swiss-Model	GMQE=0.041	p=4E-05	8-bladed beta propeller	none	Ethanol dehydrogenase	Pseudomonas aeruginosa	532-647	0.101
A-	16	1lrw	Swiss-Model	GMQE=0.034	p=6E-05	8 bladed beta propeller	none	Alcohol dehydrogenase	Paracoccus denitriticans	532-634	0.1413
A-	17	1yiq	Swiss-Model	GMQE=0.041	p=2E-04	beta propeller	1 x Ca++	Alcohol dehydrogenase	Pseudomonas putida	532-634	0.1364

## Sheet: Template Coverage Diagram
Template Description	ID (see Table)		*Template	Threading Program	Coverage (aa within NERD1)			Putative domains in NERD1 [a=signaling peptide; b=FG-GAP; c=alcohol dehydrogenase-like;
											d=integrin-like; e=transmembrane domain; f=cytoplasmic]
							a
								Eight regions of NERD1 that are highly conserved in Angiosperms
							Region of NERD1 that was compared with template in each threading analysis (below)
Rhamnogalacturonin Lyase	R-	1	2zux	Swiss-Model	49-71
	R-	2	2zuy	Swiss-Model	49-73
	R-	3	4cag	Swiss-Model	50-68
	R-	4	2zux	Phyre2	50-78
	R-	5	2zuy	Phyre2	50-78
	R-	6	2zux	Swiss-Model	51-68
	R-	7	2zux	ProFunc	1-698
	R-	8	2zuy	pGenThreader	100-698
	R-	9	4cag	pGenThreader	106-698
	R-	10	2zux	pGenThreader	129-698
	R-	11	2zuy	Phyre2	590-650
	R-	12	2zux	Phyre2	602-650
	R-	13	4cag	Swiss-Model	603-650
Lectin	L-	1	2c4d	Phyre2	50-76
	L-	2	2bwr	pGenThreader	367-698
	L-	3	4tqj	Phyre2	426-654
	L-	4	2c4d	Phyre2	428-654
	L-	5	2c4d	Swiss-Model	627-658
	L-	6	4tqj	Swiss-Model	584-658
Integrin	I-	1	4neh	pGenThreader	56-698
	I-	2	5e6r	Phyre2	537-654
	I-	3	3k71	Phyre2	596-662
	I-	4	4neh	Swiss-Model	579-657
	I-	5	3fcs	Swiss-Model	607-656
Other Carbohydrate Interactor	C-	1	4a7k	Phyre2	53-88
	C-	2	4iug	pGenThreader	1-663
	C-	3	4a7k	pGenThreader	1-657
	C-	4	3v9f	pGenThreader	40-698
	C-	5	4a7k	Swiss-Model	590-647
Xyloglucan Interacting Protein	X-	1	3a0f	pGenThreader	1-698
	X-	2	2cn3	pGenThreader	25-698
	X-	3	4lgn	pGenThreader	1-661
	X-	4	1sqj	pGenThreader	83-664
	X-	5	1sqj	pDomThreader	404-698
Bam B	B-	1	4hdj	Raptor-X	24-658
	B-	2	4pk1	Raptor-X	50-656
	B-	3	4pk1	Phyre2	132-654
	B-	4	3q7o	pGenThreader	248-658
	B-	5	3q7m	pGenThreader	366-656
	B-	6	4hdj	pGenThreader	373-661
	B-	7	4hdj	Swiss-Model	532-655
	B-	8	4pk1	Swiss-Model	532-655
	B-	9	3q7o	Swiss-Model	532-654
	B-	10	4xga	Swiss-Model	532-655
	B-	11	4imm	Swiss-Model	532-655
Alcohol Dehydrogenase	A-	1	1kb0	Swiss-Model	132-257
	A-	2	1kb0	Phyre2	51-256
	A-	3	1lrw	Phyre2	133-650
	A-	4	4cvb	Raptor-X	6-648
	A-	5	4mae	Phyre2	51-650
	A-	6	4cvc	Phyre2	51-650
	A-	7	1kv9	Phyre2	51-650
	A-	8	1kb0	Phyre2	51-656
	A-	9	1flg	pGenThreader	39-698
	A-	10	1yiq	pGenThreader	37-698
	A-	11	4mae	pGenThreader	37-698
	A-	12	1kb0	pDomTHREADER	68-697
	A-	13	1kb0	pGenThreader	68-698
	A-	14	1kv9	pGenThreader	81-698
	A-	15	1flg	Swiss-Model	532-647
	A-	16	1lrw	Swiss-Model	532-634
	A-	17	1yiq	Swiss-Model	532-634
			*	Note: The same template was often identified and used by several threading programs for similarity to NERD1. Occasionally, different
				portions of NERD1 were individually compared to the template with different runs of the threading program, resulting in multiple threading
				results for the same template / threading program combination. The grey shades of the template column are intended to facilitate the
				identification in the chart of threading program analyses that used the same template.

## Sheet: Position of Beta-Propeller
Secondary secondary structure predictions identify beta-strands in NERD1. X-Raptor and other threading programs predict that some of these beta-strands fold into beta-sheets forming the "blades" of a beta-propeller. The beta-strands predicted to form the beta-propeller are located throughout the non-cytoplasmic length of NERD1.
		Residue Position in NERD1
Predictions of beta-strands in NERD1 by the following programs:
Raptor X - all beta strands (9)
PredictProtein (18)
PDSum (19)
PsiPred (20)
Phyre2 (11)
7 Blades of beta-propeller predicted by RaptorX in model of NERD1 (in light blue are inter-strand loops and coils of each beta sheet making a blade)
		b-1
Models predicting beta-propeller structure for NERD1
RaptorX model is based upon comparison with 5 protein templates:
(4hdjA, 3p1lA, 4pk1A, 4cvbA, and 1yiqA)
Phyre2 model is based upon comparison with 10 protein templates:
(4cvcA, 1yiqA, 1tyea, 4v0nH, 4pk1A, 1kb0A, 4tqjA, 2c4dA, 1kv9A, and 4o9xA)
Templates utilized were selected by modeling programs.
