# Supplementary material for: A broadly conserved NERD genetically interacts with the exocyst to affect root growth and cell expansion
Source: J Exp Bot. 2018 May 2;69(15):3625–37. doi: 10.1093/jxb/ery162 (PMC6022600; doi:10.1093/jxb/ery162)
Supplement: Supplementary Dataset S3 [file ery162_suppl_supplementary_dataset_s3.zip]

Archive with 2 entries (2 files):
- MuscleWS alignment of Retrieved from Uniprot.xml
- 391961669  Dataset for MuscleWS alignment of Retrieved from Uniprot.xml
