# Supplementary material for: A broadly conserved NERD genetically interacts with the exocyst to affect root growth and cell expansion
Source: J Exp Bot. 2018 May 2;69(15):3625–37. doi: 10.1093/jxb/ery162 (PMC6022600; doi:10.1093/jxb/ery162)
Supplement: Supplementary Dataset S3 [file ery162_suppl_supplementary_dataset_s3.zip › MuscleWS alignment of Retrieved from Uniprot.xml]

<?xml version="1.0" encoding="UTF-8"?>
<JalviewModel xmlns="www.jalview.org"><creationDate>2018-03-05T17:49:30.040-08:00</creationDate><version>2.10.3b1</version><vamsasModel><ns1:SequenceSet xmlns:ns1="www.vamsas.ac.uk/jalview/version2" gapChar="-" datasetId="ds01"><ns1:Sequence id="sq1" description="" dsseqid="sq2"><ns1:sequence>--------------------------------------------------MRKRDLAILMLSAFAIFFSLQHEGDFSFREAWFHLSDE-HPIKYEAE-RLPPPIVADLNGDGKKEILIATHDARIEVLE--PHARRVDE----GFSEARLLAEVSLLPDKIRVA-SGRRPVAMATGVID---RTYKTGQP-QKQVLVVVTSGWSVMCFDHNLKKLWENNLQEDFPHSAH--HREIAISISNYTLRHGDSGLVIVGG---RMEMQPHIYLDP-----------F---EEIGMAERNAEQHRRSANEK----EASENSGTVNL--------RHFAFYAFDGRKGGLRWSRKNENVE-EHSTDPSQLIPQHNYKLDAHALNSRHPGEFECREFRESILGVMPHHWDRREDTLLKLSHFKRHK--RKTLKR---------VPG-KSTTYPFHKPEEHH--PPG---------------------KDET-KKISNL------------IGKAA-----------------------KY--ASSAKSKK--PMSYIPTITNYT--------------------QLWWIPNVVVAHQKEGIEAVHLASGRTICKLHLQEGGLHADINGDGVLDHVQAV------GGN---GA-EQTVVSGSMEVLRP--------CWAVATSGVPVREQLFNASIC-HHSPFNLFQH-GEF-YRNFGRST--DVAS----LEVATPILIPKSD--G-HRHRKGSHGDVIFLTNRGEVTAYSP-G-LHGHDAVWQWQLLTDATWSNL-PSPSGMME-GGTVVPTLKPISLRVHDNQ-QMILAAGDQTGVIISPGGSILTSIDLPAQPTHSLISEDFSNDGLTDLILVTSSGVYGFVQTRQ-PGALFFSTLVGCLLLVMGVIFVTQHLNSI----------------KGK--------------PRASS-GPR------</ns1:sequence><ns1:name>A0A061DFF3_THECC</ns1:name></ns1:Sequence><ns1:Sequence id="sq3" description="" dsseqid="sq4"><ns1:sequence>--------------------------------------------------MRKRDLSILMLAAFAIFFSLQHEGDVSFRDAWFHLLDD-YPIKYEAD-RLPPPIVADLNGDGKLEVLVATYDAKIQVLE--PHTRRVDE----GFSEARVLAEVTLLPDKVRVA-SGRRAVAMATGVID---RSYRQGQP-RKQVLVVVTSGWSVMCFDHNLKKLWEANLQEDFPHNAH--HREVAISISNYTIKHGDTGLVIVGG---RMEVQPHIFSDP-----------F---EEISMAEKNAEQHRRSAGET----EPAENNEVVDL--------RHFAFYAFAGRSGQLRWSRKNEKIE-AQSSEASMMIPQHNYKLDAHSLHSRHPGEFECREFRESILGVMPHHWDRREDTSFELAHFKRHK--RKTLKK---------LPG-KNANHPLHKPEEHH--RPG---------------------KDST-KKISKM------------IGKAA-----------------------DY--AGSAKTKK--AIPYVPTITNYT--------------------QLWWVPNVVVAHEKEGIEALHLASGRTLCKLHLQEGGLHADINGDGVLDHVQVV------GGN---GA-EQTVVSGSMEVLRP--------CWAVATSGVPVREQLFNASICHHYSPFDLFQH-AEL-SRGYGRAQ--DFSS----LEVATPILIPRDD--G-HHHGKGSHGDVIFLTSRGEVTSYSP-G-EHGHEAVWQWQIKTGATWSNL-PSPSGMME-SGNVVPTLKPFSLRAHDDRYQLVLVAGDQEAVLISPDGGVMTTLELPAPPTHTLVSADFSNDGLNDLIVVTANGVYGFVQSRQ-PGALFFSTLVGCLIVVMGVIFITQHLNSM----------------DGK--------------PRA----PR------</ns1:sequence><ns1:name>A0A0K9QHC1_SPIOL</ns1:name></ns1:Sequence><ns1:Sequence id="sq5" description="" dsseqid="sq6"><ns1:sequence>--------------------------------------------------MRKRDLAILMLSAFAIFFTLQQDGGISFKEAWMHLTDE-YPIKYEAD-RLPPPLVADLNGDGKKEVLVATNDAKIQVLE--PHTRRVDE----GFSEARVLAEVSLLPDKVRVM-SGRRPVAMATGIID---R-YKIGQP-QKQVLVVVTSGWSVMCFDSNLQKLWENNLQEDFPHNAH--HREVSISISNYTLKHGDTGLIIVGG---RMEMQPHIFMDP-----------F---EEMGMGARFSEHQRRSTTEK----EASENSGTVDL--------RHFAFYAFAGRSGAERWSRKNENIE-VHSSDASQLLPQHNYKLDVHALNTRQPGEFECREFRESILGVMPHRWARREDTLLKLAHFRRHK--RKTLKR---------TPG-KSMSYPFHKPEENH--PPG---------------------KDTT-KKISNI------------IGKAA-----------------------NY--AGSAKSKK--HLPYVPTITNYT--------------------QVWWVPNVVVAHQKEGIEALHLASGRTICKLHLQEGGLHADINGDGVLDHVQAV------GGN---GA-EQTVASGSMDVLRP--------CWAVATSGVPVREQLFNVSIC-HYTHFNLFQH-GEL-YRSYSQGS--ESAS----LEVATPILIPRSD--G-HRHRKGSHGDVIFLTNRGEITSYSP-G-LHGHDAVWQWQQSTGVTWSNL-PSPSGMME-GGLVIPTLKPLTLRLHDNQ-EVILAAGEQEAVIISPGGSVLATIELPGSPTHVLICEDFSNDGLTDLILVTSNGVYGFVQTRQ-PGALFFSMLVGCLIVVMGVIFVTQHLNST----------------KGK--------------PRPSS-VPR------</ns1:sequence><ns1:name>V7CNV5_PHAVU</ns1:name></ns1:Sequence><ns1:Sequence id="sq7" description="" dsseqid="sq8"><ns1:sequence>--------------------------------------------------MRKRDLGILLLAAFAIFFSLQHEGDFSFKEAWYHLSDE-YPIKFEAE-RLPPPVVVDLNGDGKSEILVATHDAKIQVLE--PHRRRVDE----GFAEARVLAEVSLLPDKIRIS-SGRRPVALAAGVVD---RSYKHGEM-RKQVVVVVTSGWLVMCFDHNLKKLWETNLQDDFPHGAH--HREIAISISNYTLKHGDAGLIIVGG---RMEMHHQSSMDL-----------F---EETMIADEGGELHRRNTNEK----ENSG-SGNVDL--------RHFAFYAFAGRTGTLRWSRKNDNIQ-VQSSDSSQLIPQHNYKLDVHALNARHPGEFECREFRESILGVMPHHWDRREDTSLQLSNFRRHK--RKSLKK---------TPG-KGTTSPFHKPIDHN--PPG---------------------KDSS-NKIARV------------IGKAA-----------------------DY--AGSAKTKK--RSLYIPTITNHT--------------------QVWWVPNVVVAHQKEGIEAVHLASGRTICQLHLPEGGLHADINGDGVLDHVQVV------GAN---GA-EQTVVSGSMEVLKP--------CWAVATSGVPVREQLFNVSIC-HHSPFNLFQH-GDF-ARSFGRNY--DVGS----LEVATPILVSRDD--G-HKHRKGSHGDVVFLTNRGEVTSYSP-G-LHGHDAVWRWQISTGATWSNV-PSPFRMME--DVIVPTLKSFPLHAHSNK-EVIVAAGEHEAVVISHGGSMLASIELPGLPTHALVLEDFSNDGLTDIILVTSGGVYGYVQTRQ-PGALFFSTLVGCLIVVIVVIFVSQHLNSIS---------------KGK--------------PRASS-DHR------</ns1:sequence><ns1:name>M0S7B8_MUSAM</ns1:name></ns1:Sequence><ns1:Sequence id="sq9" description="" dsseqid="sq10"><ns1:sequence>--------------------------------------------------MRKRDLGILFLAAFAVFFSLQHDGDLSFREAWYHLSDADYPIKHDAD-RLPSPLVADLNGDGKPEVLVPTHDAKIQVLQ--PHARPSPDDA--SFHEARLMADVSLLPANVRVS-SGRRPVAMAVGSVD---RHYAHAHTPSKQLLVVVTSGWSVMCFDHNLKKLWEANLQDDFPHGAH--HREVAISITNYTLKHGDAGLVIVGG---RMEMQHH-SADL-----------F---DEFMMSEHNREEHRRSASEK----QASE-TGTADL--------RHFALYAFAGRTGELRWSRKNENIP-SQPSDASVLIPQHNYKLDAHSLNSRHPGQFECREFRESVLGVMPHHWDRREDTFLQLSHFRKHK--RKTLKK---------TPG-KAVVNNVHKPSEHN--PPG---------------------KDVS-NRLANV------------IGKAA-----------------------DM--ANSNKIKKSQRTLYVPTITNYT--------------------QVWWVPNVVVAHEKEGIEAVHLASGRTVCKLHLTEGGLHADINGDGVLDHVQVI------GAN---GI-EQTVVSGSMEVLKP--------CWAVATSGVPVREQLFNVSIC-HYNNFNLFHH-GDF-SRSFGRTF--DPTG----LEVATPILLQRDD--G-HKHIRGSHGDIIFLTSRGEVTSYSP-G-LLGHDAIWRWQLSTGATWSNL-PSPSGMTE--NIVVPTLKAFSLRAYDPK-QVIIAGGDLEAVVISPSGGLLASIELPAPPTHALVLEDFSGDGLTDIILVTSGGVYGFVQTRH-PGALFFSTLVGCLIVVIGVIFVSLHLNSSN---------------NGK--------------PRAST-DYR------</ns1:sequence><ns1:name>J3L8P1_ORYBR</ns1:name></ns1:Sequence><ns1:Sequence id="sq11" description="" dsseqid="sq12"><ns1:sequence>--------------------------------------------------MRKRDLGILLLAAFAVFFSLQHDGDLSFREAWYHLSDADYPIKHDAD-RLPSPLVADLNGDGKPEVLIPTHDAKIQVLQ--PHPRPSPDDA--SFHDARLMADVSLLPSNVRLS-SGRRPVAMAVGTVD---RHYAHAPSPSKQLLVVVTSGWSVMCFDHNLKKLWEANLQDDFPHAAH--HREVAISITNYTLKHGDAGLVIVGG---RMEMQHH-SAEL-----------F---DEFMVSEHNREEHRRSASEK----QASE-TGNTDL--------RHFALYAFAGRTGELRWSRKNENIP-SQPSDASVLIPQHNYKLDAHALNSRHPGQFECREFRESVLGVMPHHWDRREDTFLQLAHFRRHK--RKALKK---------TPG-KAVVNNVHKPSEHN--PPG---------------------KDVS-NRLANV------------IGKAA-----------------------DM--ANSNKIKKSQRTLYVPTITNYT--------------------QVWWVPNVVVAHEKEGIEAVHLASGRTICKLHLTEGGLHADINGDGVLDHVQVV------GAN---GI-EQTVVSGSMEVLKP--------CWAVATSGVPVREQLFNVSIC-HYNNFNLFHH-GDF-SRSFGRTF--DTTG----LEVATPILLQRDD--G-HKHRRGSHGDIIFLTSRGEVTSYSP-G-LLGHDAIWRWQLSTGATWSNL-PSPSGMME--NIVVPTLKAFSLRAYDPK-QVIIAGGDLEAVVISPSGGLLASIELPAPPTHALVLEDFNGDGLTDIILVTSGGVYGFVQTRH-PGALFFSTLVGCLIVVIGVIFVSLHLNSSN---------------SGK--------------PRAST-DYR------</ns1:sequence><ns1:name>B8AGU5_ORYSI</ns1:name></ns1:Sequence><ns1:Sequence id="sq13" description="" dsseqid="sq14"><ns1:sequence>--------------------------------------------------MRKRDLGILLLAAFAIFFSLQHEGDFSFREAWYHLSDDGYPIKYDAD-RLPPPLVADLNGDGRPEILLPTHDAKIQVLQ-PPHARPASGFD--DFHEARLMAEISLLPTNVRVS-SGRRPVAMAVGAVD---RSYKLADV-RKQVLVVVTSGWAVMCFDHNLNKLWEANLQDDFPHAAH--HREVAISISNYTIKHGDAGLVIVGG---RMEMQHH-SADL-----------F---DDFMTSEHSREEHRRSASEK----QASE-AGNVDV--------RHFALYAFAGRTGALRWSRKNENIQ-SQPSDASALIPQHNYKLDVHSLNSRHPGQFECREFRESVLGVMPHHWDRREDTSLQLANFRRHK--RKQLKK---------TPG-KNAVNNVHKPSEHN--PAG---------------------KDDT-NRLSKA------------IGKAA-----------------------EL--AGSAKGKKSQHTPFVPTITNYT--------------------QVWWVPNVVVAHEKEGIEAIHLASGRTICKLHLTEGGLHADVNGDGVLDHVQVV------GAN---GI-EQTVVSGSMEVLKP--------CWAVATSGVPVREQLFNVSIC-HYNHYNLFHH-GDF-SKSFGRPF--DPTG----LEVATPILLQRDD--G-HKHRRGSHGDIIFLTSRGEATSYSP-G-LLGHDATWRWQLSTGATWSNL-PSPSGMME--NIVVPTLKAFSLRAYDPK-QVIIAGGDQEAVVISPSGSLLASIELPAPPTHALILEDFSGDGLTDIILVTSGGVYGFVQTRQ-PGALFFSTLVGCLIVVIGVIFVSLHLNSSN---------------SGK--------------PRSST-EYR------</ns1:sequence><ns1:name>I1HVX9_BRADI</ns1:name></ns1:Sequence><ns1:Sequence id="sq15" description="" dsseqid="sq16"><ns1:sequence>MKRLIRHHFHRILTQGRLVLDDSSLPHLSLAPTDANLPLIDYICSDVKTKMRKRDLAILMLSGFAIFFTLQHEGDFAFKEAWFHLYDD-YPVKHESD-RLPPPLVADLNGDGKKEVLVATNDAKIQVLE--PHSRRVDE----GFSEARVLADISLLPDKIRVA-SGRRAVAMATGVID---RYYKDGTP-QKQVLVVVTSGWSVLCFDHNLKKLWETNLQEDFPHNAH--HREISISISNYTLKHGDTGLVIVGG---RMEMQPYNHMDP-----------F---EELGITEQNAEKHRRSATEK----QPTEDTGGVNL--------RHFSVYAFAGRTGVLRWSKKTDDVE-AHTSDASQLVPQHNYKLDVHSINSRHPGEFECREFRESILSVMPHHWDRREDTLLKLAHFRRHK--RKTLKK---------QAG-KSTTFPFQKPEEHT--PAG---------------------KDLS-RKIPKL------------IGKAA-----------------------RY--AGSAKPKK--GMQYIPTITNYT--------------------KLWWVPNVVVAHQKEGIEAIHLPTGRTLCKLHLLEGGLHADINGDGVLDHVQAV------GGN---VG-ERTVVSGSMEVLKP--------CWAVATSGVPVREQLFNVSIC-HHTPFNFMHY-GEF-SRNFAQAR--DTSS----LEIATPILIPRDD--G-HKHRRGSHGDVIFLTNRGEVTSYTP-D-MHGREPLWQWQLQTEATWSNL-PSPSGLTE-SGTVVPTLKPFSLRIHDNQ-PMILAGGDQAAVIISPGGSVLASIELPSLPTHALITDDFSNDGLTDVIVMTSNGIYGFVQTRQ-PGALFFSSLVGCILVVMAVIFVTQHLNSV----------------KGK--------------PRPSS-SFI------</ns1:sequence><ns1:name>A0A078GV46_BRANA</ns1:name></ns1:Sequence><ns1:Sequence id="sq17" description="" dsseqid="sq18"><ns1:sequence>--------------------------------------------------MRKRDLAILMLSAFAIFFSLQHEGDLSFKEAWYHLFEE-YPIKYEAE-RLPPPIVADLNGDGKKEVLVATHDAKIQVLE--PHSRRVDE----GFSEARLLAEVSLLPDKIRIV-SGRRAVAMATGVID---RNYNHREP-RKQVLVVVTSGWSVMCFDHNLKKLWEVNLQENFPHNAH--HREIAISISNYTVKHGDSGLVIVGG---RMEMQPHMHIDP-----------F---EEIEMAEKSAEQHRRSAAEK----EASENSGVVDL--------RHFALYALAGRTGQLRWSRKIENIQ-SPSSDESLLIPQHNYKLDAHALNSRQPGEFECREFRESILGVMPHNWDRREDTRLKLAHFRRHK--RKAVKK---------VPG-KSITYPFQKPEEKH--PPG---------------------KDTT-KRISNA------------IGKAV-----------------------NY--AKSAKPKK--PSPYIPTITNYT--------------------QLWWVPNVVVAHEKEGIEAVHIATGRTVCKLHLLEGGLHADINGDGVLDHVQVV------GAN---GA-EQTVVSGSMEVLRP--------CWAVATSGVPVREQLFNASIC-RHSPFNLFQA-GEF-SRGFGHTF--DASS----LEVATPILIPRND--G-HRHRKGSHGDVVFLTNRGEVTSYSP-G-LHGHGALWNWQVLTGATWSNL-QSPAGMME-AGKVVPTLKAFSLRVHDSQ-ELILAAGDQEAVILSPGGSMLTTIDLPAPPTHALVSEDFSNDGLTDLILVTSSGVYGFVQTRQ-PGALFFSTLVGCLIIVMGVLFVSQYLNST----------------KGK--------------PRASS-GQW------</ns1:sequence><ns1:name>M0ZVL3_SOLTU</ns1:name></ns1:Sequence><ns1:Sequence id="sq19" description="" dsseqid="sq20"><ns1:sequence>--------------------------------------------------MRKRDLAILMLSAFAIFFSLQHEGDFSFREAWFHLSEE-YPIKFDAD-RLPPPIVADLNGDGRKEVLVATHDAKIQVLE--PHARRVDE----GFSEARVLAEVSLLPDKIRIA-SGRRAVAMATGVID---RTYRQGQP-LKQVLVVVTSGWSVMCFDHNLNKLWEANLQEDFPPNAH--HREIAISISNYTLKHGDTGLVIVGG---RMEMQPHTIMDP-----------F---EEIGLAEKNAEQHRRSASEK----EASENSGTVDL--------RHFAFYAFAGRSGLLRWSRKNENIE-AQPTDASQLIPQHNYKLDVHALNSRHPGEFECREFRESVLGVMPHHWDRREDTLLKLSHFRRHK--RKILKK---------VVG-KSTSYPFHKPEEHH--PPG---------------------KDST-KKISNL------------IGKAA-----------------------TY--AGSAKSKK--PVNYIPTITNYT--------------------QLWWVPNVVVAHQKEGIEAVHLASGRTVCKLHLQEGGLHADINGDGVLDHVQAV------GGN---GA-EQTVVSGSMEVLRP--------CWAVATSGVPVREQLFNASIC-HHSPFNLFPH-GEF-SRNFGRTS--DVAS----LEVATPILIPRSD--G-HRHRKGSHGDVVFLTNRGEVTAYSP-G-LHGHDAIWQWQLLTDATWSNL-PSPSGMTE-ASTVVPTLKAFSLRVHDNQ-QMILAGGDQEAVVISPGGSILTSIDLPAPPTHALVCEDFSNDGLTDVILMTSNGVYGFVQTRQ-PGALFFSTLVGCLIVVMGVIFVTQHLNSV----------------KAK--------------PRASS-GLR------</ns1:sequence><ns1:name>A0A067G672_CITSI</ns1:name></ns1:Sequence><ns1:Sequence id="sq21" description="" dsseqid="sq22"><ns1:sequence>--------------------------------------------------MRKRDLGILLLSALSIFYSLQNEGSLSFRPAWVHYKNS-SPIKHEAE-RLPPPVVADLNGDGHVEVVVASED-NLQVLD--PRVSFAEN----GFSQAGVLAEVSLLPDRVRVS-AGRRPVALAAGEVK---RFYRAQDL-KKKVIVVVTAGWSIMCFDHNLKKLWEDDVQDDFLHGSH--HKEVAISISNYTLKHRDTGLIIVGG---SMEVQPQMHLDP-----------F---EEEWLAEKMFESHRRAAGAK----EVACSTGWQQF--------RHFSYYAYAGMSGTRRWVHRSEDFQ--RATNAGALQPQHNYKLDASSLATRHLGEVECREFRESVLDVMPHRWEHREDTRFELAHFRKHR--RKLVKK---------MQG-KGGSIPSEKPADKS--APG---------------------KDAHGNPIAKV------------VGKAA-----------------------DL--AVGAKVKK-QQFQYVPMITNHT--------------------SFWWVPNVVVAHLKEGIEAVHLATGRTVCKLFLPEGGLHADVNGDGVLDHVQAV------GGH---GS-ARIVPTGMTEALKP--------CWAIATSGVPVREQLFNGTVC-RHSPFQIFRY-HEF-SGEFGRRP--HPGDAQEFVEVLAPIILPHPD--G-QRHRKGSHGDVVFLNSRGEVTSFSVLGPKRGQEAQHRWQVATTAFWTTS-PDLEGVGT--DRVISTLTALPLRKNGEV-DAILAVGELEAVVLSPKGSHVAQVPLPSAGSAPIIYDDFSGDNLNDLILVTKDGIFGFVQTRQ-PGAILFLTLMGVLILVMGVIFVTQHLGSG----------------KGK--------------SKA---GERRSATAI</ns1:sequence><ns1:name>A9RAX4_PHYPA</ns1:name></ns1:Sequence><ns1:Sequence id="sq23" description="" dsseqid="sq24"><ns1:sequence>--------------------------------------------------MRKRDLGILIISAFAIFFSLQNEGNFSFKESWFHVVDEAYPIKHEAE-RLPPPLVTDLNADGRNEVIVATHDSKLLVLD--PHSKLTED----GFSEARTITEVSLLPEKVRIS-AGRRPVAMAAGVIQ---RSYNEGKP-RKQVLVVVTAGWVIMCFDHNLKKLWESSVQDDFPHGAF--HKEVSISISNFTLRHGDTGLIIVGG---SMEAQSQVYLDP-----------F---EEELLAEKEEERHRHAADAK----EGSEDVNAGKT--------HHFSYYAFAGMTGERRWEHKMQDFH-RDLSSAAELTPQHNYRLDAASLQGRQLDEVHCRDYRQSILQVLPHRWQSRDDTRFQLVHFVKHE--RKHHKK---------QPGSNRERYPLKRPNDPH--VPG---------------------KDPS-NKVAQA------------LGKAA-----------------------KL--ATSARPKT--RYAYIPVITNQS--------------------SYWWLPNVVVAHLKEGIEAVHLASGRTVCKLWLHEGGLHADINGDGVLDHVQAV------GGS---GT---HVAAGTMEAIKP--------CWAVASSGTLVRQQLFNGSIC-RNSGYGAFQQ-GEFMSRTFGRNL--DASP----IEVVPPVFFLRPT--G--------YGDVIFLTSRGEVTSYTP-A---GNQ---RWQIVTGAIWSSK-PMLSSFGV--DRAVPTLEVMALRKNGRG-EVILAAGEQEAVLISSSGHQIATLALPSPPARPIVVADFSGDGFNDVIVVTASGIYGFVQTQH-QGAVFFSFLVGCLIIAMCVIFVMQHLQAP----------------KGK--------------PKKKSTDL-------</ns1:sequence><ns1:name>D8R9U6_SELML</ns1:name></ns1:Sequence><ns1:Sequence id="sq25" description="" dsseqid="sq26"><ns1:sequence>--------------------------------------------------MRKRDLAILMLSGFAIFFTLQHEGDFAFKEAWFHLYDE-YPVKYEAD-RLPPPIVADLNGDGKKEVLVATNDAKIQVLE--PHSRRVDE----SFSEARVLTEISLLPDKIRVA-SGRRAVAMATGVID---RYYKDGTP-QKQVLVVVTSGWSVLCYDHNLKKLWETNLQEDFPHNAH--HREIAISISNYTLKHGDTGLVIVGG---RMEMQPYNHMDP-----------F---EELGMTAKNAEQHRRSATEK----QASEDSGAINL--------RHFSVYAFAGKTGVLRWSKKTDDVE-AHTSDASQLIPQHNYKLDVHALNSRHPGEFECREFRESILSVMPHHWDRREDTLLKLAHFRRHK--RKTLKK---------QAG-KSTAYPFHKPEEHT--PAG---------------------KDLS-RKIPKL------------IGKAA-----------------------RY--AGSAKPKK--GMQYIPTITNYT--------------------KLWWVPNVVVAHQKEGIEAIHLPTGRTLCKLSLLEGGLHADINGDGVLDHVQTV------GGN---VG-ERTVVSGSMEVLKP--------CWAVATSGVPVREQLFNVSIC-HHSPFNFLHY-GDY-SRHFAQAR--DTST----LEIATPILIPRDD--G-RKHRRGSHGDVIFLTNRGEVTSYTP-D-VHGHDAVWQWQLQTEATWSNL-PSPSGLTE-SGTAVPTLKPFSLRIHDNQ-PMILAGGDQAAVIISPGGSVLASIELPSQPTHALVTDDFSNDGLTDVIVMTSNGIYGFVQTRQ-PGALFFSSLVGCLLVVMAVIFVTQHLNSI----------------QGK--------------PRPSA-SF-------</ns1:sequence><ns1:name>R0FS88_9BRAS</ns1:name></ns1:Sequence><ns1:Sequence id="sq27" description="" dsseqid="sq28"><ns1:sequence>--------------------------------------------------MRKRDLAILMLSAFAIFFTLQQDGGISFKDAWMHLTDE-YPIKYEAE-RLPPPLVADLNGDGKKEVLVATHDAKIQVLE--PHSRRVDE----GFSEARVLAEVSLLPDKVRVM-TGRRPVAMATGYID---R-YKIGQP-QKQVLVVVTSGWSVMCFDSNLQKLWENNLQEDFPHNAH--HREVAISISNYTLKHGDTGLIIVGG---RMEMQPHIFMDP-----------F---EEMGMGARFAEQHRRSAAEK----EASENSGTVDL--------RHFAFYAFAGRSGVERWSRKNENIE-VHSSDASQLLPQHNYKLDVHALNTRQPGEYECREFRESILGVMPHQWARREDTLLKLAHFRRHK--RKTLKK---------TPG-KAMSYPFHKPEENH--PPG---------------------KDST-KKISNI------------IGKAA-----------------------NY--AGSAKSKK--HLPYVPTITNYT--------------------QVWWVPNVVVAHQKEGIEALHLASGRTICKLHLQEGGLHADINGDGVLDHVQAV------GGN---GA-EQTVVSGSMEVLRP--------CWAIATSGVPIREQLFNVSIC-HYTHFNLFQH-GEL-YRSYSQGS--DIAS----LEVATPILIPRSD--G-HRHRKGSHGDVIFLTNRGEITSYSP-G-LHGHDAIWQWQQSTGVTWSNL-PSPSGVMEGGGLVIPTLKPLSLRLHDNQ-EMILAAGEQEAVIISPGGSLLATIELPGPPTHVLIAEDFSNDGLTDLILVTSNGVYGFVQTRQ-PGALFFSMLVGCLIVVMGVIFVTQHLNST----------------KGK--------------PRPSS-GSR------</ns1:sequence><ns1:name>I1J8Q7_SOYBN</ns1:name></ns1:Sequence><ns1:Sequence id="sq29" description="" dsseqid="sq30"><ns1:sequence>--------------------------------------------------MYKRDFAVLILSAFAIYFTIQHEGAFSYRRAWYTLHDQ--ALLESTD-VLPPPVAADLNGDGRVEVITATHDAKLQVYT--PYPPSGKSLW-EGFAKAALLAEVSLAPDGPNEALSMHRAVALAAGYLD-----PKRDEL----VLVVVTANWDVICFDHNLRLQWTARVKEDVPHGAHMAIKEVAIHISNHTARVGDRGIVVIGG---SVDLG-----DL-----------A---HQGDEGESDLIDTRPCLG------MGGKHQGVDIS--------RHFSYYAFDGGFGALRWKHEA-NFHRDTEKLSQQLLPALDFRMDAAALEARHFGEVACRDFRESVLAVLPHRWARRSDTRLQLAHFVHHR--PHGGDR---------KRRLADRGDPSGGPPKPR--RPG--------------RQADRAGVHHS-NPVAKA------------LGKVC-----------------------PV--AERAVLGG--GTGGAAGAAQHS--------------------VHGVAPNVLVAHLEEGIEAVHLYSGRTLCKLHLPSPGLHADLNGDGVLDHVQVA------GGH---GS-PDGGSPGHRHTPG---------CWAVAKSGIPPREPLFNATIC-RFP--------GQWGAESSARAFSFGTDGGVVPLEVAPPAFLPVPG--P-RGLYQQGHGLAAFLNSRGEVTAYNA-------HGERLWQHAMGLAWSNRRPGGLGGGNAARRVAPTLEALPLRAGAIP-AAILASGSWSAVVLSEHGNRLETLQFPALPALPLQILDFNGDGLNDIVLVSHDGLYGWAQVRH-PGGVPFAVLIACLIVAMAVVYFTQQAGPE----------------RGR--------------TKKGRSTDRVD----</ns1:sequence><ns1:name>I0Z8P0_COCSC</ns1:name></ns1:Sequence><ns1:Sequence id="sq31" description="" dsseqid="sq32"><ns1:sequence>--------------------------------------------------MRKRDLGILLLAAFAVFFSLQHDGDLSFREAWYHLSDADYPIKHDAD-RLPSPLVADLNGDGKPEVLIPTHDAKIQVLQ--PHPRPSPDDA--SFHDARLMADVSLLPSNVRLS-SGRRPVAMAVGTVD---RHYAHAPSPSKQLLVVVTSGWSVMCFDHNLKKLWEANLQDDFPHAAH--HREVAISITNYTLKHGDAGLVIVGG---RMEMQHH-SAEL-----------F---DEFMVSEHNREEHRRSASEK----QASE-TGNTDL--------RHFALYAFAGRTGELRWSRKNENIP-SQPSDASVLIPQHNYKLDAHALNSRHPGQFECREFRESVLGVMPHHWDRREDTFLQLAHFRRHK--RKALKK---------TPG-KAVVNNVHKPSEHN--PPG---------------------KDVS-NRLANV------------IGKAA-----------------------DM--ANSNKIKKSQRTLYVPTITNYT--------------------QVWWVPNVVVAHEKEGIEAVHLASGRTICKLHLTEGGLHADINGDGVLDHVQVV------GAN---GI-EQTVVSGSMEVLKP--------CWAVATSGVPVREQLFNVSIC-HYNNFNLFHH-GDF-SRSFGRTF--DTTG----LEVATPILLQRDD--G-HKHRRGSHGDIIFLTSRGEVTSYSP-G-LLGHDAIWRWQLSTGATWSNL-PSPSGMME--NIVVPTLKAFSLRAYDPK-QVIIAGGDLEAVVISPSGGLLASIELPAPPTHALVLEDFNGDGLTDIILVTSGGVYGFVQTRH-PGALFFSTLVGCLIVVIGVIFVSLHLNSSN---------------SGK--------------PRAST-DYR------</ns1:sequence><ns1:name>Q6YU98_ORYSJ</ns1:name></ns1:Sequence><ns1:Sequence id="sq33" description="" dsseqid="sq34"><ns1:sequence>--------------------------------------------------------------------------------------------------------MADLNGDGHLELVVATPDLKLQVIQPAPHGHRGE-----GFARAAELNAISLLFKRALVA-AGHRPVALAVGYLD--PLPAERVRPLRKAVIVIVTASWRVMCFDHNLVLKWEYDAKMHFPHHAR--IKEVAVYIAPHQVHEADRGIVIVGASVLRGDLASGEGLESVAEGGPAG---FFEDDDVLLSEMREDAERKEHAKSAGVTESLTDLDPNDPLAGLPGS-RHFSYVALEGGNGTLRWHHGSGDFHKDLSELGGELTPQNNYRLDASKLDGRHFGEASCRDYRESVLHVLPHVWERPADTRLMEAHFIKHRVGRGAAKGDLAAAGTKAAAKGRGLKAPDDGGK-HH-AKSGLLSSGLLSPSIHKGPGAVRRTKHSA-GLAPLQ------------HGRGGVHARDARAHDHAHHGGA------AH--GGAAVAGGASGGTPDPHMKQHL--------------------PHNVTANALVAFLEEGVEVLHLYSGRTVCKLHLPPRTLHADINGDGVLDHVSVYHGHVGGGVD---GNEDTSLLPGELPSISGKGHAVFGRCTAVVRSGIPPTETLFKVQVC-HTNKFGVSAS-----RNVFQRAA--AVAQ---PTELATPIMLPIPDLKG-FSSKRRQHGMLVFLTNKGEMTAVT--G-TGSH----LWQEYLQVSWPPADENP-------RHVVPTLAAMALYTHAVP-TTVLAAGTEHAVVVSEHGHILAELELPSPPTQPLVVADFNGDGLNDIILVTNRGIYGYVQVPHLAGGMSLSALLLTLVVALGLVYFTQHYDPMGSLGTGGV------GGAGT--------------GRRAA-KLRSTDYVD</ns1:sequence><ns1:name>D8UG90_VOLCA</ns1:name></ns1:Sequence><ns1:Sequence id="sq35" description="" dsseqid="sq36"><ns1:sequence>--------------------------------------------------MYKRDVGIVMLACVALLVSLQNEGTFTFEKAWFYHTQDETQELYAQHHELPPPAVADLNGDGHLELVVTTPDLKLQVIQPAPPGHRGE-----GFARAVELNGISLLFKRALVA-AGHRPVALAVGYID--PLPAERVRPLRKQVIVVVTASWQVLCFDHNLVLLWEYDAKEHFPHHSH--IKEVAVYTSPHQVHTADRGLIIVGASVMRGDLASGEGLESVSGANASS--SFFEDDDVLLSEMREDAERTAHMKSAGVAEALADLDAGDPLAGLPGS-RHFSYVALEGSKGAVRWKHGSGDFHKDLDDLGGALTPQNNYRLDAEKLEGRHFGEASCREYRESLLHVLPHVWERPADTRLVEAHFVKHRIGKGAAKRELAAGGA--TGGGRSLKSRDAAAGAHNTAPSGLLSSGLLRPTVSTSGS-----RGAA-KRSAAAGTAEGGLASPPTHGRGG-----------------------VH--AADAHDKLAGGRRRSAAAANAT---------------HQGGHVHNVSANALVAFLEEGVEVLHLYSGRTVCKLHLPPRTLHADINGDGVLDHISVYHGHAAEDVD---GDGDAELLPGELRSVSGRGHAVAGRCSAVVRSGLPPTETLFTVQVC-HTRKFGLSAS-----RNVFARAA--ASSL---PTELATPVMLPIPDLSG-FGGRRRQHGMLVFMTNKGEMTAVSAAG-SH------LWQEYLPVSWPPADENP-------SHIVPTLAAMPLYTHAVP-TTVLAAGETHAVIVSEHGRVLSELELPAPPIQPLIVADFNGDGLNDIILVTGRGVYGYVQVPHLAGGMSLSALLLTLLVALGLVYLTQHYDPL----------------GGAAGPAAGIWANECNLVNPPSGLLAIPPCNR</ns1:sequence><ns1:name>A0A150GZS6_GONPE</ns1:name></ns1:Sequence><ns1:Sequence id="sq37" description="" dsseqid="sq38"><ns1:sequence>--------------------------------------------------MRKRDLGILLLAAFAIFFSLQHEGDFSFREAWYHLSDD-YPIKYEAE-RLPPPIVADLNGDGRAEVLVATHDAKIQVLE--PHARRVDE----GFSEARLLAEVSLLPDKVRIS-SGRRPVAMATGFVD---RSYKHGEI-RKQVLVVVTSGWSVMCFDHNLKKLWEANLQDDIPHGAH--IREIAISISNYTLKHGDAGLVIVGG---RMDMQPHLYLDP-----------F---EEVMEAEKNSEQHRRSAEEK----EVSEKSGTADL--------RHFSFYAFAGRSGKRHWSKKSEDVQ-PHSTDATHFIPQHNYKLDAHSLNSRRPGEMECREFRESILGVMPHRWERREDTSFKLAHFRKHK--RKLVKK---------MPG-KGTSNPFQMPEENH--APG---------------------KDSS-NKISRA------------IGKAA-----------------------DY--ATSKKGKK--NLPYVPTITNHT--------------------QLWWVPNVIVAHQKEGIEAVHIASGRTVCKLHLHEGGLHADINGDGVLDHVQVV------GGN---GA-EQNVVSGSMEVLRP--------CLAVATSGVPVREQLFNVSIC-HRGPFNFFHH-GEF-SRSFGRSA--DTGP----LEVAAPILIRRDD--G-HRHRKGSHGDVVFLTSRGEVTSYTP-G-LHGHDATWRWQLLTGASWSNL-PSPSGMMD-EAKVVPTLKTFPLRTHGTE-EVILVAGEQEAVVISPGGSQWASIDLPSPPSHALVFYDFSNDGLTDIILVSPNGVYGFVQTRQ-PGALFFSTLVGCLIVLIGVFLVTQHLNSP----------------KAK--------------PRVSS-DYR------</ns1:sequence><ns1:name>W1NM93_AMBTC</ns1:name></ns1:Sequence><ns1:Sequence id="sq39" description="" dsseqid="sq40"><ns1:sequence>--------------------------------------------------MRKRDLGILLLAAFAILVCLQNEGQFSFQEEWSHDSQPAGMLALEGD-PLPPPVVADLNGDGRSEVVIVTHDSKLMVLD--PGRRSKAG----LFKQTVVRAQTSLLPSRVRVA-TGRTPVALAAGSLDGPRNSPREGA--RKQVIVVVTAGWSILCFDHNLKLLWENNVQEDFPHGAH--HREVAIHIGNHTLRSGDRGSVIVGG---SMEVAPQ-LADP-----------L---AAELSAEEAAAKLRRSADKKANLEDVTGGAAGTKE--------RHFSYYAYSGGDGALRWKHDSKDFRRDGSALSEQLLPQHNYKLDASALGARHFGEAECREFREAVLDVMPHRWDRRSDTHFELAHFEKHR--RRT------------PPGGKATPGPHSSHKGAH----G---------------------KDHS-NPVTRA------------LGKAA-----------------------EL--ATKPRAAK--------ANSSHA--------------------G---VTNALVAHLKEGIEAIHLYSGRTICKLLLPPHQLHADVNGDGVLDHVQAS------GGH---GQ-ETVVVPGMNEPLKP--------CWAVATSGVPVREQLFNGTIC---RPASMFSE-TNFASRHFGRAPHDDFAS----LEVATPVLMPIPD--G-HRHRRNSRGEAIFLNSRGEVTAYNPEA-LHHRHGQRRWQVASPASWSNP-FTPAGVQA--DRSVPTLLAMPLRSGGSP-ELILAAGDKDAVLISPTGSRLVEFSLPAKPIAPLLVADFNNDGLNDLILTSFEGYYGFAQVRQ-PGALMFSTLVGCLIVAIAVVFLLQHFNQPK---------------GGR--------------PVPSKRATD------</ns1:sequence><ns1:name>A0A1Y1I9L2_KLENI</ns1:name></ns1:Sequence><ns1:Sequence id="sq41" description="" dsseqid="sq42"><ns1:sequence>--------------------------------------------------MRKRDLAILMLSGFAIFFTLQHEGDFAFKEAWFHLYDE-YPVKYEAD-RLPPPIVADLNGDGKKEVLVATNDAKIQVLE--PHSRRVDE----GFSEARVLAEITLLPDKIRVA-SGRRAVAMATGVID---RYYKNGTP-QKQVVVVVTSGWSVLCFDHNLKKLWETNLQEDFPHNAH--HREIAISISNYTLKHGDTGLVIVGG---RMEMQPYNHMDP-----------F---EELGMTAQNADQHRRSATEN----QASEDSGAINL--------RHFSVYAFAGKTGLLRWSKKTDDVE-AHTSDASQLIPQHNYKLDVHALNSRHPGEFECREFRESILSVMPHRWDRREDTLLKLAHFRRHK--RKTLKK---------QAGSKSTAYPFHKPEEHT--PAG---------------------KDLS-RKIPKL------------IGKAA-----------------------RY--AGSAKPKK--GMQYIPTITNYT--------------------KLWWVPNVVVAHQKEGIEAIHLPTGRTLCKLSLLEGGLHADINGDGVLDHVQTV------GGN---VG-ERTVVSGSMEVLKP--------CWAVATSGVPIREQLFNVSIC-HHSPFNFLHYGGDY-SRHFAQAR--DTST----LEIATPILIPRDD--G-HKHRKGSHGDVIFLTNRGEVTSYTP-D-VHGHDAVWQWQLQTEATWSNL-PSPSGLTE-SGTVVPTLKPFSLRIHDNQ-PMILAGGDQAAVIISPGGSILASIELPSQPTHALITDDFSNDGLTDVIVMTSNGVYGFVQTRQ-PGALFFSSLVGCLLVVMAVIFVTQHLNSI----------------QGK--------------PRPSS-SF-------</ns1:sequence><ns1:name>F4J381_ARATH</ns1:name></ns1:Sequence><ns1:Sequence id="sq43" description="" dsseqid="sq44"><ns1:sequence>--------------------------------------------------MYRRDFAIVVLSASALYFSLQREGSFHFQKAWYHTFEDASDLFAAAPYPSPKPLAVDLNGDGKPEVLVAAPNGQVQLLA--P-ARPGD-----GFARVRVLSAAEVEPD------NNMPLLALATGYLT--PEPKELVRAPRKQVVVLLTSSLTLHCLDHNLRPLWSQRLAPSFPARAT--HGEVALHVSHHSVSKGDRGLVVLGAGVTHAAAAGRKLRDGA----------L---EEALLGEGLERINRGFGKDG----AASSEDGSKDVLHNLSAAPRQFNYFAFEGGKGELRWKHEASDFKRDLGALQDGLSDRFSFHVTAEQAAAREYGEESCRAFRTSVLEALPHSWQGSWDTALHLAHFQRQK--RGKGEQ-------------KADLARLAREDGGAGSFPA--------------------------QRTGLK------------LGGSP-----------------------PNALAGLLRGRK--AGEEVS-------------------------------PNVLVAHLREGIEVVHLFSGRVVCRLHLPSPGLHIDVNGDGVPDHIVAR------GGDPLEDV-DEDESSAGHTHLGP--------CSAVARTGIPARAPLFNATIC------DAVPH-ARLARASQGR------------VEVAQPMALPLPGPDGEYPEPIRQRHMTVYLHSQGEVTALDA-------EGDLLWKETVDATWTGI--GPFDPEE-DEGEVPTLRPLPLHTHGLP-TAILAAGTLHGYVLDMDGRVLDSMVLPSVPAQPLLVADWNFDGLNDIMLLGHHGVFGWAQVRR-PGALSYATLVAALIVIMVGVFVSQAREEGPSTK------------AHR--------------PRGRSTDQAA-----</ns1:sequence><ns1:name>A0A1D1ZNW3_AUXPR</ns1:name></ns1:Sequence><ns1:Sequence id="sq45" description="" dsseqid="sq46"><ns1:sequence>--------------------------------------------------MRKRDLAILMLSAFAIFFSLQHEGDFSFKEAWFHLSDE-YPIKYEAE-RLPPPLVADLNGDGKKEVLVATHDAKIQVLE--PHARRVDE----GFSEARVLVEVSLLPDKIRIS-SGRRAVAMATGVVD---RHYKQGQP-QKQVLVVVTSGWSVMCFDHNLNKLWEANLQEDFPHNAH--HREIAISISNYTLKHGDAGLVIVGG---RMEMLPHIYMDP-----------F---EVIGMTEKNAEQHRRSANEK----EASENAGTVDL--------RHFAFYAFAGRSGAVRWMRKNENIQ-TLSSDASQLIPQHNYKLDAHALNTRHPGEFECREFRESILGVMPHHWDRREDTLLKLAHFRRHK--RKTLKK---------TQG-KSTNYPFHKPEENH--PPG---------------------KDDT-KKISNL------------IGKAA-----------------------KY--ASSAKSKK--PLPYVPTITNYT--------------------QLWWVPNVVVAHQREGIEAVHLPTGRTICKLHLQEGGLHADINGDGVLDHVQVV------GGN---GA-EQTVVSGSMEVLRP--------CWAVATSGVPVREQLFNASIC-HHSPFNLFQH-GEF-SRSFSRTP--DLGS----LEVATPILIPRND--G-HRHRKGSHGDIIFLTNRGEVTSYSP-G-LHGHDAIWQWQLLTGATWSNL-PSPSGMME--SMVVPTLKAFSLRAHDNR-ELILAAGDQEAIMMSPGGSLLTSVELPAAPTHALICEDFSNDGLTDLILVTSNGVYGFVQTRQ-PGALFFSTLVGCLIVVMGVIFVTQYLNSM----------------KGK--------------PRASS-GPR------</ns1:sequence><ns1:name>D7SP47_VITVI</ns1:name></ns1:Sequence><ns1:Sequence id="sq47" description="" dsseqid="sq48"><ns1:sequence>--------------------------------------------------MRKRDLAILMLSAFAIFFSLQHEGDFSFREAWFHLSDD-FPIKYEAD-RLPPPIVADLNGDGKKEVLVATHDAKIQVLE--PHSRRVDE----GFSEARVLTELSLLPDKIRVA-SGRRAVAMAAGVID---RIYKPGQP-QKQVLVVVTSGWTVMCFDHNLKKLWETNLQEDFPHNAH--HREISISISNYTLKHGDTGLVIVGG---RMEVQPHIYLDP-----------F---EEIGTAERNAEQHRRSANEK----EASENSGTVNL--------RHFAFYAFAGRTGVLRWSRKNENIE-AQSSDASELIPQHNYKLDVHALNSRQPGEFECREFRESILGVMPHHWERREDTKLKLAHFRRHK--RKTLKK---------VPG-KTTNYPFHKPEEHH--PPG---------------------KDST-KKISNI------------IGKAA-----------------------NY--AGSAKSKK--SLPYIPTITNYT--------------------QLWWVPNVVVAHQKEGIEAVHLASGRTLCKLHLQEGGLHADINGDGVLDHVQAV------GGN---GA-EQTVVSGSMEVLRP--------CWAVATSGVPVREQLFNASIC-HHSPFNLFQH-GEF-SRNFGRAS--DVSS----LEVATPILIPRSD--G-HRHRKGSHGDVIFLTNRGEVTSYSP-G-LHGHDAIWQWQLLTDATWTNL-PSPSGMME-GGTVVPTLKAFTLRLHDNQ-QMILAAGDQEAVVISPRGSIQTTIDLPAPPTHALICEDFSNDGLTDIIVVTSNGVYGFVQTRT-PGALFFSTLVGCLLIVMGVIFVTQHLNSM----------------KGK--------------PRASS-GSR------</ns1:sequence><ns1:name>A0A067KCC3_JATCU</ns1:name></ns1:Sequence><ns1:Sequence id="sq49" description="" dsseqid="sq50"><ns1:sequence>--------------------------------------------------MRKRDLAILMLSAFSIFFSLQHEGDFSFREAWFHLTDE-YPIKYETE-RLPPPIVSDLNGDGKKEILVATHDAKIQVLE--PHLRRVDE----GFSEARLLTELSLLPDKTRVA-AGRRAVAMATGVID---RRYKEGHP-LKQVLVVVTSGWSVMCFDHNLKKLWETNLQEDFPHNAH--HREIAISISNYTLKHGDSGLVIIGG---RMEMQPHIYSDP-----------F---EEIGMAEKNAEQHRRSASEK----EPSENSGTVNL--------RHFALYAFAGRTGALRWSRKNESSD-A----ASQLIPQHNYKLDVHALNSRHPGEFECREFRESILGVMPHHWDRREDTVLQLSHFRRHK--RKTSKK---------SNG-KTTNYPFHKPEENH--PPG---------------------KDSA-KKISNL------------IGEAA-----------------------KY--AGSTKSKK--PFQYIPTITNYT--------------------QLWWLPNVVVAHQKEGIEAVHLASGRTLCKLHLQEGGLHADINGDGVLDHVQAV------GGN---GA-EQTVISGSMEVLQP--------CWAVATSGVPVREQLFNASICHHHSPLNLFQH-GDF-GRNFGRT---DVSS----LEVATPILIPRGD--G-HRHRKGSHGDVVFLTNRGEVTSYSP-G-LHGHDAVWQWQISTGATWSNL-PSPSGMME-GGMVVPTLKAFSLRARDNQ-QMILAAGDQEASVISPGGSIQTSVDLPAPPTHALICEDFSNDGLTDLIVVTSNGVYGFVQTRS-PGALFFSTLVGCLLIVMGVIFVTQHLNSI----------------KEK--------------PRASS-AAR------</ns1:sequence><ns1:name>B9H6Z7_POPTR</ns1:name></ns1:Sequence><ns1:Sequence id="sq51" description="" dsseqid="sq52"><ns1:sequence>--------------------------------------------------MRKRDLGILLLAAFAVFFSLHHEGDFSFRESWYHLADEDFPIKYEAD-RLPPPLIADLNGDGKPEVLLPTHDAKIQVLQ-PPHARHLNDDT--SFHEARLMADISLLPDNVRVA-SGRRPIAMAVGNVD---RSYRAGDV-RKQVLVVVTSGWSVLCFDHNLKKLWEQNLQDDFPHGAH--HREVAISITNYTLKHGDAGLVIVGG---RMEMQHH-SADL-----------F---DEFMMP----EDHRRSTDEK----QGSE-TGTADL--------RHFALYAFAGRTGERRWSRKNENIQ-SQPSDASVMIPQHNYKLDVHALNSRQPGQFECREFRESILGVMPHHWDRREDTTLQLAHFRRHK--RKQVKK---------TQG-KAAINSVNKPIEHN--PPG---------------------KDAS-NRIARV------------LGKAA-----------------------DI--ASSNKVRKTQRTMYIPTITNHT--------------------QVWWVPNVIVAHEKEGIEAVHLASGRTICKLHLTEGGLHADINGDGVLDHVQVV------GGN---GIKEQTVVSGSMEVLKP--------CWAVATSGVPVREQLFNVSIC-HYNHFNLFHH-GDF-SRSFGRKF--DTTG----LEVATPILVQTDD--G-HKHRRGSHGDIVFLTSQGEVTSYSP-G-LLGHDAVWRWQVSTGATWSNL-PSPSGMME--NIVVPTLKAFSLRSYDRK-EVIIAGGDQEAVVLSPSGGILAIIELPAPPTHALIMEDFSGDGLTDMVVVTSGGVYGFVQIRQ-PGALFFSTLVGCLIVVIGVIFVSLHLNSSS---------------SGK--------------PRASSAEYR------</ns1:sequence><ns1:name>K3XVK9_SETIT</ns1:name></ns1:Sequence><ns1:Sequence id="sq53" description="" dsseqid="sq54"><ns1:sequence>--------------------------------------------------MRKRDLAILMLSAFAIFFSLQHEGDFSFREAWMHLTDE-YPIKYEGD-RLPPPVVADLNGDGKKEVLVATHDAKILVLE--PHSRRVDE----GFSHARVLTEASLLPAKVRIS-SGRRPVAMATGVID---RHPRQGQP-VTQVLVVVTSGWSVLCFDHNLNKLWEANLQEDFPHNAH--HREIAISITNYTLKHGDSGLIIVGG---RMEMQSHIFMDP-----------F---EEIGIAEKNAEQHRRSATEK----EASENSGSIDL--------RHFAFYAFAGRSGLPRWSRKNENIE-AHSSDASQLIPQHNYKLDVHSLNARHPGEFECREFRESILGVMPHHWDRREDTVLELAHFRRHK--RKALKK---------TSG-KSVNYPFHKPEENH--PPG---------------------KDSS-KRIPKI------------IGTAA-----------------------NI--AGSAKTKK--PLPYVPTITNYT--------------------KLWWLPNVVVAHQKEGIEALHLASGRTICKLHLQEGGLHADINGDGVLDHVQAV------GGN---GA-ERTVVSGSMEVIQP--------CWAVATSGVPVREQLFNASIC-HFSPFNYFQH-GEL-SR-FGRTP--DMAS----LEVATPILISRKD--G-HRHRKGSHGDVVFLTNRGEVTSYSP-G-LHGHGADWQWQITTGATWSNL-PSPSGMMD-AGTVIPTLKAIDLRVGATQ-EMVLAAGEQEAVVISPGGSVQASIELPASPTHALITEDFSNDGLTDIILVTSTGVYGFVQTRQ-PGALFFSTLVGCLILVMGVIFVTQHLNSI----------------KGK--------------PRPSA--TR------</ns1:sequence><ns1:name>A0A0A0KJ99_CUCSA</ns1:name></ns1:Sequence><ns1:Sequence id="sq55" description="" dsseqid="sq56"><ns1:sequence>--------------------------------------------------MRKRDLAILMLCAFAIFFSLQQDGGVSFKDAWMHLTDE-YPIKYEAE-RLPPPVVADLNGDGKKEVLVATHDAKIQILE--PHSRRVDE----GFSEARVLAEVSLLPDKVRVM-SGRRPVAMATGFID---R-HRIGQP-HKQVLVVVTSGWFVMCFDSNLQKLWENNLQEDFPHNAH--HREVSISISNYTLKHGDTGLIIVGG---RMEMQPHIFMDP-----------F---EEMGMGARFAEQHRRSATEK----EASENTGTVDL--------RHFAFYAFAGRSGVERWSRKTENIEAAASSDASQLIPQHNYKLDVHALNRRQPGEFECREFRESILGVMPHQWDRREDTLLKLVHFNRHK--RKTLKK---------TPG-KTINYPFDKPEENH--PPG---------------------KDST-KKISNI------------IGKAA-----------------------NF--AGSAKSKK--YPPYVPTITNYT--------------------KVWWVPNVVVAHLKEGIEVLHLASGRTLCKLHLQEGGLHADINGDGVLDHVQAV------GGN---GA-EQTVVSGSMDVLRP--------CWAVATSGVPVREQLFNVSIC-HYTHFNLFQH-GEL-YRGFNRGS--DMSS----LEVATPILIPRSD--G-HKHRKGSHGDVIFLTNRGEITSHTP-G-LHGHDAVWQWQQSTGVTWSNL-PSPAGMME-GGLVIPTLKPFPLRLHDNH-EMILAAGEQEAVVISPGGSILATIELPGSPTHVLIREDFSNDGLTDLILVTSSGVYGFVQTRQ-PGALFFSVLIGCLIVVMGIIFVTQHINSM----------------KGK--------------PRPSS-GPR------</ns1:sequence><ns1:name>G7KGA4_MEDTR</ns1:name></ns1:Sequence><ns1:Sequence id="sq57" description="" dsseqid="sq58"><ns1:sequence>--------------------------------------------------MRKRDLAILMLSAFAIFFSLQHEGDFSFREAWMHLSDD-YPIKYEAD-RLPPPIVADLNGDGKKEVLVATHDAKIQVLE--PHSRRVDE----GFSNARVLAEVSLLPDKIRIS-SGRRPVAMATGVID---K-LRPGQR-PRQVLVVVTSGWSVMCFDSNLKKLWEVNLQEDFPHNAH--HREIAISISNYTLRHGDTGLVIVGG---RMEMQPHISLDP-----------F---EEIGRTERSADQHRRNLTEK----EASENSGTVDL--------RHFALFAFAGGSGAIRWTRKNENIE-EHSSDASRLIPQHNYKLDVQALNSRQPGEFECREFRESILGVMPHHWDRREDTLLELARFKRHK--RKILKR---------TSG-KTINYPFHKPEENH--LPG---------------------KDST-KKISNF------------IGKAA-----------------------QY--AGSAKPNK--PFPYIPTITNHT--------------------QLWWVPNVVVAHQKEGIEAIHLASGRTFCKLHLQEGGLHADINGDGVLDHVQAV------GGN---GA-EQTVASGSMEVLRP--------CWAVATSGVPVREQLFNASIC-HHSLFNLFQH-GEY-SRNFGRTH--DLAS----LEVATPILIPRSD--G-HRHRKGSHGDVVFLTNRGEVTSYSP-G-LHGHGAVWQWQLSTGAIWSNL-PSPSGMME-SGIVVPTLKSFSLRVHDNQ-QVILAAGEQEAVVISPGGSILTSVDLPAPPTHTLVTEDFSNDGLTDLIIVTNTGVYGFVQTRQ-PGALFFSTLVGCLILVMGVVFVTQHLNSI----------------KGK--------------PRASS-AQ-------</ns1:sequence><ns1:name>M5W987_PRUPE</ns1:name></ns1:Sequence><ns1:Sequence id="sq59" description="" dsseqid="sq60"><ns1:sequence>-------MDREEEEMQDGHENGLNSPKNSDLLSLRSSLRGRSNEIEEQLAMRKRDLAILMLSAFAIFFSLQHEGDFSFRESWFHLLDD-YPIKYEAE-RLPPPIVADLNGDGKKEVLVATHDAKIQILE--PHTRRVDE----GFSEARVIVEVNLLPDKIRVA-SGRRPVAMATGVID---QNYKQGQP-QKQVLVVVTSGWSVMCFDHNLKKLWEENLQEDFPHNVH--HREIAISISNYTLKHGDSGLVIVGG---RMEAQPHHLMDP-----------L---EEIGMSEKNTEQHRRSATEK----EGSENAGTVDL--------RHFAFYAFAGKSGQLRWSRKNENIE-AHSTDPSQLIPQHNYKLDVHAINSRHPGEFECREFRESLLGIMPHHWDRREDTLLKLSHFRRHK--RKTLKK---------TSG-KSTNYPYHKPEENH--PPG---------------------KDST-KKISNL------------IAKAA-----------------------NI--AGSAKSKK--PMNYIPTITNYT--------------------QLWWVPNVVVAHQEEGIEAVHLASGRTICKLNLREGGLHADINGDGVLDHVQAV------GGH---GA-DRTVVSGSMEVLRP--------CWAVATSGVPVREQLFNVSIC-RHSPYNLFPY-GDY-SRNFGQSS--EVAS----LEVATPILIQKKD--G-HKHHKRTQGDVVFLTNRGEVTSYHP-G-MHGHDAVWQWQILTGATWSNL-PSPSGMME-GGMVVPTLKAFSLRMHDNQ-EIILAAGDQEAVLISPGGSILATVELPSPPTHALVCDDFSNDGLTDLILVTSNGIYGFVQTRQ-PGALFFSMLVGCLIVVMGVIFVTQHLNSM----------------KGK--------------PRASS-GSW------</ns1:sequence><ns1:name>A0A059AGC2_EUCGR</ns1:name></ns1:Sequence><ns1:Sequence id="sq61" description="" dsseqid="sq62"><ns1:sequence>--------------------------------------------------MRKRDLAILMLSAFAIFFSLQHEGDLSFKEAWYHLFEE-YPIKYEAE-RLPPPIVADLNGDGKKEVLVATHDAKIQVLE--PHSRRVDE----GFSEARLLAEVSLLPDKIRIV-SGRRAVAMATGVID---RNYNHREP-RKQVLVVVTSGWSVMCFDHNLKKLWEVNLQEDFPHNAH--HREIAISISNYTVKHGDSGLVIVGG---RMEMQPHMHIDP-----------F---EEIEMAEKSAEQHRRSAAEK----EASENSGVVDL--------RHFALYALAGRTGQLRWSRKIENIQ-SPSSDESLLIPQHNYKLDAHALNIRHPGEYECREFRESILGVMPHNWDRREDTRLKLAHFRQHK--RKAVKK---------VPG-KSTTYPFQKPEEKH--TPG---------------------KDTT-KRISNA------------IGKAV-----------------------NY--AKSAKPKK--PSPYIPTITNYT--------------------QLWWVPNVVVAHEKEGIEAVHIATGRTVCKLHLLEGGLHADINGDGVLDHVQVV------GAN---GA-EQTVVSGSMEVLRP--------CWAVATSGVPVREQLFNASIC-RHSPFNLFQA-GEF-SRGFGHTF--DASS----LEVATPILIPRND--G-HRHRKGSHGDVVFLTNRGEVTSYSP-G-LHGHGALWNWQVLTGATWSNL-QSPAGMME-AGKVVPTLKAFPLRVHDSQ-ELILAAGDQEAVILSPGGSVLTTIDLPAPPTHALVSEDFSNDGLTDLILVTSSGVYGFVQTRQ-PGALFFSTLVGCLIIVMGVLFVSQYLNST----------------KGK--------------PRASS-GQW------</ns1:sequence><ns1:name>K4BAY4_SOLLC</ns1:name></ns1:Sequence><ns1:Sequence id="sq63" description="" dsseqid="sq64"><ns1:sequence>--------------------------------------------------MRKRDLGILLLAAFAVFFSLQHEGDFSFREAWYHLSDEGYPIKHDAD-RLPPPLVADLNGDGRREVLLPTHDAKIQVLQLPAHARLAAADTLDDFHEARVMAEISLLPANVRVA-AGRRPVAMAVGTVD---RSYKQADV-RKQVLVVVTSGWAVMCFDHNLKKLWEVSLGDDFPHTAH--HREVAVSVTNYTLKHGDAGLVIVGG---RMEMQHH-SADL-----------F---DDFMTSQHSSEEHRRSATEK----QASE-AGNVDV--------RHFALYAFSGRTGTLRWSRKNENIQ-AQPSDASAMIPQHNYKLDVHSLNNRHPGEYECRQFRESILGVMPHHWDRREDTSLQLAHFRKHK--RKELKK---------TQG-KSVVNNVHKPIEHN--PLG---------------------KDDT-NRISKA------------IGKAA-----------------------DL--AGSAKGKKSLHTLYIPTITNYT--------------------QVWWVPNVVVAHEKEGIEAIHLASGRTLCKLHLTEGGLHADINGDGVLDHVQVV------GGN---GA-EQTVVSGSMEVLKP--------CWAVATSGVPVREQLFNVSIC-HYNHLNLFHH-GDF-SRSFGRTF--DPSG----LEVATPVLLQRDD--G-HKHRRGSHGDIIFLTSRGEVTSYTP-G-LLGHDAMWRWQLSTGATWSNL-PSPSGMME--NVVVPTLKTFSLRAYDPK-QVIIAGGDQEAVVISPDGSLLTSIDLPAPPTHALILEDFSGDGLTDIILVTSGGVYGFVQTRQ-PGALFFSTLVGFLIVVIGVIFVSLHLNSSN---------------GGK--------------PRSST-GYR------</ns1:sequence><ns1:name>F2E1J8_HORVV</ns1:name></ns1:Sequence><ns1:Sequence id="sq65" description="" dsseqid="sq66"><ns1:sequence>--------------------------------------------------MRKRDLAILMLSGFAIFFTLQHEGDFAFKEAWFHLYDE-YPVKYEAD-RLPPPIVADLNGDGKKEVLVATNDAKIQVLE--PHSRRVDE----GFSEARVLAEIPLLPDKIRIA-SGRRAVAMATGVID---RYYKDGTP-QKQVVVVVTSGWSVLCFDHNLKKLWETNLQEDFPHNAH--HREIAISISNYTLKHGDTGLVIVGG---RMEMQPYNHMDP-----------F---EELGMTAQNAEQHRRSATEN----QASEDSGAINL--------RHFSVYAFAGKTGLLRWSKKTDDVE-AHTSDASQLIPQHNYKLDVHALNSRHPGEFECREFRESILSVMPHHWDRREDTLLKLAHFRRHK--RKTLKK---------QAGSKSTAYPFHKPEEHT--PAG---------------------KDLS-RKIPKL------------IGKAA-----------------------RY--AGSAKPKK--GMQYIPTITNYT--------------------KLWWVPNVVVAHQKEGIEAIHLPTGRTLCKLSLLEGGLHADINGDGVLDHVQTV------GGN---VG-ERTVVSGSMEVLKP--------CWAVATSGVPIREQLFNVSIC-HHSPFNFLHYGGDY-SRHFAQAR--DTST----LEIATPILIPRDD--G-HKHRRGSHGDVIFLTNRGEVTSYTP-D-VHGHDAVWQWQLQTEATWSNL-PSPSGLTE-SGTVVPTLKPFSLRIHDNQ-PMILAGGDQAAVIISPGGSILASIELPSQPTHALITDDFSNDGLTDVIVMTSNGVYGFVQTRQ-PGALFFSSLVGCLLVVMAVIFVTQHLNSI----------------QGK--------------PRPSS-SF-------</ns1:sequence><ns1:name>D7LTM4_ARALL</ns1:name></ns1:Sequence><ns1:Sequence id="sq67" description="" dsseqid="sq68"><ns1:sequence>--------------------------------------------------MRKRDLGILLLAAFAIFFSLHHEGDFSFRESWYHLTDEDFPIKYEAD-RLPPPLVADLNGDGKPEVLLPTHDAKIQVLQ-PPHARHLNDDS--AFQEARVMADISLLPDNVLLA-SGRRPIAMAVGNVD---RSYRPGEV-RKQVLVVVTSGWSVMCFDHNLKKLWEHNLQDDFPHAAH--HREVAISITNYTLKHGDAGLVIVGG---RMEMQHH-SADL-----------F---DEFMIPEHNMDDRRRSASEK----QGSE-AGNADL--------RHFALYAFAGRSGDRRWSRKNENIQ-SQPSDASVMLPQHNYKLDVHALNSHQPGQFECREFRESILGIMPHHWDRREDTTLQLAHFRKHK--RKQVKR---------TPG-KAVINSVNKPIEHN--PPG---------------------KDAS-NRIARA------------LGKAA-----------------------DM--ANSNKARKAQRMQYVPTITNHT--------------------QVWWVPNVVVVHEKEGIEVVHLASGRTICKLHLNEGGLHADINGDGVLDHVQVV------GGN---GIKEQTVVSGSMEVLKP--------CWAVATSGVPVREQLFNVSIC-HYNHFNLFHH-GDF-SRSFGRTF--DTAG----LEVATPILVQTDD--G-HKHRRGSHGDIIFLTSRGEVTSYSP-G-LLGHDAVWRWQVSSGATWSNL-PSPSGMME--NIVVPTLKAFSLRAYDPK-EVIIAGGDQEAVVLSPSGGILAMIELPAPPTHAHLLEDFSGDGLTDMIVVTSGGIYGFVQTRQ-PGALFFSTLVGCLIVVIGVVFVSLHLSSSN---------------AAK--------------PRASSSEYR------</ns1:sequence><ns1:name>C0PDN3_MAIZE</ns1:name></ns1:Sequence><ns1:Sequence id="sq69" description="" dsseqid="sq70"><ns1:sequence>--------------------------------------------------M----LAVLQ---------------------------------------------ADLNGDGHIELVVTTPDLKLQVVQPAPPGHHGE-----GFARAVEINSISLLFRRALVA-AGHRPVALQVGYID--PLPLERVRPLRKQVIVVVTASWQVLCFDHNLVMLWEYDARVHFPHHSH--IKEVAVYISPHQVHGADRGLVVVGASVMRGDVASGEGLQSVAGGGVNGTGSFFEDDDVLLSEMREDAERRRLSKGAGLAEQLSDLDKDDPLAGLPGS-RHFSYVAVEGGKGAVRWQHGSGDFHKDLDELSSGLVPQHQYRLDAEKLEGRHFGEASCRDYRESVLHVLPHVWDRPADTRLMEAHFIKHRVGRGASKHELAVHG---SAG-RGLKQTDGAGKAHA-APSGLLAGGLFRQKVGSKAGRQSAASAGN-RHVAGA------------HGGQAAHGRGGAHHHSLDAAAPGGGAGKRG--GGGGKGGKGGHDHLAADVSTKGTAAEALAGAAAAAGGGEVSHAHNVTANALVAFLEEGVEVLHLFSGRTVCKLHLPPRTLHADLNGDGVLDHISVYHGHTAQAGD---GEEGDALLPGELRSVSGRGHAVSGRCTAHVRSGIPPSETLFTVQVC-HTRKFGVSAS-----RNVFQRAA--AAAQ---PTELATPVMLPIPDLHG-YSSRRRQHGMLVFMTNKGEMTAVSS-G------GAHLWQEYLQVSWPPADQNP-------DHVVPTLAAMALYTHAVP-TTVLAAGTDHAVIVSEHGHVLAELELPAAPTQPLVVSDFNGDGLNDIIVVTNKGLYGYVQVQHLAGGMSLSALLLTLLIALGLVYFTQHYDPMGSMGSGGVGAGGAMGGAGA--------------ARRSAKQLRSTDYVD</ns1:sequence><ns1:name>A8JCI7_CHLRE</ns1:name></ns1:Sequence><ns1:Annotation graph="true" graphType="1" graphGroup="-1" graphHeight="40" id="ann65" scoreOnly="false" visible="true" centreColLabels="false" scaleColLabels="false" showAllColLabels="false" autoCalculated="true" belowAlignment="true" calcId=""><ns1:annotationElement position="0" colour="-11730944"><ns1:displayCharacter>-</ns1:displayCharacter><ns1:description></ns1:description><ns1:value>0.0</ns1:value></ns1:annotationElement><ns1:annotationElement position="1" colour="-11730944"><ns1:displayCharacter>-</ns1:displayCharacter><ns1:description></ns1:description><ns1:value>0.0</ns1:value></ns1:annotationElement><ns1:annotationElement position="2" colour="-11730944"><ns1:displayCharacter>-</ns1:displayCharacter><ns1:description></ns1:description><ns1:value>0.0</ns1:value></ns1:annotationElement><ns1:annotationElement position="3" colour="-11730944"><ns1:displayCharacter>-</ns1:displayCharacter><ns1:description></ns1:description><ns1:value>0.0</ns1:value></ns1:annotationElement><ns1:annotationElement position="4" colour="-11730944"><ns1:displayCharacter>-</ns1:displayCharacter><ns1:description></ns1:description><ns1:value>0.0</ns1:value></ns1:annotationElement><ns1:annotationElement position="5" colour="-11730944"><ns1:displayCharacter>-</ns1:displayCharacter><ns1:description></ns1:description><ns1:value>0.0</ns1:value></ns1:annotationElement><ns1:annotationElement position="6" colour="-11730944"><ns1:displayCharacter>-</ns1:displayCharacter><ns1:description></ns1:description><ns1:value>0.0</ns1:value></ns1:annotationElement><ns1:annotationElement position="7" colour="-11730944"><ns1:displayCharacter>-</ns1:displayCharacter><ns1:description></ns1:description><ns1:value>0.0</ns1:value></ns1:annotationElement><ns1:annotationElement position="8" colour="-11730944"><ns1:displayCharacter>-</ns1:displayCharacter><ns1:description></ns1:description><ns1:value>0.0</ns1:value></ns1:annotationElement><ns1:annotationElement position="9" colour="-11730944"><ns1:displayCharacter>-</ns1:displayCharacter><ns1:description></ns1:description><ns1:value>0.0</ns1:value></ns1:annotationElement><ns1:annotationElement position="10" colour="-11730944"><ns1:displayCharacter>-</ns1:displayCharacter><ns1:description></ns1:description><ns1:value>0.0</ns1:value></ns1:annotationElement><ns1:annotationElement position="11" colour="-11730944"><ns1:displayCharacter>-</ns1:displayCharacter><ns1:description></ns1:description><ns1:value>0.0</ns1:value></ns1:annotationElement><ns1:annotationElement position="12" colour="-11730944"><ns1:displayCharacter>-</ns1:displayCharacter><ns1:description></ns1:description><ns1:value>0.0</ns1:value></ns1:annotationElement><ns1:annotationElement position="13" colour="-11730944"><ns1:displayCharacter>-</ns1:displayCharacter><ns1:description></ns1:description><ns1:value>0.0</ns1:value></ns1:annotationElement><ns1:annotationElement position="14" colour="-11730944"><ns1:displayCharacter>-</ns1:displayCharacter><ns1:description></ns1:description><ns1:value>0.0</ns1:value></ns1:annotationElement><ns1:annotationElement position="15" colour="-11730944"><ns1:displayCharacter>-</ns1:displayCharacter><ns1:description></ns1:description><ns1:value>0.0</ns1:value></ns1:annotationElement><ns1:annotationElement position="16" colour="-11730944"><ns1:displayCharacter>-</ns1:displayCharacter><ns1:description></ns1:description><ns1:value>0.0</ns1:value></ns1:annotationElement><ns1:annotationElement position="17" colour="-11730944"><ns1:displayCharacter>-</ns1:displayCharacter><ns1:description></ns1:description><ns1:value>0.0</ns1:value></ns1:annotationElement><ns1:annotationElement position="18" colour="-11730944"><ns1:displayCharacter>-</ns1:displayCharacter><ns1:description></ns1:description><ns1:value>0.0</ns1:value></ns1:annotationElement><ns1:annotationElement position="19" colour="-11730944"><ns1:displayCharacter>-</ns1:displayCharacter><ns1:description></ns1:description><ns1:value>0.0</ns1:value></ns1:annotationElement><ns1:annotationElement position="20" colour="-11730944"><ns1:displayCharacter>-</ns1:displayCharacter><ns1:description></ns1:description><ns1:value>0.0</ns1:value></ns1:annotationElement><ns1:annotationElement position="21" colour="-11730944"><ns1:displayCharacter>-</ns1:displayCharacter><ns1:description></ns1:description><ns1:value>0.0</ns1:value></ns1:annotationElement><ns1:annotationElement position="22" colour="-11730944"><ns1:displayCharacter>-</ns1:displayCharacter><ns1:description></ns1:description><ns1:value>0.0</ns1:value></ns1:annotationElement><ns1:annotationElement position="23" colour="-11730944"><ns1:displayCharacter>-</ns1:displayCharacter><ns1:description></ns1:description><ns1:value>0.0</ns1:value></ns1:annotationElement><ns1:annotationElement position="24" colour="-11730944"><ns1:displayCharacter>-</ns1:displayCharacter><ns1:description></ns1:description><ns1:value>0.0</ns1:value></ns1:annotationElement><ns1:annotationElement position="25" colour="-11730944"><ns1:displayCharacter>-</ns1:displayCharacter><ns1:description></ns1:description><ns1:value>0.0</ns1:value></ns1:annotationElement><ns1:annotationElement position="26" colour="-11730944"><ns1:displayCharacter>-</ns1:displayCharacter><ns1:description></ns1:description><ns1:value>0.0</ns1:value></ns1:annotationElement><ns1:annotationElement position="27" colour="-11730944"><ns1:displayCharacter>-</ns1:displayCharacter><ns1:description></ns1:description><ns1:value>0.0</ns1:value></ns1:annotationElement><ns1:annotationElement position="28" colour="-11730944"><ns1:displayCharacter>-</ns1:displayCharacter><ns1:description></ns1:description><ns1:value>0.0</ns1:value></ns1:annotationElement><ns1:annotationElement position="29" colour="-11730944"><ns1:displayCharacter>-</ns1:displayCharacter><ns1:description></ns1:description><ns1:value>0.0</ns1:value></ns1:annotationElement><ns1:annotationElement position="30" colour="-11730944"><ns1:displayCharacter>-</ns1:displayCharacter><ns1:description></ns1:description><ns1:value>0.0</ns1:value></ns1:annotationElement><ns1:annotationElement position="31" colour="-11730944"><ns1:displayCharacter>-</ns1:displayCharacter><ns1:description></ns1:description><ns1:value>0.0</ns1:value></ns1:annotationElement><ns1:annotationElement position="32" colour="-11730944"><ns1:displayCharacter>-</ns1:displayCharacter><ns1:description></ns1:description><ns1:value>0.0</ns1:value></ns1:annotationElement><ns1:annotationElement position="33" colour="-11730944"><ns1:displayCharacter>-</ns1:displayCharacter><ns1:description></ns1:description><ns1:value>0.0</ns1:value></ns1:annotationElement><ns1:annotationElement position="34" colour="-11730944"><ns1:displayCharacter>-</ns1:displayCharacter><ns1:description></ns1:description><ns1:value>0.0</ns1:value></ns1:annotationElement><ns1:annotationElement position="35" colour="-11730944"><ns1:displayCharacter>-</ns1:displayCharacter><ns1:description></ns1:description><ns1:value>0.0</ns1:value></ns1:annotationElement><ns1:annotationElement position="36" colour="-11730944"><ns1:displayCharacter>-</ns1:displayCharacter><ns1:description></ns1:description><ns1:value>0.0</ns1:value></ns1:annotationElement><ns1:annotationElement position="37" colour="-11730944"><ns1:displayCharacter>-</ns1:displayCharacter><ns1:description></ns1:description><ns1:value>0.0</ns1:value></ns1:annotationElement><ns1:annotationElement position="38" colour="-11730944"><ns1:displayCharacter>-</ns1:displayCharacter><ns1:description></ns1:description><ns1:value>0.0</ns1:value></ns1:annotationElement><ns1:annotationElement position="39" colour="-11730944"><ns1:displayCharacter>-</ns1:displayCharacter><ns1:description></ns1:description><ns1:value>0.0</ns1:value></ns1:annotationElement><ns1:annotationElement position="40" colour="-11730944"><ns1:displayCharacter>-</ns1:displayCharacter><ns1:description></ns1:description><ns1:value>0.0</ns1:value></ns1:annotationElement><ns1:annotationElement position="41" colour="-11730944"><ns1:displayCharacter>-</ns1:displayCharacter><ns1:description></ns1:description><ns1:value>0.0</ns1:value></ns1:annotationElement><ns1:annotationElement position="42" colour="-11730944"><ns1:displayCharacter>-</ns1:displayCharacter><ns1:description></ns1:description><ns1:value>0.0</ns1:value></ns1:annotationElement><ns1:annotationElement position="43" colour="-11730944"><ns1:displayCharacter>-</ns1:displayCharacter><ns1:description></ns1:description><ns1:value>0.0</ns1:value></ns1:annotationElement><ns1:annotationElement position="44" colour="-11730944"><ns1:displayCharacter>-</ns1:displayCharacter><ns1:description></ns1:description><ns1:value>0.0</ns1:value></ns1:annotationElement><ns1:annotationElement position="45" colour="-11730944"><ns1:displayCharacter>-</ns1:displayCharacter><ns1:description></ns1:description><ns1:value>0.0</ns1:value></ns1:annotationElement><ns1:annotationElement position="46" colour="-11730944"><ns1:displayCharacter>-</ns1:displayCharacter><ns1:description></ns1:description><ns1:value>0.0</ns1:value></ns1:annotationElement><ns1:annotationElement position="47" colour="-11730944"><ns1:displayCharacter>-</ns1:displayCharacter><ns1:description></ns1:description><ns1:value>0.0</ns1:value></ns1:annotationElement><ns1:annotationElement position="48" colour="-11730944"><ns1:displayCharacter>-</ns1:displayCharacter><ns1:description></ns1:description><ns1:value>0.0</ns1:value></ns1:annotationElement><ns1:annotationElement position="49" colour="-11730944"><ns1:displayCharacter>-</ns1:displayCharacter><ns1:description></ns1:description><ns1:value>0.0</ns1:value></ns1:annotationElement><ns1:annotationElement position="50" colour="-6656"><ns1:displayCharacter>*</ns1:displayCharacter><ns1:description>hydrophobic !aliphatic !aromatic !charged !negative !polar !positive !proline !small !tiny</ns1:description><ns1:value>11.0</ns1:value></ns1:annotationElement><ns1:annotationElement position="51" colour="-10676992"><ns1:displayCharacter>1</ns1:displayCharacter><ns1:description>polar</ns1:description><ns1:value>1.0</ns1:value></ns1:annotationElement><ns1:annotationElement position="52" colour="-7515392"><ns1:displayCharacter>4</ns1:displayCharacter><ns1:description>charged hydrophobic polar positive</ns1:description><ns1:value>4.0</ns1:value></ns1:annotationElement><ns1:annotationElement position="53" colour="-8569088"><ns1:displayCharacter>3</ns1:displayCharacter><ns1:description>charged polar positive</ns1:description><ns1:value>3.0</ns1:value></ns1:annotationElement><ns1:annotationElement position="54" colour="-7515392"><ns1:displayCharacter>4</ns1:displayCharacter><ns1:description>charged negative polar small</ns1:description><ns1:value>4.0</ns1:value></ns1:annotationElement><ns1:annotationElement position="55" colour="-3234048"><ns1:displayCharacter>8</ns1:displayCharacter><ns1:description>hydrophobic !charged !negative !polar !positive !proline !small !tiny</ns1:description><ns1:value>8.0</ns1:value></ns1:annotationElement><ns1:annotationElement position="56" colour="-1060608"><ns1:displayCharacter>+</ns1:displayCharacter><ns1:description>hydrophobic small tiny !aliphatic !aromatic !charged !negative !polar !positive !proline</ns1:description><ns1:value>10.0</ns1:value></ns1:annotationElement><ns1:annotationElement position="57" colour="-2114560"><ns1:displayCharacter>9</ns1:displayCharacter><ns1:description>aliphatic hydrophobic !aromatic !charged !negative !polar !positive !proline !tiny</ns1:description><ns1:value>9.0</ns1:value></ns1:annotationElement><ns1:annotationElement position="58" colour="-2114560"><ns1:displayCharacter>9</ns1:displayCharacter><ns1:description>aliphatic hydrophobic !aromatic !charged !negative !polar !positive !proline !tiny</ns1:description><ns1:value>9.0</ns1:value></ns1:annotationElement><ns1:annotationElement position="59" colour="-2114560"><ns1:displayCharacter>9</ns1:displayCharacter><ns1:description>hydrophobic !aromatic !charged !negative !polar !positive !proline !small !tiny</ns1:description><ns1:value>9.0</ns1:value></ns1:annotationElement><ns1:annotationElement position="60" colour="-9623040"><ns1:displayCharacter>2</ns1:displayCharacter><ns1:description>aliphatic hydrophobic</ns1:description><ns1:value>2.0</ns1:value></ns1:annotationElement><ns1:annotationElement position="61" colour="-9623040"><ns1:displayCharacter>2</ns1:displayCharacter><ns1:description>small tiny</ns1:description><ns1:value>2.0</ns1:value></ns1:annotationElement><ns1:annotationElement position="62" colour="-8569088"><ns1:displayCharacter>3</ns1:displayCharacter><ns1:description>hydrophobic small tiny</ns1:description><ns1:value>3.0</ns1:value></ns1:annotationElement><ns1:annotationElement position="63" colour="-9623040"><ns1:displayCharacter>2</ns1:displayCharacter><ns1:description>aromatic hydrophobic</ns1:description><ns1:value>2.0</ns1:value></ns1:annotationElement><ns1:annotationElement position="64" colour="-9623040"><ns1:displayCharacter>2</ns1:displayCharacter><ns1:description>small tiny</ns1:description><ns1:value>2.0</ns1:value></ns1:annotationElement><ns1:annotationElement position="65" colour="-9623040"><ns1:displayCharacter>2</ns1:displayCharacter><ns1:description>aliphatic hydrophobic</ns1:description><ns1:value>2.0</ns1:value></ns1:annotationElement><ns1:annotationElement position="66" colour="-10676992"><ns1:displayCharacter>1</ns1:displayCharacter><ns1:description>hydrophobic</ns1:description><ns1:value>1.0</ns1:value></ns1:annotationElement><ns1:annotationElement position="67" colour="-10676992"><ns1:displayCharacter>1</ns1:displayCharacter><ns1:description>hydrophobic</ns1:description><ns1:value>1.0</ns1:value></ns1:annotationElement><ns1:annotationElement position="68" colour="-9623040"><ns1:displayCharacter>2</ns1:displayCharacter><ns1:description>polar small</ns1:description><ns1:value>2.0</ns1:value></ns1:annotationElement><ns1:annotationElement position="69" colour="-9623040"><ns1:displayCharacter>2</ns1:displayCharacter><ns1:description>aliphatic hydrophobic</ns1:description><ns1:value>2.0</ns1:value></ns1:annotationElement><ns1:annotationElement position="70" colour="-10676992"><ns1:displayCharacter>1</ns1:displayCharacter><ns1:description>polar</ns1:description><ns1:value>1.0</ns1:value></ns1:annotationElement><ns1:annotationElement position="71" colour="-10676992"><ns1:displayCharacter>1</ns1:displayCharacter><ns1:description>polar</ns1:description><ns1:value>1.0</ns1:value></ns1:annotationElement><ns1:annotationElement position="72" colour="-8569088"><ns1:displayCharacter>3</ns1:displayCharacter><ns1:description>charged negative polar</ns1:description><ns1:value>3.0</ns1:value></ns1:annotationElement><ns1:annotationElement position="73" colour="-8569088"><ns1:displayCharacter>3</ns1:displayCharacter><ns1:description>hydrophobic small tiny</ns1:description><ns1:value>3.0</ns1:value></ns1:annotationElement><ns1:annotationElement position="74" colour="-10676992"><ns1:displayCharacter>1</ns1:displayCharacter><ns1:description>small</ns1:description><ns1:value>1.0</ns1:value></ns1:annotationElement><ns1:annotationElement position="75" colour="-10676992"><ns1:displayCharacter>1</ns1:displayCharacter><ns1:description>hydrophobic</ns1:description><ns1:value>1.0</ns1:value></ns1:annotationElement><ns1:annotationElement position="76" colour="-9623040"><ns1:displayCharacter>2</ns1:displayCharacter><ns1:description>small tiny</ns1:description><ns1:value>2.0</ns1:value></ns1:annotationElement><ns1:annotationElement position="77" colour="-9623040"><ns1:displayCharacter>2</ns1:displayCharacter><ns1:description>aromatic hydrophobic</ns1:description><ns1:value>2.0</ns1:value></ns1:annotationElement><ns1:annotationElement position="78" colour="-10676992"><ns1:displayCharacter>1</ns1:displayCharacter><ns1:description>polar</ns1:description><ns1:value>1.0</ns1:value></ns1:annotationElement><ns1:annotationElement position="79" colour="-9623040"><ns1:displayCharacter>2</ns1:displayCharacter><ns1:description>charged polar</ns1:description><ns1:value>2.0</ns1:value></ns1:annotationElement><ns1:annotationElement position="80" colour="-9623040"><ns1:displayCharacter>2</ns1:displayCharacter><ns1:description>small tiny</ns1:description><ns1:value>2.0</ns1:value></ns1:annotationElement><ns1:annotationElement position="81" colour="-8569088"><ns1:displayCharacter>3</ns1:displayCharacter><ns1:description>aromatic hydrophobic polar</ns1:description><ns1:value>3.0</ns1:value></ns1:annotationElement><ns1:annotationElement position="82" colour="-10676992"><ns1:displayCharacter>1</ns1:displayCharacter><ns1:description>hydrophobic</ns1:description><ns1:value>1.0</ns1:value></ns1:annotationElement><ns1:annotationElement position="83" colour="-6395904"><ns1:displayCharacter>5</ns1:displayCharacter><ns1:description>aromatic charged hydrophobic polar positive</ns1:description><ns1:value>5.0</ns1:value></ns1:annotationElement><ns1:annotationElement position="84" colour="-9623040"><ns1:displayCharacter>2</ns1:displayCharacter><ns1:description>aliphatic hydrophobic</ns1:description><ns1:value>2.0</ns1:value></ns1:annotationElement><ns1:annotationElement position="85" colour="-11730944"><ns1:displayCharacter>0</ns1:displayCharacter><ns1:description></ns1:description><ns1:value>0.0</ns1:value></ns1:annotationElement><ns1:annotationElement position="86" colour="-10676992"><ns1:displayCharacter>1</ns1:displayCharacter><ns1:description>polar</ns1:description><ns1:value>1.0</ns1:value></ns1:annotationElement><ns1:annotationElement position="87" colour="-11730944"><ns1:displayCharacter>0</ns1:displayCharacter><ns1:description></ns1:description><ns1:value>0.0</ns1:value></ns1:annotationElement><ns1:annotationElement position="88" colour="-11730944"><ns1:displayCharacter>-</ns1:displayCharacter><ns1:description></ns1:description><ns1:value>0.0</ns1:value></ns1:annotationElement><ns1:annotationElement position="89" colour="-11730944"><ns1:displayCharacter>0</ns1:displayCharacter><ns1:description></ns1:description><ns1:value>0.0</ns1:value></ns1:annotationElement><ns1:annotationElement position="90" colour="-9623040"><ns1:displayCharacter>2</ns1:displayCharacter><ns1:description>proline small</ns1:description><ns1:value>2.0</ns1:value></ns1:annotationElement><ns1:annotationElement position="91" colour="-9623040"><ns1:displayCharacter>2</ns1:displayCharacter><ns1:description>aliphatic hydrophobic</ns1:description><ns1:value>2.0</ns1:value></ns1:annotationElement><ns1:annotationElement position="92" colour="-10676992"><ns1:displayCharacter>1</ns1:displayCharacter><ns1:description>hydrophobic</ns1:description><ns1:value>1.0</ns1:value></ns1:annotationElement><ns1:annotationElement position="93" colour="-9623040"><ns1:displayCharacter>2</ns1:displayCharacter><ns1:description>aromatic hydrophobic</ns1:description><ns1:value>2.0</ns1:value></ns1:annotationElement><ns1:annotationElement position="94" colour="-11730944"><ns1:displayCharacter>0</ns1:displayCharacter><ns1:description></ns1:description><ns1:value>0.0</ns1:value></ns1:annotationElement><ns1:annotationElement position="95" colour="-9623040"><ns1:displayCharacter>2</ns1:displayCharacter><ns1:description>hydrophobic small</ns1:description><ns1:value>2.0</ns1:value></ns1:annotationElement><ns1:annotationElement position="96" colour="-8569088"><ns1:displayCharacter>3</ns1:displayCharacter><ns1:description>charged negative polar</ns1:description><ns1:value>3.0</ns1:value></ns1:annotationElement><ns1:annotationElement position="97" colour="-11730944"><ns1:displayCharacter>-</ns1:displayCharacter><ns1:description></ns1:description><ns1:value>0.0</ns1:value></ns1:annotationElement><ns1:annotationElement position="98" colour="-11730944"><ns1:displayCharacter>0</ns1:displayCharacter><ns1:description></ns1:description><ns1:value>0.0</ns1:value></ns1:annotationElement><ns1:annotationElement position="99" colour="-9623040"><ns1:displayCharacter>2</ns1:displayCharacter><ns1:description>aliphatic hydrophobic</ns1:description><ns1:value>2.0</ns1:value></ns1:annotationElement><ns1:annotationElement position="100" colour="-9623040"><ns1:displayCharacter>2</ns1:displayCharacter><ns1:description>proline small</ns1:description><ns1:value>2.0</ns1:value></ns1:annotationElement><ns1:annotationElement position="101" colour="-10676992"><ns1:displayCharacter>1</ns1:displayCharacter><ns1:description>small</ns1:description><ns1:value>1.0</ns1:value></ns1:annotationElement><ns1:annotationElement position="102" colour="-9623040"><ns1:displayCharacter>2</ns1:displayCharacter><ns1:description>proline small</ns1:description><ns1:value>2.0</ns1:value></ns1:annotationElement><ns1:annotationElement position="103" colour="-9623040"><ns1:displayCharacter>2</ns1:displayCharacter><ns1:description>aliphatic hydrophobic</ns1:description><ns1:value>2.0</ns1:value></ns1:annotationElement><ns1:annotationElement position="104" colour="-3234048"><ns1:displayCharacter>8</ns1:displayCharacter><ns1:description>hydrophobic small !aromatic !charged !negative !polar !positive !proline</ns1:description><ns1:value>8.0</ns1:value></ns1:annotationElement><ns1:annotationElement position="105" colour="-3234048"><ns1:displayCharacter>8</ns1:displayCharacter><ns1:description>hydrophobic small !aromatic !charged !negative !polar !positive !proline</ns1:description><ns1:value>8.0</ns1:value></ns1:annotationElement><ns1:annotationElement position="106" colour="-6656"><ns1:displayCharacter>*</ns1:displayCharacter><ns1:description>charged negative polar small !aliphatic !aromatic !hydrophobic !positive !proline !tiny</ns1:description><ns1:value>11.0</ns1:value></ns1:annotationElement><ns1:annotationElement position="107" colour="-6656"><ns1:displayCharacter>*</ns1:displayCharacter><ns1:description>aliphatic hydrophobic !aromatic !charged !negative !polar !positive !proline !small !tiny</ns1:description><ns1:value>11.0</ns1:value></ns1:annotationElement><ns1:annotationElement position="108" colour="-6656"><ns1:displayCharacter>*</ns1:displayCharacter><ns1:description>polar small !aliphatic !aromatic !charged !hydrophobic !negative !positive !proline !tiny</ns1:description><ns1:value>11.0</ns1:value></ns1:annotationElement><ns1:annotationElement position="109" colour="-1060608"><ns1:displayCharacter>+</ns1:displayCharacter><ns1:description>hydrophobic small tiny !aliphatic !aromatic !charged !negative !polar !positive !proline</ns1:description><ns1:value>10.0</ns1:value></ns1:annotationElement><ns1:annotationElement position="110" colour="-6656"><ns1:displayCharacter>*</ns1:displayCharacter><ns1:description>charged negative polar small !aliphatic !aromatic !hydrophobic !positive !proline !tiny</ns1:description><ns1:value>11.0</ns1:value></ns1:annotationElement><ns1:annotationElement position="111" colour="-6656"><ns1:displayCharacter>*</ns1:displayCharacter><ns1:description>hydrophobic small tiny !aliphatic !aromatic !charged !negative !polar !positive !proline</ns1:description><ns1:value>11.0</ns1:value></ns1:annotationElement><ns1:annotationElement position="112" colour="-3234048"><ns1:displayCharacter>8</ns1:displayCharacter><ns1:description>charged polar positive !aliphatic !negative !proline !small !tiny</ns1:description><ns1:value>8.0</ns1:value></ns1:annotationElement><ns1:annotationElement position="113" colour="-9623040"><ns1:displayCharacter>2</ns1:displayCharacter><ns1:description> !aromatic !negative</ns1:description><ns1:value>2.0</ns1:value></ns1:annotationElement><ns1:annotationElement position="114" colour="-6656"><ns1:displayCharacter>*</ns1:displayCharacter><ns1:description>charged negative polar !aliphatic !aromatic !hydrophobic !positive !proline !small !tiny</ns1:description><ns1:value>11.0</ns1:value></ns1:annotationElement><ns1:annotationElement position="115" colour="-2114560"><ns1:displayCharacter>9</ns1:displayCharacter><ns1:description>aliphatic hydrophobic !aromatic !charged !negative !polar !positive !proline !tiny</ns1:description><ns1:value>9.0</ns1:value></ns1:annotationElement><ns1:annotationElement position="116" colour="-2114560"><ns1:displayCharacter>9</ns1:displayCharacter><ns1:description>aliphatic hydrophobic !aromatic !charged !negative !polar !positive !proline !tiny</ns1:description><ns1:value>9.0</ns1:value></ns1:annotationElement><ns1:annotationElement position="117" colour="-2114560"><ns1:displayCharacter>9</ns1:displayCharacter><ns1:description>aliphatic hydrophobic !aromatic !charged !negative !polar !positive !proline !tiny</ns1:description><ns1:value>9.0</ns1:value></ns1:annotationElement><ns1:annotationElement position="118" colour="-5341952"><ns1:displayCharacter>6</ns1:displayCharacter><ns1:description>small !aliphatic !aromatic !charged !negative !positive</ns1:description><ns1:value>6.0</ns1:value></ns1:annotationElement><ns1:annotationElement position="119" colour="-1060608"><ns1:displayCharacter>+</ns1:displayCharacter><ns1:description>hydrophobic polar small !aliphatic !aromatic !charged !negative !positive !proline !tiny</ns1:description><ns1:value>10.0</ns1:value></ns1:annotationElement><ns1:annotationElement position="120" colour="-8569088"><ns1:displayCharacter>3</ns1:displayCharacter><ns1:description> !aliphatic !negative !tiny</ns1:description><ns1:value>3.0</ns1:value></ns1:annotationElement><ns1:annotationElement position="121" colour="-1060608"><ns1:displayCharacter>+</ns1:displayCharacter><ns1:description>charged negative polar small !aliphatic !aromatic !hydrophobic !positive !proline !tiny</ns1:description><ns1:value>10.0</ns1:value></ns1:annotationElement><ns1:annotationElement position="122" colour="-6395904"><ns1:displayCharacter>5</ns1:displayCharacter><ns1:description> !aromatic !charged !negative !positive !proline</ns1:description><ns1:value>5.0</ns1:value></ns1:annotationElement><ns1:annotationElement position="123" colour="-1060608"><ns1:displayCharacter>+</ns1:displayCharacter><ns1:description>charged hydrophobic polar positive !aliphatic !aromatic !negative !proline !small !tiny</ns1:description><ns1:value>10.0</ns1:value></ns1:annotationElement><ns1:annotationElement position="124" colour="-1060608"><ns1:displayCharacter>+</ns1:displayCharacter><ns1:description>aliphatic hydrophobic !aromatic !charged !negative !polar !positive !proline !small !tiny</ns1:description><ns1:value>10.0</ns1:value></ns1:annotationElement><ns1:annotationElement position="125" colour="-4288000"><ns1:displayCharacter>7</ns1:displayCharacter><ns1:description> !aromatic !charged !negative !positive !proline !small !tiny</ns1:description><ns1:value>7.0</ns1:value></ns1:annotationElement><ns1:annotationElement position="126" colour="-2114560"><ns1:displayCharacter>9</ns1:displayCharacter><ns1:description>aliphatic hydrophobic !aromatic !charged !negative !polar !positive !proline !tiny</ns1:description><ns1:value>9.0</ns1:value></ns1:annotationElement><ns1:annotationElement position="127" colour="-1060608"><ns1:displayCharacter>+</ns1:displayCharacter><ns1:description>aliphatic hydrophobic !aromatic !charged !negative !polar !positive !proline !small !tiny</ns1:description><ns1:value>10.0</ns1:value></ns1:annotationElement><ns1:annotationElement position="128" colour="-4288000"><ns1:displayCharacter>7</ns1:displayCharacter><ns1:description>polar !aliphatic !aromatic !hydrophobic !positive !proline !tiny</ns1:description><ns1:value>7.0</ns1:value></ns1:annotationElement><ns1:annotationElement position="129" colour="-11730944"><ns1:displayCharacter>-</ns1:displayCharacter><ns1:description></ns1:description><ns1:value>0.0</ns1:value></ns1:annotationElement><ns1:annotationElement position="130" colour="-11730944"><ns1:displayCharacter>-</ns1:displayCharacter><ns1:description></ns1:description><ns1:value>0.0</ns1:value></ns1:annotationElement><ns1:annotationElement position="131" colour="-1060608"><ns1:displayCharacter>+</ns1:displayCharacter><ns1:description>proline small !aliphatic !aromatic !charged !hydrophobic !negative !polar !positive !tiny</ns1:description><ns1:value>10.0</ns1:value></ns1:annotationElement><ns1:annotationElement position="132" colour="-8569088"><ns1:displayCharacter>3</ns1:displayCharacter><ns1:description> !aliphatic !negative !tiny</ns1:description><ns1:value>3.0</ns1:value></ns1:annotationElement><ns1:annotationElement position="133" colour="-8569088"><ns1:displayCharacter>3</ns1:displayCharacter><ns1:description> !aliphatic !aromatic !negative</ns1:description><ns1:value>3.0</ns1:value></ns1:annotationElement><ns1:annotationElement position="134" colour="-3234048"><ns1:displayCharacter>8</ns1:displayCharacter><ns1:description>charged polar positive !aliphatic !negative !proline !small !tiny</ns1:description><ns1:value>8.0</ns1:value></ns1:annotationElement><ns1:annotationElement position="135" colour="-10676992"><ns1:displayCharacter>1</ns1:displayCharacter><ns1:description> !negative</ns1:description><ns1:value>1.0</ns1:value></ns1:annotationElement><ns1:annotationElement position="136" colour="-6395904"><ns1:displayCharacter>5</ns1:displayCharacter><ns1:description> !aromatic !charged !negative !positive !proline</ns1:description><ns1:value>5.0</ns1:value></ns1:annotationElement><ns1:annotationElement position="137" colour="-8569088"><ns1:displayCharacter>3</ns1:displayCharacter><ns1:description> !aliphatic !aromatic !positive</ns1:description><ns1:value>3.0</ns1:value></ns1:annotationElement><ns1:annotationElement position="138" colour="-11730944"><ns1:displayCharacter>0</ns1:displayCharacter><ns1:description></ns1:description><ns1:value>0.0</ns1:value></ns1:annotationElement><ns1:annotationElement position="139" colour="-11730944"><ns1:displayCharacter>-</ns1:displayCharacter><ns1:description></ns1:description><ns1:value>0.0</ns1:value></ns1:annotationElement><ns1:annotationElement position="140" colour="-11730944"><ns1:displayCharacter>-</ns1:displayCharacter><ns1:description></ns1:description><ns1:value>0.0</ns1:value></ns1:annotationElement><ns1:annotationElement position="141" colour="-11730944"><ns1:displayCharacter>-</ns1:displayCharacter><ns1:description></ns1:description><ns1:value>0.0</ns1:value></ns1:annotationElement><ns1:annotationElement position="142" colour="-11730944"><ns1:displayCharacter>-</ns1:displayCharacter><ns1:description></ns1:description><ns1:value>0.0</ns1:value></ns1:annotationElement><ns1:annotationElement position="143" colour="-6395904"><ns1:displayCharacter>5</ns1:displayCharacter><ns1:description>small !aliphatic !aromatic !positive !proline</ns1:description><ns1:value>5.0</ns1:value></ns1:annotationElement><ns1:annotationElement position="144" colour="-6656"><ns1:displayCharacter>*</ns1:displayCharacter><ns1:description>aromatic hydrophobic !aliphatic !charged !negative !polar !positive !proline !small !tiny</ns1:description><ns1:value>11.0</ns1:value></ns1:annotationElement><ns1:annotationElement position="145" colour="-8569088"><ns1:displayCharacter>3</ns1:displayCharacter><ns1:description> !aliphatic !negative !proline</ns1:description><ns1:value>3.0</ns1:value></ns1:annotationElement><ns1:annotationElement position="146" colour="-5341952"><ns1:displayCharacter>6</ns1:displayCharacter><ns1:description>polar !aliphatic !aromatic !hydrophobic !proline !tiny</ns1:description><ns1:value>6.0</ns1:value></ns1:annotationElement><ns1:annotationElement position="147" colour="-1060608"><ns1:displayCharacter>+</ns1:displayCharacter><ns1:description>hydrophobic small tiny !aliphatic !aromatic !charged !negative !polar !positive !proline</ns1:description><ns1:value>10.0</ns1:value></ns1:annotationElement><ns1:annotationElement position="148" colour="-8569088"><ns1:displayCharacter>3</ns1:displayCharacter><ns1:description> !aromatic !negative !proline</ns1:description><ns1:value>3.0</ns1:value></ns1:annotationElement><ns1:annotationElement position="149" colour="-7515392"><ns1:displayCharacter>4</ns1:displayCharacter><ns1:description> !aromatic !positive !proline !tiny</ns1:description><ns1:value>4.0</ns1:value></ns1:annotationElement><ns1:annotationElement position="150" colour="-2114560"><ns1:displayCharacter>9</ns1:displayCharacter><ns1:description>hydrophobic !aromatic !charged !negative !polar !positive !proline !small !tiny</ns1:description><ns1:value>9.0</ns1:value></ns1:annotationElement><ns1:annotationElement position="151" colour="-5341952"><ns1:displayCharacter>6</ns1:displayCharacter><ns1:description>small !aromatic !charged !negative !positive !proline</ns1:description><ns1:value>6.0</ns1:value></ns1:annotationElement><ns1:annotationElement position="152" colour="-7515392"><ns1:displayCharacter>4</ns1:displayCharacter><ns1:description> !aliphatic !aromatic !positive !proline</ns1:description><ns1:value>4.0</ns1:value></ns1:annotationElement><ns1:annotationElement position="153" colour="-4288000"><ns1:displayCharacter>7</ns1:displayCharacter><ns1:description>hydrophobic !aromatic !charged !negative !polar !positive !proline</ns1:description><ns1:value>7.0</ns1:value></ns1:annotationElement><ns1:annotationElement position="154" colour="-3234048"><ns1:displayCharacter>8</ns1:displayCharacter><ns1:description>polar small !aliphatic !aromatic !charged !negative !positive !proline</ns1:description><ns1:value>8.0</ns1:value></ns1:annotationElement><ns1:annotationElement position="155" colour="-1060608"><ns1:displayCharacter>+</ns1:displayCharacter><ns1:description>aliphatic hydrophobic !aromatic !charged !negative !polar !positive !proline !small !tiny</ns1:description><ns1:value>10.0</ns1:value></ns1:annotationElement><ns1:annotationElement position="156" colour="-1060608"><ns1:displayCharacter>+</ns1:displayCharacter><ns1:description>aliphatic hydrophobic !aromatic !charged !negative !polar !positive !proline !small !tiny</ns1:description><ns1:value>10.0</ns1:value></ns1:annotationElement><ns1:annotationElement position="157" colour="-5341952"><ns1:displayCharacter>6</ns1:displayCharacter><ns1:description> !aliphatic !charged !negative !polar !positive !tiny</ns1:description><ns1:value>6.0</ns1:value></ns1:annotationElement><ns1:annotationElement position="158" colour="-8569088"><ns1:displayCharacter>3</ns1:displayCharacter><ns1:description> !aliphatic !aromatic !proline</ns1:description><ns1:value>3.0</ns1:value></ns1:annotationElement><ns1:annotationElement position="159" colour="-5341952"><ns1:displayCharacter>6</ns1:displayCharacter><ns1:description>polar !aliphatic !aromatic !negative !proline !tiny</ns1:description><ns1:value>6.0</ns1:value></ns1:annotationElement><ns1:annotationElement position="160" colour="-4288000"><ns1:displayCharacter>7</ns1:displayCharacter><ns1:description>hydrophobic !aromatic !charged !negative !polar !positive !proline</ns1:description><ns1:value>7.0</ns1:value></ns1:annotationElement><ns1:annotationElement position="161" colour="-6395904"><ns1:displayCharacter>5</ns1:displayCharacter><ns1:description> !aromatic !negative !proline !small !tiny</ns1:description><ns1:value>5.0</ns1:value></ns1:annotationElement><ns1:annotationElement position="162" colour="-2114560"><ns1:displayCharacter>9</ns1:displayCharacter><ns1:description>aliphatic hydrophobic !aromatic !charged !negative !polar !positive !proline !tiny</ns1:description><ns1:value>9.0</ns1:value></ns1:annotationElement><ns1:annotationElement position="163" colour="-6395904"><ns1:displayCharacter>5</ns1:displayCharacter><ns1:description> !aromatic !charged !negative !positive !proline</ns1:description><ns1:value>5.0</ns1:value></ns1:annotationElement><ns1:annotationElement position="164" colour="-11730944"><ns1:displayCharacter>-</ns1:displayCharacter><ns1:description></ns1:description><ns1:value>0.0</ns1:value></ns1:annotationElement><ns1:annotationElement position="165" colour="-4288000"><ns1:displayCharacter>7</ns1:displayCharacter><ns1:description>small !aliphatic !aromatic !charged !negative !positive !proline</ns1:description><ns1:value>7.0</ns1:value></ns1:annotationElement><ns1:annotationElement position="166" colour="-1060608"><ns1:displayCharacter>+</ns1:displayCharacter><ns1:description>hydrophobic small tiny !aliphatic !aromatic !charged !negative !polar !positive !proline</ns1:description><ns1:value>10.0</ns1:value></ns1:annotationElement><ns1:annotationElement position="167" colour="-3234048"><ns1:displayCharacter>8</ns1:displayCharacter><ns1:description>charged polar positive !aliphatic !negative !proline !small !tiny</ns1:description><ns1:value>8.0</ns1:value></ns1:annotationElement><ns1:annotationElement position="168" colour="-1060608"><ns1:displayCharacter>+</ns1:displayCharacter><ns1:description>charged polar positive !aliphatic !aromatic !hydrophobic !negative !proline !small !tiny</ns1:description><ns1:value>10.0</ns1:value></ns1:annotationElement><ns1:annotationElement position="169" colour="-4288000"><ns1:displayCharacter>7</ns1:displayCharacter><ns1:description>small !aliphatic !aromatic !charged !negative !polar !positive</ns1:description><ns1:value>7.0</ns1:value></ns1:annotationElement><ns1:annotationElement position="170" colour="-2114560"><ns1:displayCharacter>9</ns1:displayCharacter><ns1:description>aliphatic hydrophobic !aromatic !charged !negative !polar !positive !proline !tiny</ns1:description><ns1:value>9.0</ns1:value></ns1:annotationElement><ns1:annotationElement position="171" colour="-6656"><ns1:displayCharacter>*</ns1:displayCharacter><ns1:description>hydrophobic small tiny !aliphatic !aromatic !charged !negative !polar !positive !proline</ns1:description><ns1:value>11.0</ns1:value></ns1:annotationElement><ns1:annotationElement position="172" colour="-2114560"><ns1:displayCharacter>9</ns1:displayCharacter><ns1:description>hydrophobic !aromatic !charged !negative !polar !positive !proline !small !tiny</ns1:description><ns1:value>9.0</ns1:value></ns1:annotationElement><ns1:annotationElement position="173" colour="-1060608"><ns1:displayCharacter>+</ns1:displayCharacter><ns1:description>hydrophobic small tiny !aliphatic !aromatic !charged !negative !polar !positive !proline</ns1:description><ns1:value>10.0</ns1:value></ns1:annotationElement><ns1:annotationElement position="174" colour="-4288000"><ns1:displayCharacter>7</ns1:displayCharacter><ns1:description>hydrophobic small !aromatic !charged !negative !positive !proline</ns1:description><ns1:value>7.0</ns1:value></ns1:annotationElement><ns1:annotationElement position="175" colour="-6656"><ns1:displayCharacter>*</ns1:displayCharacter><ns1:description>hydrophobic small tiny !aliphatic !aromatic !charged !negative !polar !positive !proline</ns1:description><ns1:value>11.0</ns1:value></ns1:annotationElement><ns1:annotationElement position="176" colour="-7515392"><ns1:displayCharacter>4</ns1:displayCharacter><ns1:description> !charged !negative !positive !proline</ns1:description><ns1:value>4.0</ns1:value></ns1:annotationElement><ns1:annotationElement position="177" colour="-2114560"><ns1:displayCharacter>9</ns1:displayCharacter><ns1:description>aliphatic hydrophobic !aromatic !charged !negative !polar !positive !proline !tiny</ns1:description><ns1:value>9.0</ns1:value></ns1:annotationElement><ns1:annotationElement position="178" colour="-1060608"><ns1:displayCharacter>+</ns1:displayCharacter><ns1:description>charged negative polar small !aliphatic !aromatic !hydrophobic !positive !proline !tiny</ns1:description><ns1:value>10.0</ns1:value></ns1:annotationElement><ns1:annotationElement position="179" colour="-11730944"><ns1:displayCharacter>-</ns1:displayCharacter><ns1:description></ns1:description><ns1:value>0.0</ns1:value></ns1:annotationElement><ns1:annotationElement position="180" colour="-11730944"><ns1:displayCharacter>-</ns1:displayCharacter><ns1:description></ns1:description><ns1:value>0.0</ns1:value></ns1:annotationElement><ns1:annotationElement position="181" colour="-11730944"><ns1:displayCharacter>-</ns1:displayCharacter><ns1:description></ns1:description><ns1:value>0.0</ns1:value></ns1:annotationElement><ns1:annotationElement position="182" colour="-6395904"><ns1:displayCharacter>5</ns1:displayCharacter><ns1:description> !aromatic !negative !proline !small !tiny</ns1:description><ns1:value>5.0</ns1:value></ns1:annotationElement><ns1:annotationElement position="183" colour="-11730944"><ns1:displayCharacter>0</ns1:displayCharacter><ns1:description></ns1:description><ns1:value>0.0</ns1:value></ns1:annotationElement><ns1:annotationElement position="184" colour="-8569088"><ns1:displayCharacter>3</ns1:displayCharacter><ns1:description> !charged !negative !positive</ns1:description><ns1:value>3.0</ns1:value></ns1:annotationElement><ns1:annotationElement position="185" colour="-8569088"><ns1:displayCharacter>3</ns1:displayCharacter><ns1:description> !aliphatic !aromatic !proline</ns1:description><ns1:value>3.0</ns1:value></ns1:annotationElement><ns1:annotationElement position="186" colour="-11730944"><ns1:displayCharacter>0</ns1:displayCharacter><ns1:description></ns1:description><ns1:value>0.0</ns1:value></ns1:annotationElement><ns1:annotationElement position="187" colour="-8569088"><ns1:displayCharacter>3</ns1:displayCharacter><ns1:description> !aromatic !negative !proline</ns1:description><ns1:value>3.0</ns1:value></ns1:annotationElement><ns1:annotationElement position="188" colour="-9623040"><ns1:displayCharacter>2</ns1:displayCharacter><ns1:description> !aliphatic !tiny</ns1:description><ns1:value>2.0</ns1:value></ns1:annotationElement><ns1:annotationElement position="189" colour="-7515392"><ns1:displayCharacter>4</ns1:displayCharacter><ns1:description> !aromatic !charged !negative !positive</ns1:description><ns1:value>4.0</ns1:value></ns1:annotationElement><ns1:annotationElement position="190" colour="-11730944"><ns1:displayCharacter>-</ns1:displayCharacter><ns1:description></ns1:description><ns1:value>0.0</ns1:value></ns1:annotationElement><ns1:annotationElement position="191" colour="-8569088"><ns1:displayCharacter>3</ns1:displayCharacter><ns1:description> !aromatic !negative !proline</ns1:description><ns1:value>3.0</ns1:value></ns1:annotationElement><ns1:annotationElement position="192" colour="-1060608"><ns1:displayCharacter>+</ns1:displayCharacter><ns1:description>charged hydrophobic polar positive !aliphatic !aromatic !negative !proline !small !tiny</ns1:description><ns1:value>10.0</ns1:value></ns1:annotationElement><ns1:annotationElement position="193" colour="-1060608"><ns1:displayCharacter>+</ns1:displayCharacter><ns1:description>polar !aliphatic !aromatic !charged !hydrophobic !negative !positive !proline !small !tiny</ns1:description><ns1:value>10.0</ns1:value></ns1:annotationElement><ns1:annotationElement position="194" colour="-2114560"><ns1:displayCharacter>9</ns1:displayCharacter><ns1:description>aliphatic hydrophobic !aromatic !charged !negative !polar !positive !proline !tiny</ns1:description><ns1:value>9.0</ns1:value></ns1:annotationElement><ns1:annotationElement position="195" colour="-2114560"><ns1:displayCharacter>9</ns1:displayCharacter><ns1:description>aliphatic hydrophobic !aromatic !charged !negative !polar !positive !proline !tiny</ns1:description><ns1:value>9.0</ns1:value></ns1:annotationElement><ns1:annotationElement position="196" colour="-6656"><ns1:displayCharacter>*</ns1:displayCharacter><ns1:description>aliphatic hydrophobic small !aromatic !charged !negative !polar !positive !proline !tiny</ns1:description><ns1:value>11.0</ns1:value></ns1:annotationElement><ns1:annotationElement position="197" colour="-1060608"><ns1:displayCharacter>+</ns1:displayCharacter><ns1:description>aliphatic hydrophobic small !aromatic !charged !negative !polar !positive !proline !tiny</ns1:description><ns1:value>10.0</ns1:value></ns1:annotationElement><ns1:annotationElement position="198" colour="-1060608"><ns1:displayCharacter>+</ns1:displayCharacter><ns1:description>aliphatic hydrophobic small !aromatic !charged !negative !polar !positive !proline !tiny</ns1:description><ns1:value>10.0</ns1:value></ns1:annotationElement><ns1:annotationElement position="199" colour="-6656"><ns1:displayCharacter>*</ns1:displayCharacter><ns1:description>hydrophobic polar small !aliphatic !aromatic !charged !negative !positive !proline !tiny</ns1:description><ns1:value>11.0</ns1:value></ns1:annotationElement><ns1:annotationElement position="200" colour="-3234048"><ns1:displayCharacter>8</ns1:displayCharacter><ns1:description>small tiny !aliphatic !aromatic !charged !negative !positive !proline</ns1:description><ns1:value>8.0</ns1:value></ns1:annotationElement><ns1:annotationElement position="201" colour="-3234048"><ns1:displayCharacter>8</ns1:displayCharacter><ns1:description>small tiny !aliphatic !aromatic !charged !negative !positive !proline</ns1:description><ns1:value>8.0</ns1:value></ns1:annotationElement><ns1:annotationElement position="202" colour="-1060608"><ns1:displayCharacter>+</ns1:displayCharacter><ns1:description>aromatic hydrophobic polar !aliphatic !charged !negative !positive !proline !small !tiny</ns1:description><ns1:value>10.0</ns1:value></ns1:annotationElement><ns1:annotationElement position="203" colour="-5341952"><ns1:displayCharacter>6</ns1:displayCharacter><ns1:description> !aliphatic !aromatic !charged !negative !positive !proline</ns1:description><ns1:value>6.0</ns1:value></ns1:annotationElement><ns1:annotationElement position="204" colour="-2114560"><ns1:displayCharacter>9</ns1:displayCharacter><ns1:description>aliphatic hydrophobic !aromatic !charged !negative !polar !positive !proline !tiny</ns1:description><ns1:value>9.0</ns1:value></ns1:annotationElement><ns1:annotationElement position="205" colour="-2114560"><ns1:displayCharacter>9</ns1:displayCharacter><ns1:description>hydrophobic !aromatic !charged !negative !polar !positive !proline !small !tiny</ns1:description><ns1:value>9.0</ns1:value></ns1:annotationElement><ns1:annotationElement position="206" colour="-6656"><ns1:displayCharacter>*</ns1:displayCharacter><ns1:description>hydrophobic small !aliphatic !aromatic !charged !negative !polar !positive !proline !tiny</ns1:description><ns1:value>11.0</ns1:value></ns1:annotationElement><ns1:annotationElement position="207" colour="-1060608"><ns1:displayCharacter>+</ns1:displayCharacter><ns1:description>aromatic hydrophobic !aliphatic !charged !negative !polar !positive !proline !small !tiny</ns1:description><ns1:value>10.0</ns1:value></ns1:annotationElement><ns1:annotationElement position="208" colour="-6656"><ns1:displayCharacter>*</ns1:displayCharacter><ns1:description>charged negative polar small !aliphatic !aromatic !hydrophobic !positive !proline !tiny</ns1:description><ns1:value>11.0</ns1:value></ns1:annotationElement><ns1:annotationElement position="209" colour="-7515392"><ns1:displayCharacter>4</ns1:displayCharacter><ns1:description>polar !aliphatic !negative !proline</ns1:description><ns1:value>4.0</ns1:value></ns1:annotationElement><ns1:annotationElement position="210" colour="-6656"><ns1:displayCharacter>*</ns1:displayCharacter><ns1:description>polar small !aliphatic !aromatic !charged !hydrophobic !negative !positive !proline !tiny</ns1:description><ns1:value>11.0</ns1:value></ns1:annotationElement><ns1:annotationElement position="211" colour="-6656"><ns1:displayCharacter>*</ns1:displayCharacter><ns1:description>aliphatic hydrophobic !aromatic !charged !negative !polar !positive !proline !small !tiny</ns1:description><ns1:value>11.0</ns1:value></ns1:annotationElement><ns1:annotationElement position="212" colour="-7515392"><ns1:displayCharacter>4</ns1:displayCharacter><ns1:description> !aromatic !negative !proline !tiny</ns1:description><ns1:value>4.0</ns1:value></ns1:annotationElement><ns1:annotationElement position="213" colour="-5341952"><ns1:displayCharacter>6</ns1:displayCharacter><ns1:description>hydrophobic !aromatic !negative !proline !small !tiny</ns1:description><ns1:value>6.0</ns1:value></ns1:annotationElement><ns1:annotationElement position="214" colour="-1060608"><ns1:displayCharacter>+</ns1:displayCharacter><ns1:description>aliphatic hydrophobic !aromatic !charged !negative !polar !positive !proline !small !tiny</ns1:description><ns1:value>10.0</ns1:value></ns1:annotationElement><ns1:annotationElement position="215" colour="-6656"><ns1:displayCharacter>*</ns1:displayCharacter><ns1:description>aromatic hydrophobic polar !aliphatic !charged !negative !positive !proline !small !tiny</ns1:description><ns1:value>11.0</ns1:value></ns1:annotationElement><ns1:annotationElement position="216" colour="-1060608"><ns1:displayCharacter>+</ns1:displayCharacter><ns1:description>charged negative polar !aliphatic !aromatic !hydrophobic !positive !proline !small !tiny</ns1:description><ns1:value>10.0</ns1:value></ns1:annotationElement><ns1:annotationElement position="217" colour="-7515392"><ns1:displayCharacter>4</ns1:displayCharacter><ns1:description> !charged !negative !positive !proline</ns1:description><ns1:value>4.0</ns1:value></ns1:annotationElement><ns1:annotationElement position="218" colour="-6395904"><ns1:displayCharacter>5</ns1:displayCharacter><ns1:description>polar !aliphatic !aromatic !hydrophobic !proline</ns1:description><ns1:value>5.0</ns1:value></ns1:annotationElement><ns1:annotationElement position="219" colour="-4288000"><ns1:displayCharacter>7</ns1:displayCharacter><ns1:description>hydrophobic !aromatic !charged !negative !polar !positive !proline</ns1:description><ns1:value>7.0</ns1:value></ns1:annotationElement><ns1:annotationElement position="220" colour="-4288000"><ns1:displayCharacter>7</ns1:displayCharacter><ns1:description>polar !aliphatic !aromatic !negative !proline !small !tiny</ns1:description><ns1:value>7.0</ns1:value></ns1:annotationElement><ns1:annotationElement position="221" colour="-2114560"><ns1:displayCharacter>9</ns1:displayCharacter><ns1:description>charged negative polar !aliphatic !aromatic !hydrophobic !positive !proline !tiny</ns1:description><ns1:value>9.0</ns1:value></ns1:annotationElement><ns1:annotationElement position="222" colour="-6395904"><ns1:displayCharacter>5</ns1:displayCharacter><ns1:description>charged polar !aliphatic !proline !tiny</ns1:description><ns1:value>5.0</ns1:value></ns1:annotationElement><ns1:annotationElement position="223" colour="-1060608"><ns1:displayCharacter>+</ns1:displayCharacter><ns1:description>aromatic hydrophobic !aliphatic !charged !negative !polar !positive !proline !small !tiny</ns1:description><ns1:value>10.0</ns1:value></ns1:annotationElement><ns1:annotationElement position="224" colour="-1060608"><ns1:displayCharacter>+</ns1:displayCharacter><ns1:description>proline small !aliphatic !aromatic !charged !hydrophobic !negative !polar !positive !tiny</ns1:description><ns1:value>10.0</ns1:value></ns1:annotationElement><ns1:annotationElement position="225" colour="-1060608"><ns1:displayCharacter>+</ns1:displayCharacter><ns1:description>aromatic charged hydrophobic polar positive !aliphatic !negative !proline !small !tiny</ns1:description><ns1:value>10.0</ns1:value></ns1:annotationElement><ns1:annotationElement position="226" colour="-8569088"><ns1:displayCharacter>3</ns1:displayCharacter><ns1:description> !aliphatic !negative !proline</ns1:description><ns1:value>3.0</ns1:value></ns1:annotationElement><ns1:annotationElement position="227" colour="-3234048"><ns1:displayCharacter>8</ns1:displayCharacter><ns1:description>small tiny !aliphatic !aromatic !charged !negative !positive !proline</ns1:description><ns1:value>8.0</ns1:value></ns1:annotationElement><ns1:annotationElement position="228" colour="-1060608"><ns1:displayCharacter>+</ns1:displayCharacter><ns1:description>aromatic charged hydrophobic polar positive !aliphatic !negative !proline !small !tiny</ns1:description><ns1:value>10.0</ns1:value></ns1:annotationElement><ns1:annotationElement position="229" colour="-11730944"><ns1:displayCharacter>-</ns1:displayCharacter><ns1:description></ns1:description><ns1:value>0.0</ns1:value></ns1:annotationElement><ns1:annotationElement position="230" colour="-11730944"><ns1:displayCharacter>-</ns1:displayCharacter><ns1:description></ns1:description><ns1:value>0.0</ns1:value></ns1:annotationElement><ns1:annotationElement position="231" colour="-6395904"><ns1:displayCharacter>5</ns1:displayCharacter><ns1:description>hydrophobic !negative !proline !small !tiny</ns1:description><ns1:value>5.0</ns1:value></ns1:annotationElement><ns1:annotationElement position="232" colour="-2114560"><ns1:displayCharacter>9</ns1:displayCharacter><ns1:description>charged polar positive !aliphatic !aromatic !negative !proline !small !tiny</ns1:description><ns1:value>9.0</ns1:value></ns1:annotationElement><ns1:annotationElement position="233" colour="-6656"><ns1:displayCharacter>*</ns1:displayCharacter><ns1:description>charged negative polar !aliphatic !aromatic !hydrophobic !positive !proline !small !tiny</ns1:description><ns1:value>11.0</ns1:value></ns1:annotationElement><ns1:annotationElement position="234" colour="-2114560"><ns1:displayCharacter>9</ns1:displayCharacter><ns1:description>aliphatic hydrophobic !aromatic !charged !negative !polar !positive !proline !tiny</ns1:description><ns1:value>9.0</ns1:value></ns1:annotationElement><ns1:annotationElement position="235" colour="-3234048"><ns1:displayCharacter>8</ns1:displayCharacter><ns1:description>small tiny !aliphatic !aromatic !charged !negative !positive !proline</ns1:description><ns1:value>8.0</ns1:value></ns1:annotationElement><ns1:annotationElement position="236" colour="-2114560"><ns1:displayCharacter>9</ns1:displayCharacter><ns1:description>aliphatic hydrophobic !aromatic !charged !negative !polar !positive !proline !tiny</ns1:description><ns1:value>9.0</ns1:value></ns1:annotationElement><ns1:annotationElement position="237" colour="-7515392"><ns1:displayCharacter>4</ns1:displayCharacter><ns1:description>polar !aliphatic !negative !proline</ns1:description><ns1:value>4.0</ns1:value></ns1:annotationElement><ns1:annotationElement position="238" colour="-2114560"><ns1:displayCharacter>9</ns1:displayCharacter><ns1:description>aliphatic hydrophobic !aromatic !charged !negative !polar !positive !proline !tiny</ns1:description><ns1:value>9.0</ns1:value></ns1:annotationElement><ns1:annotationElement position="239" colour="-3234048"><ns1:displayCharacter>8</ns1:displayCharacter><ns1:description>polar small !aliphatic !aromatic !charged !negative !positive !proline</ns1:description><ns1:value>8.0</ns1:value></ns1:annotationElement><ns1:annotationElement position="240" colour="-3234048"><ns1:displayCharacter>8</ns1:displayCharacter><ns1:description>small !aliphatic !aromatic !charged !hydrophobic !negative !positive !tiny</ns1:description><ns1:value>8.0</ns1:value></ns1:annotationElement><ns1:annotationElement position="241" colour="-3234048"><ns1:displayCharacter>8</ns1:displayCharacter><ns1:description>aromatic hydrophobic polar !aliphatic !negative !proline !small !tiny</ns1:description><ns1:value>8.0</ns1:value></ns1:annotationElement><ns1:annotationElement position="242" colour="-3234048"><ns1:displayCharacter>8</ns1:displayCharacter><ns1:description>polar !aliphatic !aromatic !charged !negative !positive !proline !tiny</ns1:description><ns1:value>8.0</ns1:value></ns1:annotationElement><ns1:annotationElement position="243" colour="-2114560"><ns1:displayCharacter>9</ns1:displayCharacter><ns1:description>aliphatic hydrophobic !aromatic !charged !negative !polar !positive !proline !tiny</ns1:description><ns1:value>9.0</ns1:value></ns1:annotationElement><ns1:annotationElement position="244" colour="-3234048"><ns1:displayCharacter>8</ns1:displayCharacter><ns1:description>charged polar positive !aliphatic !negative !proline !small !tiny</ns1:description><ns1:value>8.0</ns1:value></ns1:annotationElement><ns1:annotationElement position="245" colour="-1060608"><ns1:displayCharacter>+</ns1:displayCharacter><ns1:description>aromatic charged hydrophobic polar positive !aliphatic !negative !proline !small !tiny</ns1:description><ns1:value>10.0</ns1:value></ns1:annotationElement><ns1:annotationElement position="246" colour="-1060608"><ns1:displayCharacter>+</ns1:displayCharacter><ns1:description>hydrophobic small tiny !aliphatic !aromatic !charged !negative !polar !positive !proline</ns1:description><ns1:value>10.0</ns1:value></ns1:annotationElement><ns1:annotationElement position="247" colour="-6656"><ns1:displayCharacter>*</ns1:displayCharacter><ns1:description>charged negative polar small !aliphatic !aromatic !hydrophobic !positive !proline !tiny</ns1:description><ns1:value>11.0</ns1:value></ns1:annotationElement><ns1:annotationElement position="248" colour="-7515392"><ns1:displayCharacter>4</ns1:displayCharacter><ns1:description> !aliphatic !aromatic !negative !proline</ns1:description><ns1:value>4.0</ns1:value></ns1:annotationElement><ns1:annotationElement position="249" colour="-6656"><ns1:displayCharacter>*</ns1:displayCharacter><ns1:description>hydrophobic small tiny !aliphatic !aromatic !charged !negative !polar !positive !proline</ns1:description><ns1:value>11.0</ns1:value></ns1:annotationElement><ns1:annotationElement position="250" colour="-1060608"><ns1:displayCharacter>+</ns1:displayCharacter><ns1:description>aliphatic hydrophobic !aromatic !charged !negative !polar !positive !proline !small !tiny</ns1:description><ns1:value>10.0</ns1:value></ns1:annotationElement><ns1:annotationElement position="251" colour="-2114560"><ns1:displayCharacter>9</ns1:displayCharacter><ns1:description>aliphatic hydrophobic !aromatic !charged !negative !polar !positive !proline !tiny</ns1:description><ns1:value>9.0</ns1:value></ns1:annotationElement><ns1:annotationElement position="252" colour="-2114560"><ns1:displayCharacter>9</ns1:displayCharacter><ns1:description>aliphatic hydrophobic !aromatic !charged !negative !polar !positive !proline !tiny</ns1:description><ns1:value>9.0</ns1:value></ns1:annotationElement><ns1:annotationElement position="253" colour="-2114560"><ns1:displayCharacter>9</ns1:displayCharacter><ns1:description>aliphatic hydrophobic !aromatic !charged !negative !polar !positive !proline !tiny</ns1:description><ns1:value>9.0</ns1:value></ns1:annotationElement><ns1:annotationElement position="254" colour="-6656"><ns1:displayCharacter>*</ns1:displayCharacter><ns1:description>hydrophobic small tiny !aliphatic !aromatic !charged !negative !polar !positive !proline</ns1:description><ns1:value>11.0</ns1:value></ns1:annotationElement><ns1:annotationElement position="255" colour="-1060608"><ns1:displayCharacter>+</ns1:displayCharacter><ns1:description>hydrophobic small tiny !aliphatic !aromatic !charged !negative !polar !positive !proline</ns1:description><ns1:value>10.0</ns1:value></ns1:annotationElement><ns1:annotationElement position="256" colour="-11730944"><ns1:displayCharacter>-</ns1:displayCharacter><ns1:description></ns1:description><ns1:value>0.0</ns1:value></ns1:annotationElement><ns1:annotationElement position="257" colour="-11730944"><ns1:displayCharacter>-</ns1:displayCharacter><ns1:description></ns1:description><ns1:value>0.0</ns1:value></ns1:annotationElement><ns1:annotationElement position="258" colour="-11730944"><ns1:displayCharacter>-</ns1:displayCharacter><ns1:description></ns1:description><ns1:value>0.0</ns1:value></ns1:annotationElement><ns1:annotationElement position="259" colour="-5341952"><ns1:displayCharacter>6</ns1:displayCharacter><ns1:description>polar !aliphatic !aromatic !hydrophobic !negative !proline</ns1:description><ns1:value>6.0</ns1:value></ns1:annotationElement><ns1:annotationElement position="260" colour="-3234048"><ns1:displayCharacter>8</ns1:displayCharacter><ns1:description>hydrophobic !aliphatic !aromatic !charged !negative !polar !positive !proline</ns1:description><ns1:value>8.0</ns1:value></ns1:annotationElement><ns1:annotationElement position="261" colour="-2114560"><ns1:displayCharacter>9</ns1:displayCharacter><ns1:description>charged negative polar !aliphatic !aromatic !hydrophobic !positive !proline !tiny</ns1:description><ns1:value>9.0</ns1:value></ns1:annotationElement><ns1:annotationElement position="262" colour="-4288000"><ns1:displayCharacter>7</ns1:displayCharacter><ns1:description>hydrophobic !aromatic !charged !negative !polar !positive !proline</ns1:description><ns1:value>7.0</ns1:value></ns1:annotationElement><ns1:annotationElement position="263" colour="-5341952"><ns1:displayCharacter>6</ns1:displayCharacter><ns1:description> !aliphatic !aromatic !charged !negative !positive !proline</ns1:description><ns1:value>6.0</ns1:value></ns1:annotationElement><ns1:annotationElement position="264" colour="-9623040"><ns1:displayCharacter>2</ns1:displayCharacter><ns1:description> !aliphatic !negative</ns1:description><ns1:value>2.0</ns1:value></ns1:annotationElement><ns1:annotationElement position="265" colour="-8569088"><ns1:displayCharacter>3</ns1:displayCharacter><ns1:description> !aliphatic !negative !proline</ns1:description><ns1:value>3.0</ns1:value></ns1:annotationElement><ns1:annotationElement position="266" colour="-11730944"><ns1:displayCharacter>-</ns1:displayCharacter><ns1:description></ns1:description><ns1:value>0.0</ns1:value></ns1:annotationElement><ns1:annotationElement position="267" colour="-9623040"><ns1:displayCharacter>2</ns1:displayCharacter><ns1:description> !negative !proline</ns1:description><ns1:value>2.0</ns1:value></ns1:annotationElement><ns1:annotationElement position="268" colour="-6395904"><ns1:displayCharacter>5</ns1:displayCharacter><ns1:description> !aromatic !charged !negative !positive !proline</ns1:description><ns1:value>5.0</ns1:value></ns1:annotationElement><ns1:annotationElement position="269" colour="-2114560"><ns1:displayCharacter>9</ns1:displayCharacter><ns1:description>charged negative polar !aliphatic !aromatic !hydrophobic !positive !proline !tiny</ns1:description><ns1:value>9.0</ns1:value></ns1:annotationElement><ns1:annotationElement position="270" colour="-7515392"><ns1:displayCharacter>4</ns1:displayCharacter><ns1:description> !aromatic !charged !negative !positive</ns1:description><ns1:value>4.0</ns1:value></ns1:annotationElement><ns1:annotationElement position="271" colour="-11730944"><ns1:displayCharacter>-</ns1:displayCharacter><ns1:description></ns1:description><ns1:value>0.0</ns1:value></ns1:annotationElement><ns1:annotationElement position="272" colour="-11730944"><ns1:displayCharacter>-</ns1:displayCharacter><ns1:description></ns1:description><ns1:value>0.0</ns1:value></ns1:annotationElement><ns1:annotationElement position="273" colour="-11730944"><ns1:displayCharacter>-</ns1:displayCharacter><ns1:description></ns1:description><ns1:value>0.0</ns1:value></ns1:annotationElement><ns1:annotationElement position="274" colour="-11730944"><ns1:displayCharacter>-</ns1:displayCharacter><ns1:description></ns1:description><ns1:value>0.0</ns1:value></ns1:annotationElement><ns1:annotationElement position="275" colour="-11730944"><ns1:displayCharacter>-</ns1:displayCharacter><ns1:description></ns1:description><ns1:value>0.0</ns1:value></ns1:annotationElement><ns1:annotationElement position="276" colour="-11730944"><ns1:displayCharacter>-</ns1:displayCharacter><ns1:description></ns1:description><ns1:value>0.0</ns1:value></ns1:annotationElement><ns1:annotationElement position="277" colour="-11730944"><ns1:displayCharacter>-</ns1:displayCharacter><ns1:description></ns1:description><ns1:value>0.0</ns1:value></ns1:annotationElement><ns1:annotationElement position="278" colour="-11730944"><ns1:displayCharacter>-</ns1:displayCharacter><ns1:description></ns1:description><ns1:value>0.0</ns1:value></ns1:annotationElement><ns1:annotationElement position="279" colour="-11730944"><ns1:displayCharacter>-</ns1:displayCharacter><ns1:description></ns1:description><ns1:value>0.0</ns1:value></ns1:annotationElement><ns1:annotationElement position="280" colour="-11730944"><ns1:displayCharacter>-</ns1:displayCharacter><ns1:description></ns1:description><ns1:value>0.0</ns1:value></ns1:annotationElement><ns1:annotationElement position="281" colour="-11730944"><ns1:displayCharacter>-</ns1:displayCharacter><ns1:description></ns1:description><ns1:value>0.0</ns1:value></ns1:annotationElement><ns1:annotationElement position="282" colour="-3234048"><ns1:displayCharacter>8</ns1:displayCharacter><ns1:description>hydrophobic !charged !negative !polar !positive !proline !small !tiny</ns1:description><ns1:value>8.0</ns1:value></ns1:annotationElement><ns1:annotationElement position="283" colour="-11730944"><ns1:displayCharacter>-</ns1:displayCharacter><ns1:description></ns1:description><ns1:value>0.0</ns1:value></ns1:annotationElement><ns1:annotationElement position="284" colour="-11730944"><ns1:displayCharacter>-</ns1:displayCharacter><ns1:description></ns1:description><ns1:value>0.0</ns1:value></ns1:annotationElement><ns1:annotationElement position="285" colour="-11730944"><ns1:displayCharacter>-</ns1:displayCharacter><ns1:description></ns1:description><ns1:value>0.0</ns1:value></ns1:annotationElement><ns1:annotationElement position="286" colour="-2114560"><ns1:displayCharacter>9</ns1:displayCharacter><ns1:description>charged negative polar !aliphatic !aromatic !hydrophobic !positive !proline !tiny</ns1:description><ns1:value>9.0</ns1:value></ns1:annotationElement><ns1:annotationElement position="287" colour="-2114560"><ns1:displayCharacter>9</ns1:displayCharacter><ns1:description>charged negative polar !aliphatic !aromatic !hydrophobic !positive !proline !tiny</ns1:description><ns1:value>9.0</ns1:value></ns1:annotationElement><ns1:annotationElement position="288" colour="-8569088"><ns1:displayCharacter>3</ns1:displayCharacter><ns1:description> !positive !proline !tiny</ns1:description><ns1:value>3.0</ns1:value></ns1:annotationElement><ns1:annotationElement position="289" colour="-8569088"><ns1:displayCharacter>3</ns1:displayCharacter><ns1:description> !aromatic !positive !proline</ns1:description><ns1:value>3.0</ns1:value></ns1:annotationElement><ns1:annotationElement position="290" colour="-7515392"><ns1:displayCharacter>4</ns1:displayCharacter><ns1:description> !aromatic !positive !proline !tiny</ns1:description><ns1:value>4.0</ns1:value></ns1:annotationElement><ns1:annotationElement position="291" colour="-5341952"><ns1:displayCharacter>6</ns1:displayCharacter><ns1:description>small !aliphatic !aromatic !charged !negative !positive</ns1:description><ns1:value>6.0</ns1:value></ns1:annotationElement><ns1:annotationElement position="292" colour="-7515392"><ns1:displayCharacter>4</ns1:displayCharacter><ns1:description> !aliphatic !aromatic !positive !proline</ns1:description><ns1:value>4.0</ns1:value></ns1:annotationElement><ns1:annotationElement position="293" colour="-7515392"><ns1:displayCharacter>4</ns1:displayCharacter><ns1:description> !aliphatic !proline !small !tiny</ns1:description><ns1:value>4.0</ns1:value></ns1:annotationElement><ns1:annotationElement position="294" colour="-8569088"><ns1:displayCharacter>3</ns1:displayCharacter><ns1:description> !aliphatic !negative !proline</ns1:description><ns1:value>3.0</ns1:value></ns1:annotationElement><ns1:annotationElement position="295" colour="-8569088"><ns1:displayCharacter>3</ns1:displayCharacter><ns1:description> !aliphatic !aromatic !proline</ns1:description><ns1:value>3.0</ns1:value></ns1:annotationElement><ns1:annotationElement position="296" colour="-2114560"><ns1:displayCharacter>9</ns1:displayCharacter><ns1:description>charged negative polar !aliphatic !aromatic !hydrophobic !positive !proline !tiny</ns1:description><ns1:value>9.0</ns1:value></ns1:annotationElement><ns1:annotationElement position="297" colour="-8569088"><ns1:displayCharacter>3</ns1:displayCharacter><ns1:description> !aliphatic !aromatic !proline</ns1:description><ns1:value>3.0</ns1:value></ns1:annotationElement><ns1:annotationElement position="298" colour="-5341952"><ns1:displayCharacter>6</ns1:displayCharacter><ns1:description>charged polar !aliphatic !proline !small !tiny</ns1:description><ns1:value>6.0</ns1:value></ns1:annotationElement><ns1:annotationElement position="299" colour="-6656"><ns1:displayCharacter>*</ns1:displayCharacter><ns1:description>charged polar positive !aliphatic !aromatic !hydrophobic !negative !proline !small !tiny</ns1:description><ns1:value>11.0</ns1:value></ns1:annotationElement><ns1:annotationElement position="300" colour="-1060608"><ns1:displayCharacter>+</ns1:displayCharacter><ns1:description>charged polar positive !aliphatic !aromatic !hydrophobic !negative !proline !small !tiny</ns1:description><ns1:value>10.0</ns1:value></ns1:annotationElement><ns1:annotationElement position="301" colour="-4288000"><ns1:displayCharacter>7</ns1:displayCharacter><ns1:description>small !aliphatic !aromatic !charged !negative !positive !proline</ns1:description><ns1:value>7.0</ns1:value></ns1:annotationElement><ns1:annotationElement position="302" colour="-8569088"><ns1:displayCharacter>3</ns1:displayCharacter><ns1:description>hydrophobic !negative !proline</ns1:description><ns1:value>3.0</ns1:value></ns1:annotationElement><ns1:annotationElement position="303" colour="-6395904"><ns1:displayCharacter>5</ns1:displayCharacter><ns1:description>small !aliphatic !aromatic !positive !proline</ns1:description><ns1:value>5.0</ns1:value></ns1:annotationElement><ns1:annotationElement position="304" colour="-8569088"><ns1:displayCharacter>3</ns1:displayCharacter><ns1:description> !aliphatic !aromatic !proline</ns1:description><ns1:value>3.0</ns1:value></ns1:annotationElement><ns1:annotationElement position="305" colour="-7515392"><ns1:displayCharacter>4</ns1:displayCharacter><ns1:description> !aliphatic !aromatic !negative !proline</ns1:description><ns1:value>4.0</ns1:value></ns1:annotationElement><ns1:annotationElement position="306" colour="-11730944"><ns1:displayCharacter>-</ns1:displayCharacter><ns1:description></ns1:description><ns1:value>0.0</ns1:value></ns1:annotationElement><ns1:annotationElement position="307" colour="-11730944"><ns1:displayCharacter>-</ns1:displayCharacter><ns1:description></ns1:description><ns1:value>0.0</ns1:value></ns1:annotationElement><ns1:annotationElement position="308" colour="-11730944"><ns1:displayCharacter>-</ns1:displayCharacter><ns1:description></ns1:description><ns1:value>0.0</ns1:value></ns1:annotationElement><ns1:annotationElement position="309" colour="-11730944"><ns1:displayCharacter>-</ns1:displayCharacter><ns1:description></ns1:description><ns1:value>0.0</ns1:value></ns1:annotationElement><ns1:annotationElement position="310" colour="-3234048"><ns1:displayCharacter>8</ns1:displayCharacter><ns1:description>polar !aliphatic !aromatic !hydrophobic !positive !proline !small !tiny</ns1:description><ns1:value>8.0</ns1:value></ns1:annotationElement><ns1:annotationElement position="311" colour="-5341952"><ns1:displayCharacter>6</ns1:displayCharacter><ns1:description>small !aromatic !charged !negative !polar !positive</ns1:description><ns1:value>6.0</ns1:value></ns1:annotationElement><ns1:annotationElement position="312" colour="-6395904"><ns1:displayCharacter>5</ns1:displayCharacter><ns1:description> !aromatic !charged !negative !positive !proline</ns1:description><ns1:value>5.0</ns1:value></ns1:annotationElement><ns1:annotationElement position="313" colour="-7515392"><ns1:displayCharacter>4</ns1:displayCharacter><ns1:description> !aliphatic !aromatic !positive !proline</ns1:description><ns1:value>4.0</ns1:value></ns1:annotationElement><ns1:annotationElement position="314" colour="-9623040"><ns1:displayCharacter>2</ns1:displayCharacter><ns1:description>polar small</ns1:description><ns1:value>2.0</ns1:value></ns1:annotationElement><ns1:annotationElement position="315" colour="-6395904"><ns1:displayCharacter>5</ns1:displayCharacter><ns1:description> !aromatic !charged !negative !positive !proline</ns1:description><ns1:value>5.0</ns1:value></ns1:annotationElement><ns1:annotationElement position="316" colour="-6395904"><ns1:displayCharacter>5</ns1:displayCharacter><ns1:description>small !aliphatic !aromatic !positive !proline</ns1:description><ns1:value>5.0</ns1:value></ns1:annotationElement><ns1:annotationElement position="317" colour="-5341952"><ns1:displayCharacter>6</ns1:displayCharacter><ns1:description>small !aromatic !charged !negative !positive !proline</ns1:description><ns1:value>6.0</ns1:value></ns1:annotationElement><ns1:annotationElement position="318" colour="-8569088"><ns1:displayCharacter>3</ns1:displayCharacter><ns1:description> !aromatic !positive !proline</ns1:description><ns1:value>3.0</ns1:value></ns1:annotationElement><ns1:annotationElement position="319" colour="-6395904"><ns1:displayCharacter>5</ns1:displayCharacter><ns1:description>polar !aliphatic !aromatic !proline !tiny</ns1:description><ns1:value>5.0</ns1:value></ns1:annotationElement><ns1:annotationElement position="320" colour="-5341952"><ns1:displayCharacter>6</ns1:displayCharacter><ns1:description> !aromatic !charged !negative !polar !positive !tiny</ns1:description><ns1:value>6.0</ns1:value></ns1:annotationElement><ns1:annotationElement position="321" colour="-11730944"><ns1:displayCharacter>-</ns1:displayCharacter><ns1:description></ns1:description><ns1:value>0.0</ns1:value></ns1:annotationElement><ns1:annotationElement position="322" colour="-11730944"><ns1:displayCharacter>-</ns1:displayCharacter><ns1:description></ns1:description><ns1:value>0.0</ns1:value></ns1:annotationElement><ns1:annotationElement position="323" colour="-11730944"><ns1:displayCharacter>-</ns1:displayCharacter><ns1:description></ns1:description><ns1:value>0.0</ns1:value></ns1:annotationElement><ns1:annotationElement position="324" colour="-11730944"><ns1:displayCharacter>-</ns1:displayCharacter><ns1:description></ns1:description><ns1:value>0.0</ns1:value></ns1:annotationElement><ns1:annotationElement position="325" colour="-11730944"><ns1:displayCharacter>-</ns1:displayCharacter><ns1:description></ns1:description><ns1:value>0.0</ns1:value></ns1:annotationElement><ns1:annotationElement position="326" colour="-11730944"><ns1:displayCharacter>-</ns1:displayCharacter><ns1:description></ns1:description><ns1:value>0.0</ns1:value></ns1:annotationElement><ns1:annotationElement position="327" colour="-11730944"><ns1:displayCharacter>-</ns1:displayCharacter><ns1:description></ns1:description><ns1:value>0.0</ns1:value></ns1:annotationElement><ns1:annotationElement position="328" colour="-11730944"><ns1:displayCharacter>-</ns1:displayCharacter><ns1:description></ns1:description><ns1:value>0.0</ns1:value></ns1:annotationElement><ns1:annotationElement position="329" colour="-1060608"><ns1:displayCharacter>+</ns1:displayCharacter><ns1:description>charged polar positive !aliphatic !aromatic !hydrophobic !negative !proline !small !tiny</ns1:description><ns1:value>10.0</ns1:value></ns1:annotationElement><ns1:annotationElement position="330" colour="-1060608"><ns1:displayCharacter>+</ns1:displayCharacter><ns1:description>aromatic charged hydrophobic polar positive !aliphatic !negative !proline !small !tiny</ns1:description><ns1:value>10.0</ns1:value></ns1:annotationElement><ns1:annotationElement position="331" colour="-6656"><ns1:displayCharacter>*</ns1:displayCharacter><ns1:description>aromatic hydrophobic !aliphatic !charged !negative !polar !positive !proline !small !tiny</ns1:description><ns1:value>11.0</ns1:value></ns1:annotationElement><ns1:annotationElement position="332" colour="-3234048"><ns1:displayCharacter>8</ns1:displayCharacter><ns1:description>small tiny !aliphatic !aromatic !charged !negative !positive !proline</ns1:description><ns1:value>8.0</ns1:value></ns1:annotationElement><ns1:annotationElement position="333" colour="-5341952"><ns1:displayCharacter>6</ns1:displayCharacter><ns1:description>hydrophobic !charged !negative !positive !proline !tiny</ns1:description><ns1:value>6.0</ns1:value></ns1:annotationElement><ns1:annotationElement position="334" colour="-5341952"><ns1:displayCharacter>6</ns1:displayCharacter><ns1:description>hydrophobic !charged !negative !positive !proline !tiny</ns1:description><ns1:value>6.0</ns1:value></ns1:annotationElement><ns1:annotationElement position="335" colour="-6656"><ns1:displayCharacter>*</ns1:displayCharacter><ns1:description>hydrophobic small tiny !aliphatic !aromatic !charged !negative !polar !positive !proline</ns1:description><ns1:value>11.0</ns1:value></ns1:annotationElement><ns1:annotationElement position="336" colour="-4288000"><ns1:displayCharacter>7</ns1:displayCharacter><ns1:description>hydrophobic !charged !negative !positive !proline !small !tiny</ns1:description><ns1:value>7.0</ns1:value></ns1:annotationElement><ns1:annotationElement position="337" colour="-7515392"><ns1:displayCharacter>4</ns1:displayCharacter><ns1:description> !aliphatic !aromatic !positive !proline</ns1:description><ns1:value>4.0</ns1:value></ns1:annotationElement><ns1:annotationElement position="338" colour="-6656"><ns1:displayCharacter>*</ns1:displayCharacter><ns1:description>hydrophobic small tiny !aliphatic !aromatic !charged !negative !polar !positive !proline</ns1:description><ns1:value>11.0</ns1:value></ns1:annotationElement><ns1:annotationElement position="339" colour="-7515392"><ns1:displayCharacter>4</ns1:displayCharacter><ns1:description> !aliphatic !aromatic !negative !proline</ns1:description><ns1:value>4.0</ns1:value></ns1:annotationElement><ns1:annotationElement position="340" colour="-6395904"><ns1:displayCharacter>5</ns1:displayCharacter><ns1:description>polar !aliphatic !aromatic !negative !proline</ns1:description><ns1:value>5.0</ns1:value></ns1:annotationElement><ns1:annotationElement position="341" colour="-6656"><ns1:displayCharacter>*</ns1:displayCharacter><ns1:description>hydrophobic small tiny !aliphatic !aromatic !charged !negative !polar !positive !proline</ns1:description><ns1:value>11.0</ns1:value></ns1:annotationElement><ns1:annotationElement position="342" colour="-8569088"><ns1:displayCharacter>3</ns1:displayCharacter><ns1:description> !aromatic !positive !proline</ns1:description><ns1:value>3.0</ns1:value></ns1:annotationElement><ns1:annotationElement position="343" colour="-8569088"><ns1:displayCharacter>3</ns1:displayCharacter><ns1:description> !aromatic !proline !tiny</ns1:description><ns1:value>3.0</ns1:value></ns1:annotationElement><ns1:annotationElement position="344" colour="-1060608"><ns1:displayCharacter>+</ns1:displayCharacter><ns1:description>charged polar positive !aliphatic !aromatic !hydrophobic !negative !proline !small !tiny</ns1:description><ns1:value>10.0</ns1:value></ns1:annotationElement><ns1:annotationElement position="345" colour="-6656"><ns1:displayCharacter>*</ns1:displayCharacter><ns1:description>aromatic hydrophobic polar !aliphatic !charged !negative !positive !proline !small !tiny</ns1:description><ns1:value>11.0</ns1:value></ns1:annotationElement><ns1:annotationElement position="346" colour="-6395904"><ns1:displayCharacter>5</ns1:displayCharacter><ns1:description>polar !aliphatic !aromatic !negative !proline</ns1:description><ns1:value>5.0</ns1:value></ns1:annotationElement><ns1:annotationElement position="347" colour="-3234048"><ns1:displayCharacter>8</ns1:displayCharacter><ns1:description>charged polar positive !aliphatic !negative !proline !small !tiny</ns1:description><ns1:value>8.0</ns1:value></ns1:annotationElement><ns1:annotationElement position="348" colour="-8569088"><ns1:displayCharacter>3</ns1:displayCharacter><ns1:description> !aliphatic !aromatic !proline</ns1:description><ns1:value>3.0</ns1:value></ns1:annotationElement><ns1:annotationElement position="349" colour="-6395904"><ns1:displayCharacter>5</ns1:displayCharacter><ns1:description> !aromatic !charged !negative !positive !proline</ns1:description><ns1:value>5.0</ns1:value></ns1:annotationElement><ns1:annotationElement position="350" colour="-7515392"><ns1:displayCharacter>4</ns1:displayCharacter><ns1:description> !aliphatic !aromatic !positive !proline</ns1:description><ns1:value>4.0</ns1:value></ns1:annotationElement><ns1:annotationElement position="351" colour="-3234048"><ns1:displayCharacter>8</ns1:displayCharacter><ns1:description>polar small !aliphatic !aromatic !hydrophobic !positive !proline !tiny</ns1:description><ns1:value>8.0</ns1:value></ns1:annotationElement><ns1:annotationElement position="352" colour="-4288000"><ns1:displayCharacter>7</ns1:displayCharacter><ns1:description>hydrophobic !charged !negative !polar !positive !proline !tiny</ns1:description><ns1:value>7.0</ns1:value></ns1:annotationElement><ns1:annotationElement position="353" colour="-9623040"><ns1:displayCharacter>2</ns1:displayCharacter><ns1:description> !aliphatic !tiny</ns1:description><ns1:value>2.0</ns1:value></ns1:annotationElement><ns1:annotationElement position="354" colour="-11730944"><ns1:displayCharacter>-</ns1:displayCharacter><ns1:description></ns1:description><ns1:value>0.0</ns1:value></ns1:annotationElement><ns1:annotationElement position="355" colour="-8569088"><ns1:displayCharacter>3</ns1:displayCharacter><ns1:description> !aromatic !positive !proline</ns1:description><ns1:value>3.0</ns1:value></ns1:annotationElement><ns1:annotationElement position="356" colour="-9623040"><ns1:displayCharacter>2</ns1:displayCharacter><ns1:description> !negative !tiny</ns1:description><ns1:value>2.0</ns1:value></ns1:annotationElement><ns1:annotationElement position="357" colour="-7515392"><ns1:displayCharacter>4</ns1:displayCharacter><ns1:description>small !aliphatic !aromatic !positive</ns1:description><ns1:value>4.0</ns1:value></ns1:annotationElement><ns1:annotationElement position="358" colour="-7515392"><ns1:displayCharacter>4</ns1:displayCharacter><ns1:description> !aliphatic !aromatic !positive !proline</ns1:description><ns1:value>4.0</ns1:value></ns1:annotationElement><ns1:annotationElement position="359" colour="-7515392"><ns1:displayCharacter>4</ns1:displayCharacter><ns1:description> !aromatic !positive !proline !tiny</ns1:description><ns1:value>4.0</ns1:value></ns1:annotationElement><ns1:annotationElement position="360" colour="-8569088"><ns1:displayCharacter>3</ns1:displayCharacter><ns1:description> !aliphatic !aromatic !positive</ns1:description><ns1:value>3.0</ns1:value></ns1:annotationElement><ns1:annotationElement position="361" colour="-3234048"><ns1:displayCharacter>8</ns1:displayCharacter><ns1:description>small tiny !aliphatic !aromatic !charged !negative !positive !proline</ns1:description><ns1:value>8.0</ns1:value></ns1:annotationElement><ns1:annotationElement position="362" colour="-8569088"><ns1:displayCharacter>3</ns1:displayCharacter><ns1:description> !aromatic !positive !proline</ns1:description><ns1:value>3.0</ns1:value></ns1:annotationElement><ns1:annotationElement position="363" colour="-2114560"><ns1:displayCharacter>9</ns1:displayCharacter><ns1:description>hydrophobic !aromatic !charged !negative !polar !positive !proline !small !tiny</ns1:description><ns1:value>9.0</ns1:value></ns1:annotationElement><ns1:annotationElement position="364" colour="-4288000"><ns1:displayCharacter>7</ns1:displayCharacter><ns1:description>hydrophobic !aromatic !charged !negative !positive !proline !tiny</ns1:description><ns1:value>7.0</ns1:value></ns1:annotationElement><ns1:annotationElement position="365" colour="-1060608"><ns1:displayCharacter>+</ns1:displayCharacter><ns1:description>proline small !aliphatic !aromatic !charged !hydrophobic !negative !polar !positive !tiny</ns1:description><ns1:value>10.0</ns1:value></ns1:annotationElement><ns1:annotationElement position="366" colour="-1060608"><ns1:displayCharacter>+</ns1:displayCharacter><ns1:description>polar !aliphatic !aromatic !charged !hydrophobic !negative !positive !proline !small !tiny</ns1:description><ns1:value>10.0</ns1:value></ns1:annotationElement><ns1:annotationElement position="367" colour="-6395904"><ns1:displayCharacter>5</ns1:displayCharacter><ns1:description>polar !aliphatic !negative !proline !tiny</ns1:description><ns1:value>5.0</ns1:value></ns1:annotationElement><ns1:annotationElement position="368" colour="-1060608"><ns1:displayCharacter>+</ns1:displayCharacter><ns1:description>polar small !aliphatic !aromatic !charged !hydrophobic !negative !positive !proline !tiny</ns1:description><ns1:value>10.0</ns1:value></ns1:annotationElement><ns1:annotationElement position="369" colour="-2114560"><ns1:displayCharacter>9</ns1:displayCharacter><ns1:description>aromatic hydrophobic !aliphatic !charged !negative !positive !proline !small !tiny</ns1:description><ns1:value>9.0</ns1:value></ns1:annotationElement><ns1:annotationElement position="370" colour="-2114560"><ns1:displayCharacter>9</ns1:displayCharacter><ns1:description>charged polar positive !aliphatic !aromatic !negative !proline !small !tiny</ns1:description><ns1:value>9.0</ns1:value></ns1:annotationElement><ns1:annotationElement position="371" colour="-1060608"><ns1:displayCharacter>+</ns1:displayCharacter><ns1:description>aliphatic hydrophobic !aromatic !charged !negative !polar !positive !proline !small !tiny</ns1:description><ns1:value>10.0</ns1:value></ns1:annotationElement><ns1:annotationElement position="372" colour="-1060608"><ns1:displayCharacter>+</ns1:displayCharacter><ns1:description>charged negative polar small !aliphatic !aromatic !hydrophobic !positive !proline !tiny</ns1:description><ns1:value>10.0</ns1:value></ns1:annotationElement><ns1:annotationElement position="373" colour="-3234048"><ns1:displayCharacter>8</ns1:displayCharacter><ns1:description>hydrophobic small !aromatic !charged !negative !polar !positive !proline</ns1:description><ns1:value>8.0</ns1:value></ns1:annotationElement><ns1:annotationElement position="374" colour="-9623040"><ns1:displayCharacter>2</ns1:displayCharacter><ns1:description> !aliphatic !proline</ns1:description><ns1:value>2.0</ns1:value></ns1:annotationElement><ns1:annotationElement position="375" colour="-7515392"><ns1:displayCharacter>4</ns1:displayCharacter><ns1:description> !aliphatic !aromatic !negative !proline</ns1:description><ns1:value>4.0</ns1:value></ns1:annotationElement><ns1:annotationElement position="376" colour="-1060608"><ns1:displayCharacter>+</ns1:displayCharacter><ns1:description>aliphatic hydrophobic !aromatic !charged !negative !polar !positive !proline !small !tiny</ns1:description><ns1:value>10.0</ns1:value></ns1:annotationElement><ns1:annotationElement position="377" colour="-7515392"><ns1:displayCharacter>4</ns1:displayCharacter><ns1:description> !aliphatic !aromatic !positive !proline</ns1:description><ns1:value>4.0</ns1:value></ns1:annotationElement><ns1:annotationElement position="378" colour="-4288000"><ns1:displayCharacter>7</ns1:displayCharacter><ns1:description>small !aliphatic !aromatic !charged !negative !positive !proline</ns1:description><ns1:value>7.0</ns1:value></ns1:annotationElement><ns1:annotationElement position="379" colour="-1060608"><ns1:displayCharacter>+</ns1:displayCharacter><ns1:description>charged polar positive !aliphatic !aromatic !hydrophobic !negative !proline !small !tiny</ns1:description><ns1:value>10.0</ns1:value></ns1:annotationElement><ns1:annotationElement position="380" colour="-5341952"><ns1:displayCharacter>6</ns1:displayCharacter><ns1:description>polar !aliphatic !negative !proline !small !tiny</ns1:description><ns1:value>6.0</ns1:value></ns1:annotationElement><ns1:annotationElement position="381" colour="-6395904"><ns1:displayCharacter>5</ns1:displayCharacter><ns1:description> !charged !negative !polar !positive !tiny</ns1:description><ns1:value>5.0</ns1:value></ns1:annotationElement><ns1:annotationElement position="382" colour="-1060608"><ns1:displayCharacter>+</ns1:displayCharacter><ns1:description>hydrophobic small tiny !aliphatic !aromatic !charged !negative !polar !positive !proline</ns1:description><ns1:value>10.0</ns1:value></ns1:annotationElement><ns1:annotationElement position="383" colour="-3234048"><ns1:displayCharacter>8</ns1:displayCharacter><ns1:description>polar !aliphatic !aromatic !hydrophobic !positive !proline !small !tiny</ns1:description><ns1:value>8.0</ns1:value></ns1:annotationElement><ns1:annotationElement position="384" colour="-6395904"><ns1:displayCharacter>5</ns1:displayCharacter><ns1:description>hydrophobic !charged !negative !positive !proline</ns1:description><ns1:value>5.0</ns1:value></ns1:annotationElement><ns1:annotationElement position="385" colour="-5341952"><ns1:displayCharacter>6</ns1:displayCharacter><ns1:description>polar !aliphatic !aromatic !hydrophobic !positive !proline</ns1:description><ns1:value>6.0</ns1:value></ns1:annotationElement><ns1:annotationElement position="386" colour="-6656"><ns1:displayCharacter>*</ns1:displayCharacter><ns1:description>hydrophobic small !aliphatic !aromatic !charged !negative !polar !positive !proline !tiny</ns1:description><ns1:value>11.0</ns1:value></ns1:annotationElement><ns1:annotationElement position="387" colour="-6656"><ns1:displayCharacter>*</ns1:displayCharacter><ns1:description>charged polar positive !aliphatic !aromatic !hydrophobic !negative !proline !small !tiny</ns1:description><ns1:value>11.0</ns1:value></ns1:annotationElement><ns1:annotationElement position="388" colour="-2114560"><ns1:displayCharacter>9</ns1:displayCharacter><ns1:description>charged negative polar !aliphatic !aromatic !hydrophobic !positive !proline !tiny</ns1:description><ns1:value>9.0</ns1:value></ns1:annotationElement><ns1:annotationElement position="389" colour="-2114560"><ns1:displayCharacter>9</ns1:displayCharacter><ns1:description>aromatic hydrophobic !aliphatic !charged !negative !positive !proline !small !tiny</ns1:description><ns1:value>9.0</ns1:value></ns1:annotationElement><ns1:annotationElement position="390" colour="-6656"><ns1:displayCharacter>*</ns1:displayCharacter><ns1:description>charged polar positive !aliphatic !aromatic !hydrophobic !negative !proline !small !tiny</ns1:description><ns1:value>11.0</ns1:value></ns1:annotationElement><ns1:annotationElement position="391" colour="-1060608"><ns1:displayCharacter>+</ns1:displayCharacter><ns1:description>charged negative polar !aliphatic !aromatic !hydrophobic !positive !proline !small !tiny</ns1:description><ns1:value>10.0</ns1:value></ns1:annotationElement><ns1:annotationElement position="392" colour="-1060608"><ns1:displayCharacter>+</ns1:displayCharacter><ns1:description>polar small tiny !aliphatic !aromatic !charged !hydrophobic !negative !positive !proline</ns1:description><ns1:value>10.0</ns1:value></ns1:annotationElement><ns1:annotationElement position="393" colour="-2114560"><ns1:displayCharacter>9</ns1:displayCharacter><ns1:description>aliphatic hydrophobic !aromatic !charged !negative !polar !positive !proline !tiny</ns1:description><ns1:value>9.0</ns1:value></ns1:annotationElement><ns1:annotationElement position="394" colour="-6656"><ns1:displayCharacter>*</ns1:displayCharacter><ns1:description>aliphatic hydrophobic !aromatic !charged !negative !polar !positive !proline !small !tiny</ns1:description><ns1:value>11.0</ns1:value></ns1:annotationElement><ns1:annotationElement position="395" colour="-9623040"><ns1:displayCharacter>2</ns1:displayCharacter><ns1:description> !aliphatic !proline</ns1:description><ns1:value>2.0</ns1:value></ns1:annotationElement><ns1:annotationElement position="396" colour="-2114560"><ns1:displayCharacter>9</ns1:displayCharacter><ns1:description>aliphatic hydrophobic !aromatic !charged !negative !polar !positive !proline !tiny</ns1:description><ns1:value>9.0</ns1:value></ns1:annotationElement><ns1:annotationElement position="397" colour="-2114560"><ns1:displayCharacter>9</ns1:displayCharacter><ns1:description>hydrophobic !aromatic !charged !negative !polar !positive !proline !small !tiny</ns1:description><ns1:value>9.0</ns1:value></ns1:annotationElement><ns1:annotationElement position="398" colour="-6656"><ns1:displayCharacter>*</ns1:displayCharacter><ns1:description>proline small !aliphatic !aromatic !charged !hydrophobic !negative !polar !positive !tiny</ns1:description><ns1:value>11.0</ns1:value></ns1:annotationElement><ns1:annotationElement position="399" colour="-6656"><ns1:displayCharacter>*</ns1:displayCharacter><ns1:description>aromatic charged hydrophobic polar positive !aliphatic !negative !proline !small !tiny</ns1:description><ns1:value>11.0</ns1:value></ns1:annotationElement><ns1:annotationElement position="400" colour="-8569088"><ns1:displayCharacter>3</ns1:displayCharacter><ns1:description> !negative !proline !tiny</ns1:description><ns1:value>3.0</ns1:value></ns1:annotationElement><ns1:annotationElement position="401" colour="-6656"><ns1:displayCharacter>*</ns1:displayCharacter><ns1:description>aromatic hydrophobic polar !aliphatic !charged !negative !positive !proline !small !tiny</ns1:description><ns1:value>11.0</ns1:value></ns1:annotationElement><ns1:annotationElement position="402" colour="-7515392"><ns1:displayCharacter>4</ns1:displayCharacter><ns1:description> !aliphatic !aromatic !positive !proline</ns1:description><ns1:value>4.0</ns1:value></ns1:annotationElement><ns1:annotationElement position="403" colour="-1060608"><ns1:displayCharacter>+</ns1:displayCharacter><ns1:description>charged polar positive !aliphatic !aromatic !hydrophobic !negative !proline !small !tiny</ns1:description><ns1:value>10.0</ns1:value></ns1:annotationElement><ns1:annotationElement position="404" colour="-6395904"><ns1:displayCharacter>5</ns1:displayCharacter><ns1:description> !aliphatic !aromatic !hydrophobic !negative !tiny</ns1:description><ns1:value>5.0</ns1:value></ns1:annotationElement><ns1:annotationElement position="405" colour="-7515392"><ns1:displayCharacter>4</ns1:displayCharacter><ns1:description> !aliphatic !aromatic !positive !proline</ns1:description><ns1:value>4.0</ns1:value></ns1:annotationElement><ns1:annotationElement position="406" colour="-6656"><ns1:displayCharacter>*</ns1:displayCharacter><ns1:description>charged negative polar small !aliphatic !aromatic !hydrophobic !positive !proline !tiny</ns1:description><ns1:value>11.0</ns1:value></ns1:annotationElement><ns1:annotationElement position="407" colour="-6656"><ns1:displayCharacter>*</ns1:displayCharacter><ns1:description>hydrophobic polar small !aliphatic !aromatic !charged !negative !positive !proline !tiny</ns1:description><ns1:value>11.0</ns1:value></ns1:annotationElement><ns1:annotationElement position="408" colour="-9623040"><ns1:displayCharacter>2</ns1:displayCharacter><ns1:description> !negative !proline</ns1:description><ns1:value>2.0</ns1:value></ns1:annotationElement><ns1:annotationElement position="409" colour="-3234048"><ns1:displayCharacter>8</ns1:displayCharacter><ns1:description>hydrophobic !charged !negative !polar !positive !proline !small !tiny</ns1:description><ns1:value>8.0</ns1:value></ns1:annotationElement><ns1:annotationElement position="410" colour="-6395904"><ns1:displayCharacter>5</ns1:displayCharacter><ns1:description> !aliphatic !aromatic !proline !small !tiny</ns1:description><ns1:value>5.0</ns1:value></ns1:annotationElement><ns1:annotationElement position="411" colour="-6395904"><ns1:displayCharacter>5</ns1:displayCharacter><ns1:description> !aromatic !positive !proline !small !tiny</ns1:description><ns1:value>5.0</ns1:value></ns1:annotationElement><ns1:annotationElement position="412" colour="-5341952"><ns1:displayCharacter>6</ns1:displayCharacter><ns1:description>small !aromatic !charged !negative !positive !proline</ns1:description><ns1:value>6.0</ns1:value></ns1:annotationElement><ns1:annotationElement position="413" colour="-6395904"><ns1:displayCharacter>5</ns1:displayCharacter><ns1:description>polar !aliphatic !negative !proline !tiny</ns1:description><ns1:value>5.0</ns1:value></ns1:annotationElement><ns1:annotationElement position="414" colour="-6656"><ns1:displayCharacter>*</ns1:displayCharacter><ns1:description>aromatic hydrophobic !aliphatic !charged !negative !polar !positive !proline !small !tiny</ns1:description><ns1:value>11.0</ns1:value></ns1:annotationElement><ns1:annotationElement position="415" colour="-7515392"><ns1:displayCharacter>4</ns1:displayCharacter><ns1:description> !aromatic !negative !proline !tiny</ns1:description><ns1:value>4.0</ns1:value></ns1:annotationElement><ns1:annotationElement position="416" colour="-2114560"><ns1:displayCharacter>9</ns1:displayCharacter><ns1:description>charged polar positive !aliphatic !aromatic !negative !proline !small !tiny</ns1:description><ns1:value>9.0</ns1:value></ns1:annotationElement><ns1:annotationElement position="417" colour="-1060608"><ns1:displayCharacter>+</ns1:displayCharacter><ns1:description>aromatic charged hydrophobic polar positive !aliphatic !negative !proline !small !tiny</ns1:description><ns1:value>10.0</ns1:value></ns1:annotationElement><ns1:annotationElement position="418" colour="-2114560"><ns1:displayCharacter>9</ns1:displayCharacter><ns1:description>charged polar positive !aliphatic !aromatic !negative !proline !small !tiny</ns1:description><ns1:value>9.0</ns1:value></ns1:annotationElement><ns1:annotationElement position="419" colour="-11730944"><ns1:displayCharacter>-</ns1:displayCharacter><ns1:description></ns1:description><ns1:value>0.0</ns1:value></ns1:annotationElement><ns1:annotationElement position="420" colour="-11730944"><ns1:displayCharacter>-</ns1:displayCharacter><ns1:description></ns1:description><ns1:value>0.0</ns1:value></ns1:annotationElement><ns1:annotationElement position="421" colour="-1060608"><ns1:displayCharacter>+</ns1:displayCharacter><ns1:description>charged polar positive !aliphatic !aromatic !hydrophobic !negative !proline !small !tiny</ns1:description><ns1:value>10.0</ns1:value></ns1:annotationElement><ns1:annotationElement position="422" colour="-6395904"><ns1:displayCharacter>5</ns1:displayCharacter><ns1:description>hydrophobic !aliphatic !aromatic !negative !proline</ns1:description><ns1:value>5.0</ns1:value></ns1:annotationElement><ns1:annotationElement position="423" colour="-6395904"><ns1:displayCharacter>5</ns1:displayCharacter><ns1:description> !aromatic !charged !negative !positive !proline</ns1:description><ns1:value>5.0</ns1:value></ns1:annotationElement><ns1:annotationElement position="424" colour="-6395904"><ns1:displayCharacter>5</ns1:displayCharacter><ns1:description> !aromatic !charged !negative !positive !proline</ns1:description><ns1:value>5.0</ns1:value></ns1:annotationElement><ns1:annotationElement position="425" colour="-1060608"><ns1:displayCharacter>+</ns1:displayCharacter><ns1:description>charged hydrophobic polar positive !aliphatic !aromatic !negative !proline !small !tiny</ns1:description><ns1:value>10.0</ns1:value></ns1:annotationElement><ns1:annotationElement position="426" colour="-2114560"><ns1:displayCharacter>9</ns1:displayCharacter><ns1:description>charged polar positive !aliphatic !aromatic !negative !proline !small !tiny</ns1:description><ns1:value>9.0</ns1:value></ns1:annotationElement><ns1:annotationElement position="427" colour="-11730944"><ns1:displayCharacter>-</ns1:displayCharacter><ns1:description></ns1:description><ns1:value>0.0</ns1:value></ns1:annotationElement><ns1:annotationElement position="428" colour="-11730944"><ns1:displayCharacter>-</ns1:displayCharacter><ns1:description></ns1:description><ns1:value>0.0</ns1:value></ns1:annotationElement><ns1:annotationElement position="429" colour="-11730944"><ns1:displayCharacter>-</ns1:displayCharacter><ns1:description></ns1:description><ns1:value>0.0</ns1:value></ns1:annotationElement><ns1:annotationElement position="430" colour="-11730944"><ns1:displayCharacter>-</ns1:displayCharacter><ns1:description></ns1:description><ns1:value>0.0</ns1:value></ns1:annotationElement><ns1:annotationElement position="431" colour="-11730944"><ns1:displayCharacter>-</ns1:displayCharacter><ns1:description></ns1:description><ns1:value>0.0</ns1:value></ns1:annotationElement><ns1:annotationElement position="432" colour="-11730944"><ns1:displayCharacter>-</ns1:displayCharacter><ns1:description></ns1:description><ns1:value>0.0</ns1:value></ns1:annotationElement><ns1:annotationElement position="433" colour="-11730944"><ns1:displayCharacter>-</ns1:displayCharacter><ns1:description></ns1:description><ns1:value>0.0</ns1:value></ns1:annotationElement><ns1:annotationElement position="434" colour="-11730944"><ns1:displayCharacter>-</ns1:displayCharacter><ns1:description></ns1:description><ns1:value>0.0</ns1:value></ns1:annotationElement><ns1:annotationElement position="435" colour="-11730944"><ns1:displayCharacter>-</ns1:displayCharacter><ns1:description></ns1:description><ns1:value>0.0</ns1:value></ns1:annotationElement><ns1:annotationElement position="436" colour="-6395904"><ns1:displayCharacter>5</ns1:displayCharacter><ns1:description> !aromatic !charged !negative !positive !proline</ns1:description><ns1:value>5.0</ns1:value></ns1:annotationElement><ns1:annotationElement position="437" colour="-6395904"><ns1:displayCharacter>5</ns1:displayCharacter><ns1:description> !aliphatic !aromatic !charged !negative !positive</ns1:description><ns1:value>5.0</ns1:value></ns1:annotationElement><ns1:annotationElement position="438" colour="-1060608"><ns1:displayCharacter>+</ns1:displayCharacter><ns1:description>hydrophobic small tiny !aliphatic !aromatic !charged !negative !polar !positive !proline</ns1:description><ns1:value>10.0</ns1:value></ns1:annotationElement><ns1:annotationElement position="439" colour="-11730944"><ns1:displayCharacter>-</ns1:displayCharacter><ns1:description></ns1:description><ns1:value>0.0</ns1:value></ns1:annotationElement><ns1:annotationElement position="440" colour="-2114560"><ns1:displayCharacter>9</ns1:displayCharacter><ns1:description>charged polar positive !aliphatic !aromatic !negative !proline !small !tiny</ns1:description><ns1:value>9.0</ns1:value></ns1:annotationElement><ns1:annotationElement position="441" colour="-4288000"><ns1:displayCharacter>7</ns1:displayCharacter><ns1:description>small !aliphatic !aromatic !charged !negative !positive !proline</ns1:description><ns1:value>7.0</ns1:value></ns1:annotationElement><ns1:annotationElement position="442" colour="-5341952"><ns1:displayCharacter>6</ns1:displayCharacter><ns1:description>hydrophobic !aromatic !charged !negative !positive !proline</ns1:description><ns1:value>6.0</ns1:value></ns1:annotationElement><ns1:annotationElement position="443" colour="-8569088"><ns1:displayCharacter>3</ns1:displayCharacter><ns1:description> !aromatic !negative !proline</ns1:description><ns1:value>3.0</ns1:value></ns1:annotationElement><ns1:annotationElement position="444" colour="-6395904"><ns1:displayCharacter>5</ns1:displayCharacter><ns1:description> !aliphatic !charged !negative !positive !proline</ns1:description><ns1:value>5.0</ns1:value></ns1:annotationElement><ns1:annotationElement position="445" colour="-7515392"><ns1:displayCharacter>4</ns1:displayCharacter><ns1:description> !aliphatic !aromatic !hydrophobic !negative</ns1:description><ns1:value>4.0</ns1:value></ns1:annotationElement><ns1:annotationElement position="446" colour="-9623040"><ns1:displayCharacter>2</ns1:displayCharacter><ns1:description> !positive !proline</ns1:description><ns1:value>2.0</ns1:value></ns1:annotationElement><ns1:annotationElement position="447" colour="-9623040"><ns1:displayCharacter>2</ns1:displayCharacter><ns1:description> !aliphatic !proline</ns1:description><ns1:value>2.0</ns1:value></ns1:annotationElement><ns1:annotationElement position="448" colour="-7515392"><ns1:displayCharacter>4</ns1:displayCharacter><ns1:description> !aliphatic !aromatic !negative !proline</ns1:description><ns1:value>4.0</ns1:value></ns1:annotationElement><ns1:annotationElement position="449" colour="-4288000"><ns1:displayCharacter>7</ns1:displayCharacter><ns1:description>small !aliphatic !aromatic !charged !negative !polar !positive</ns1:description><ns1:value>7.0</ns1:value></ns1:annotationElement><ns1:annotationElement position="450" colour="-9623040"><ns1:displayCharacter>2</ns1:displayCharacter><ns1:description> !aromatic !proline</ns1:description><ns1:value>2.0</ns1:value></ns1:annotationElement><ns1:annotationElement position="451" colour="-7515392"><ns1:displayCharacter>4</ns1:displayCharacter><ns1:description> !aliphatic !aromatic !positive !proline</ns1:description><ns1:value>4.0</ns1:value></ns1:annotationElement><ns1:annotationElement position="452" colour="-8569088"><ns1:displayCharacter>3</ns1:displayCharacter><ns1:description> !aliphatic !negative !tiny</ns1:description><ns1:value>3.0</ns1:value></ns1:annotationElement><ns1:annotationElement position="453" colour="-8569088"><ns1:displayCharacter>3</ns1:displayCharacter><ns1:description> !aliphatic !negative !proline</ns1:description><ns1:value>3.0</ns1:value></ns1:annotationElement><ns1:annotationElement position="454" colour="-11730944"><ns1:displayCharacter>-</ns1:displayCharacter><ns1:description></ns1:description><ns1:value>0.0</ns1:value></ns1:annotationElement><ns1:annotationElement position="455" colour="-11730944"><ns1:displayCharacter>-</ns1:displayCharacter><ns1:description></ns1:description><ns1:value>0.0</ns1:value></ns1:annotationElement><ns1:annotationElement position="456" colour="-8569088"><ns1:displayCharacter>3</ns1:displayCharacter><ns1:description> !aliphatic !aromatic !negative</ns1:description><ns1:value>3.0</ns1:value></ns1:annotationElement><ns1:annotationElement position="457" colour="-5341952"><ns1:displayCharacter>6</ns1:displayCharacter><ns1:description>small !aliphatic !aromatic !charged !negative !positive</ns1:description><ns1:value>6.0</ns1:value></ns1:annotationElement><ns1:annotationElement position="458" colour="-1060608"><ns1:displayCharacter>+</ns1:displayCharacter><ns1:description>hydrophobic small tiny !aliphatic !aromatic !charged !negative !polar !positive !proline</ns1:description><ns1:value>10.0</ns1:value></ns1:annotationElement><ns1:annotationElement position="459" colour="-11730944"><ns1:displayCharacter>-</ns1:displayCharacter><ns1:description></ns1:description><ns1:value>0.0</ns1:value></ns1:annotationElement><ns1:annotationElement position="460" colour="-11730944"><ns1:displayCharacter>-</ns1:displayCharacter><ns1:description></ns1:description><ns1:value>0.0</ns1:value></ns1:annotationElement><ns1:annotationElement position="461" colour="-11730944"><ns1:displayCharacter>-</ns1:displayCharacter><ns1:description></ns1:description><ns1:value>0.0</ns1:value></ns1:annotationElement><ns1:annotationElement position="462" colour="-11730944"><ns1:displayCharacter>-</ns1:displayCharacter><ns1:description></ns1:description><ns1:value>0.0</ns1:value></ns1:annotationElement><ns1:annotationElement position="463" colour="-11730944"><ns1:displayCharacter>-</ns1:displayCharacter><ns1:description></ns1:description><ns1:value>0.0</ns1:value></ns1:annotationElement><ns1:annotationElement position="464" colour="-11730944"><ns1:displayCharacter>-</ns1:displayCharacter><ns1:description></ns1:description><ns1:value>0.0</ns1:value></ns1:annotationElement><ns1:annotationElement position="465" colour="-11730944"><ns1:displayCharacter>-</ns1:displayCharacter><ns1:description></ns1:description><ns1:value>0.0</ns1:value></ns1:annotationElement><ns1:annotationElement position="466" colour="-11730944"><ns1:displayCharacter>-</ns1:displayCharacter><ns1:description></ns1:description><ns1:value>0.0</ns1:value></ns1:annotationElement><ns1:annotationElement position="467" colour="-11730944"><ns1:displayCharacter>-</ns1:displayCharacter><ns1:description></ns1:description><ns1:value>0.0</ns1:value></ns1:annotationElement><ns1:annotationElement position="468" colour="-11730944"><ns1:displayCharacter>-</ns1:displayCharacter><ns1:description></ns1:description><ns1:value>0.0</ns1:value></ns1:annotationElement><ns1:annotationElement position="469" colour="-11730944"><ns1:displayCharacter>-</ns1:displayCharacter><ns1:description></ns1:description><ns1:value>0.0</ns1:value></ns1:annotationElement><ns1:annotationElement position="470" colour="-11730944"><ns1:displayCharacter>-</ns1:displayCharacter><ns1:description></ns1:description><ns1:value>0.0</ns1:value></ns1:annotationElement><ns1:annotationElement position="471" colour="-11730944"><ns1:displayCharacter>-</ns1:displayCharacter><ns1:description></ns1:description><ns1:value>0.0</ns1:value></ns1:annotationElement><ns1:annotationElement position="472" colour="-11730944"><ns1:displayCharacter>-</ns1:displayCharacter><ns1:description></ns1:description><ns1:value>0.0</ns1:value></ns1:annotationElement><ns1:annotationElement position="473" colour="-11730944"><ns1:displayCharacter>-</ns1:displayCharacter><ns1:description></ns1:description><ns1:value>0.0</ns1:value></ns1:annotationElement><ns1:annotationElement position="474" colour="-11730944"><ns1:displayCharacter>-</ns1:displayCharacter><ns1:description></ns1:description><ns1:value>0.0</ns1:value></ns1:annotationElement><ns1:annotationElement position="475" colour="-11730944"><ns1:displayCharacter>-</ns1:displayCharacter><ns1:description></ns1:description><ns1:value>0.0</ns1:value></ns1:annotationElement><ns1:annotationElement position="476" colour="-11730944"><ns1:displayCharacter>-</ns1:displayCharacter><ns1:description></ns1:description><ns1:value>0.0</ns1:value></ns1:annotationElement><ns1:annotationElement position="477" colour="-11730944"><ns1:displayCharacter>-</ns1:displayCharacter><ns1:description></ns1:description><ns1:value>0.0</ns1:value></ns1:annotationElement><ns1:annotationElement position="478" colour="-11730944"><ns1:displayCharacter>-</ns1:displayCharacter><ns1:description></ns1:description><ns1:value>0.0</ns1:value></ns1:annotationElement><ns1:annotationElement position="479" colour="-11730944"><ns1:displayCharacter>-</ns1:displayCharacter><ns1:description></ns1:description><ns1:value>0.0</ns1:value></ns1:annotationElement><ns1:annotationElement position="480" colour="-1060608"><ns1:displayCharacter>+</ns1:displayCharacter><ns1:description>charged hydrophobic polar positive !aliphatic !aromatic !negative !proline !small !tiny</ns1:description><ns1:value>10.0</ns1:value></ns1:annotationElement><ns1:annotationElement position="481" colour="-6395904"><ns1:displayCharacter>5</ns1:displayCharacter><ns1:description>charged polar !aliphatic !proline !tiny</ns1:description><ns1:value>5.0</ns1:value></ns1:annotationElement><ns1:annotationElement position="482" colour="-10676992"><ns1:displayCharacter>1</ns1:displayCharacter><ns1:description> !proline</ns1:description><ns1:value>1.0</ns1:value></ns1:annotationElement><ns1:annotationElement position="483" colour="-4288000"><ns1:displayCharacter>7</ns1:displayCharacter><ns1:description>small !aliphatic !aromatic !charged !negative !positive !proline</ns1:description><ns1:value>7.0</ns1:value></ns1:annotationElement><ns1:annotationElement position="484" colour="-11730944"><ns1:displayCharacter>-</ns1:displayCharacter><ns1:description></ns1:description><ns1:value>0.0</ns1:value></ns1:annotationElement><ns1:annotationElement position="485" colour="-5341952"><ns1:displayCharacter>6</ns1:displayCharacter><ns1:description>polar !aliphatic !aromatic !negative !proline !tiny</ns1:description><ns1:value>6.0</ns1:value></ns1:annotationElement><ns1:annotationElement position="486" colour="-7515392"><ns1:displayCharacter>4</ns1:displayCharacter><ns1:description> !aliphatic !aromatic !negative !tiny</ns1:description><ns1:value>4.0</ns1:value></ns1:annotationElement><ns1:annotationElement position="487" colour="-2114560"><ns1:displayCharacter>9</ns1:displayCharacter><ns1:description>aliphatic hydrophobic !aromatic !charged !negative !polar !positive !proline !tiny</ns1:description><ns1:value>9.0</ns1:value></ns1:annotationElement><ns1:annotationElement position="488" colour="-5341952"><ns1:displayCharacter>6</ns1:displayCharacter><ns1:description>small !aliphatic !aromatic !charged !negative !positive</ns1:description><ns1:value>6.0</ns1:value></ns1:annotationElement><ns1:annotationElement position="489" colour="-7515392"><ns1:displayCharacter>4</ns1:displayCharacter><ns1:description> !aromatic !negative !proline !tiny</ns1:description><ns1:value>4.0</ns1:value></ns1:annotationElement><ns1:annotationElement position="490" colour="-4288000"><ns1:displayCharacter>7</ns1:displayCharacter><ns1:description>hydrophobic !aromatic !charged !negative !polar !positive !proline</ns1:description><ns1:value>7.0</ns1:value></ns1:annotationElement><ns1:annotationElement position="491" colour="-11730944"><ns1:displayCharacter>-</ns1:displayCharacter><ns1:description></ns1:description><ns1:value>0.0</ns1:value></ns1:annotationElement><ns1:annotationElement position="492" colour="-11730944"><ns1:displayCharacter>-</ns1:displayCharacter><ns1:description></ns1:description><ns1:value>0.0</ns1:value></ns1:annotationElement><ns1:annotationElement position="493" colour="-11730944"><ns1:displayCharacter>-</ns1:displayCharacter><ns1:description></ns1:description><ns1:value>0.0</ns1:value></ns1:annotationElement><ns1:annotationElement position="494" colour="-11730944"><ns1:displayCharacter>-</ns1:displayCharacter><ns1:description></ns1:description><ns1:value>0.0</ns1:value></ns1:annotationElement><ns1:annotationElement position="495" colour="-11730944"><ns1:displayCharacter>-</ns1:displayCharacter><ns1:description></ns1:description><ns1:value>0.0</ns1:value></ns1:annotationElement><ns1:annotationElement position="496" colour="-11730944"><ns1:displayCharacter>-</ns1:displayCharacter><ns1:description></ns1:description><ns1:value>0.0</ns1:value></ns1:annotationElement><ns1:annotationElement position="497" colour="-11730944"><ns1:displayCharacter>-</ns1:displayCharacter><ns1:description></ns1:description><ns1:value>0.0</ns1:value></ns1:annotationElement><ns1:annotationElement position="498" colour="-11730944"><ns1:displayCharacter>-</ns1:displayCharacter><ns1:description></ns1:description><ns1:value>0.0</ns1:value></ns1:annotationElement><ns1:annotationElement position="499" colour="-11730944"><ns1:displayCharacter>-</ns1:displayCharacter><ns1:description></ns1:description><ns1:value>0.0</ns1:value></ns1:annotationElement><ns1:annotationElement position="500" colour="-11730944"><ns1:displayCharacter>-</ns1:displayCharacter><ns1:description></ns1:description><ns1:value>0.0</ns1:value></ns1:annotationElement><ns1:annotationElement position="501" colour="-11730944"><ns1:displayCharacter>-</ns1:displayCharacter><ns1:description></ns1:description><ns1:value>0.0</ns1:value></ns1:annotationElement><ns1:annotationElement position="502" colour="-11730944"><ns1:displayCharacter>-</ns1:displayCharacter><ns1:description></ns1:description><ns1:value>0.0</ns1:value></ns1:annotationElement><ns1:annotationElement position="503" colour="-6395904"><ns1:displayCharacter>5</ns1:displayCharacter><ns1:description>hydrophobic !negative !proline !small !tiny</ns1:description><ns1:value>5.0</ns1:value></ns1:annotationElement><ns1:annotationElement position="504" colour="-1060608"><ns1:displayCharacter>+</ns1:displayCharacter><ns1:description>hydrophobic small tiny !aliphatic !aromatic !charged !negative !polar !positive !proline</ns1:description><ns1:value>10.0</ns1:value></ns1:annotationElement><ns1:annotationElement position="505" colour="-7515392"><ns1:displayCharacter>4</ns1:displayCharacter><ns1:description> !aliphatic !aromatic !negative !proline</ns1:description><ns1:value>4.0</ns1:value></ns1:annotationElement><ns1:annotationElement position="506" colour="-1060608"><ns1:displayCharacter>+</ns1:displayCharacter><ns1:description>hydrophobic small tiny !aliphatic !aromatic !charged !negative !polar !positive !proline</ns1:description><ns1:value>10.0</ns1:value></ns1:annotationElement><ns1:annotationElement position="507" colour="-3234048"><ns1:displayCharacter>8</ns1:displayCharacter><ns1:description>hydrophobic small !aromatic !charged !negative !polar !positive !proline</ns1:description><ns1:value>8.0</ns1:value></ns1:annotationElement><ns1:annotationElement position="508" colour="-11730944"><ns1:displayCharacter>-</ns1:displayCharacter><ns1:description></ns1:description><ns1:value>0.0</ns1:value></ns1:annotationElement><ns1:annotationElement position="509" colour="-11730944"><ns1:displayCharacter>-</ns1:displayCharacter><ns1:description></ns1:description><ns1:value>0.0</ns1:value></ns1:annotationElement><ns1:annotationElement position="510" colour="-11730944"><ns1:displayCharacter>-</ns1:displayCharacter><ns1:description></ns1:description><ns1:value>0.0</ns1:value></ns1:annotationElement><ns1:annotationElement position="511" colour="-11730944"><ns1:displayCharacter>-</ns1:displayCharacter><ns1:description></ns1:description><ns1:value>0.0</ns1:value></ns1:annotationElement><ns1:annotationElement position="512" colour="-11730944"><ns1:displayCharacter>-</ns1:displayCharacter><ns1:description></ns1:description><ns1:value>0.0</ns1:value></ns1:annotationElement><ns1:annotationElement position="513" colour="-11730944"><ns1:displayCharacter>-</ns1:displayCharacter><ns1:description></ns1:description><ns1:value>0.0</ns1:value></ns1:annotationElement><ns1:annotationElement position="514" colour="-11730944"><ns1:displayCharacter>-</ns1:displayCharacter><ns1:description></ns1:description><ns1:value>0.0</ns1:value></ns1:annotationElement><ns1:annotationElement position="515" colour="-11730944"><ns1:displayCharacter>-</ns1:displayCharacter><ns1:description></ns1:description><ns1:value>0.0</ns1:value></ns1:annotationElement><ns1:annotationElement position="516" colour="-11730944"><ns1:displayCharacter>-</ns1:displayCharacter><ns1:description></ns1:description><ns1:value>0.0</ns1:value></ns1:annotationElement><ns1:annotationElement position="517" colour="-11730944"><ns1:displayCharacter>-</ns1:displayCharacter><ns1:description></ns1:description><ns1:value>0.0</ns1:value></ns1:annotationElement><ns1:annotationElement position="518" colour="-11730944"><ns1:displayCharacter>-</ns1:displayCharacter><ns1:description></ns1:description><ns1:value>0.0</ns1:value></ns1:annotationElement><ns1:annotationElement position="519" colour="-11730944"><ns1:displayCharacter>-</ns1:displayCharacter><ns1:description></ns1:description><ns1:value>0.0</ns1:value></ns1:annotationElement><ns1:annotationElement position="520" colour="-11730944"><ns1:displayCharacter>-</ns1:displayCharacter><ns1:description></ns1:description><ns1:value>0.0</ns1:value></ns1:annotationElement><ns1:annotationElement position="521" colour="-11730944"><ns1:displayCharacter>-</ns1:displayCharacter><ns1:description></ns1:description><ns1:value>0.0</ns1:value></ns1:annotationElement><ns1:annotationElement position="522" colour="-11730944"><ns1:displayCharacter>-</ns1:displayCharacter><ns1:description></ns1:description><ns1:value>0.0</ns1:value></ns1:annotationElement><ns1:annotationElement position="523" colour="-11730944"><ns1:displayCharacter>-</ns1:displayCharacter><ns1:description></ns1:description><ns1:value>0.0</ns1:value></ns1:annotationElement><ns1:annotationElement position="524" colour="-11730944"><ns1:displayCharacter>-</ns1:displayCharacter><ns1:description></ns1:description><ns1:value>0.0</ns1:value></ns1:annotationElement><ns1:annotationElement position="525" colour="-11730944"><ns1:displayCharacter>-</ns1:displayCharacter><ns1:description></ns1:description><ns1:value>0.0</ns1:value></ns1:annotationElement><ns1:annotationElement position="526" colour="-11730944"><ns1:displayCharacter>-</ns1:displayCharacter><ns1:description></ns1:description><ns1:value>0.0</ns1:value></ns1:annotationElement><ns1:annotationElement position="527" colour="-11730944"><ns1:displayCharacter>-</ns1:displayCharacter><ns1:description></ns1:description><ns1:value>0.0</ns1:value></ns1:annotationElement><ns1:annotationElement position="528" colour="-11730944"><ns1:displayCharacter>-</ns1:displayCharacter><ns1:description></ns1:description><ns1:value>0.0</ns1:value></ns1:annotationElement><ns1:annotationElement position="529" colour="-11730944"><ns1:displayCharacter>-</ns1:displayCharacter><ns1:description></ns1:description><ns1:value>0.0</ns1:value></ns1:annotationElement><ns1:annotationElement position="530" colour="-11730944"><ns1:displayCharacter>-</ns1:displayCharacter><ns1:description></ns1:description><ns1:value>0.0</ns1:value></ns1:annotationElement><ns1:annotationElement position="531" colour="-8569088"><ns1:displayCharacter>3</ns1:displayCharacter><ns1:description> !aliphatic !aromatic !tiny</ns1:description><ns1:value>3.0</ns1:value></ns1:annotationElement><ns1:annotationElement position="532" colour="-6395904"><ns1:displayCharacter>5</ns1:displayCharacter><ns1:description>hydrophobic !negative !proline !small !tiny</ns1:description><ns1:value>5.0</ns1:value></ns1:annotationElement><ns1:annotationElement position="533" colour="-11730944"><ns1:displayCharacter>-</ns1:displayCharacter><ns1:description></ns1:description><ns1:value>0.0</ns1:value></ns1:annotationElement><ns1:annotationElement position="534" colour="-11730944"><ns1:displayCharacter>-</ns1:displayCharacter><ns1:description></ns1:description><ns1:value>0.0</ns1:value></ns1:annotationElement><ns1:annotationElement position="535" colour="-1060608"><ns1:displayCharacter>+</ns1:displayCharacter><ns1:description>hydrophobic small tiny !aliphatic !aromatic !charged !negative !polar !positive !proline</ns1:description><ns1:value>10.0</ns1:value></ns1:annotationElement><ns1:annotationElement position="536" colour="-7515392"><ns1:displayCharacter>4</ns1:displayCharacter><ns1:description> !aliphatic !aromatic !negative !proline</ns1:description><ns1:value>4.0</ns1:value></ns1:annotationElement><ns1:annotationElement position="537" colour="-3234048"><ns1:displayCharacter>8</ns1:displayCharacter><ns1:description>small tiny !aliphatic !aromatic !charged !negative !positive !proline</ns1:description><ns1:value>8.0</ns1:value></ns1:annotationElement><ns1:annotationElement position="538" colour="-4288000"><ns1:displayCharacter>7</ns1:displayCharacter><ns1:description>small !aliphatic !aromatic !charged !negative !positive !proline</ns1:description><ns1:value>7.0</ns1:value></ns1:annotationElement><ns1:annotationElement position="539" colour="-7515392"><ns1:displayCharacter>4</ns1:displayCharacter><ns1:description> !aromatic !negative !proline !tiny</ns1:description><ns1:value>4.0</ns1:value></ns1:annotationElement><ns1:annotationElement position="540" colour="-7515392"><ns1:displayCharacter>4</ns1:displayCharacter><ns1:description> !aromatic !charged !negative !positive</ns1:description><ns1:value>4.0</ns1:value></ns1:annotationElement><ns1:annotationElement position="541" colour="-7515392"><ns1:displayCharacter>4</ns1:displayCharacter><ns1:description> !aliphatic !aromatic !negative !proline</ns1:description><ns1:value>4.0</ns1:value></ns1:annotationElement><ns1:annotationElement position="542" colour="-6395904"><ns1:displayCharacter>5</ns1:displayCharacter><ns1:description>hydrophobic !aliphatic !aromatic !negative !proline</ns1:description><ns1:value>5.0</ns1:value></ns1:annotationElement><ns1:annotationElement position="543" colour="-11730944"><ns1:displayCharacter>-</ns1:displayCharacter><ns1:description></ns1:description><ns1:value>0.0</ns1:value></ns1:annotationElement><ns1:annotationElement position="544" colour="-11730944"><ns1:displayCharacter>-</ns1:displayCharacter><ns1:description></ns1:description><ns1:value>0.0</ns1:value></ns1:annotationElement><ns1:annotationElement position="545" colour="-9623040"><ns1:displayCharacter>2</ns1:displayCharacter><ns1:description> !aliphatic !negative</ns1:description><ns1:value>2.0</ns1:value></ns1:annotationElement><ns1:annotationElement position="546" colour="-7515392"><ns1:displayCharacter>4</ns1:displayCharacter><ns1:description> !charged !negative !positive !proline</ns1:description><ns1:value>4.0</ns1:value></ns1:annotationElement><ns1:annotationElement position="547" colour="-6395904"><ns1:displayCharacter>5</ns1:displayCharacter><ns1:description> !aromatic !charged !negative !positive !tiny</ns1:description><ns1:value>5.0</ns1:value></ns1:annotationElement><ns1:annotationElement position="548" colour="-1060608"><ns1:displayCharacter>+</ns1:displayCharacter><ns1:description>aromatic hydrophobic polar !aliphatic !charged !negative !positive !proline !small !tiny</ns1:description><ns1:value>10.0</ns1:value></ns1:annotationElement><ns1:annotationElement position="549" colour="-4288000"><ns1:displayCharacter>7</ns1:displayCharacter><ns1:description>hydrophobic !aromatic !charged !negative !polar !positive !proline</ns1:description><ns1:value>7.0</ns1:value></ns1:annotationElement><ns1:annotationElement position="550" colour="-4288000"><ns1:displayCharacter>7</ns1:displayCharacter><ns1:description>small !aliphatic !aromatic !charged !negative !polar !positive</ns1:description><ns1:value>7.0</ns1:value></ns1:annotationElement><ns1:annotationElement position="551" colour="-3234048"><ns1:displayCharacter>8</ns1:displayCharacter><ns1:description>hydrophobic small !aliphatic !aromatic !charged !negative !positive !proline</ns1:description><ns1:value>8.0</ns1:value></ns1:annotationElement><ns1:annotationElement position="552" colour="-4288000"><ns1:displayCharacter>7</ns1:displayCharacter><ns1:description>hydrophobic !aromatic !charged !negative !polar !positive !proline</ns1:description><ns1:value>7.0</ns1:value></ns1:annotationElement><ns1:annotationElement position="553" colour="-4288000"><ns1:displayCharacter>7</ns1:displayCharacter><ns1:description>small !aliphatic !aromatic !charged !negative !positive !proline</ns1:description><ns1:value>7.0</ns1:value></ns1:annotationElement><ns1:annotationElement position="554" colour="-2114560"><ns1:displayCharacter>9</ns1:displayCharacter><ns1:description>polar !aliphatic !aromatic !charged !hydrophobic !negative !positive !proline !tiny</ns1:description><ns1:value>9.0</ns1:value></ns1:annotationElement><ns1:annotationElement position="555" colour="-3234048"><ns1:displayCharacter>8</ns1:displayCharacter><ns1:description>aromatic hydrophobic polar !aliphatic !negative !proline !small !tiny</ns1:description><ns1:value>8.0</ns1:value></ns1:annotationElement><ns1:annotationElement position="556" colour="-3234048"><ns1:displayCharacter>8</ns1:displayCharacter><ns1:description>polar small !aliphatic !aromatic !charged !negative !positive !proline</ns1:description><ns1:value>8.0</ns1:value></ns1:annotationElement><ns1:annotationElement position="557" colour="-11730944"><ns1:displayCharacter>-</ns1:displayCharacter><ns1:description></ns1:description><ns1:value>0.0</ns1:value></ns1:annotationElement><ns1:annotationElement position="558" colour="-11730944"><ns1:displayCharacter>-</ns1:displayCharacter><ns1:description></ns1:description><ns1:value>0.0</ns1:value></ns1:annotationElement><ns1:annotationElement position="559" colour="-11730944"><ns1:displayCharacter>-</ns1:displayCharacter><ns1:description></ns1:description><ns1:value>0.0</ns1:value></ns1:annotationElement><ns1:annotationElement position="560" colour="-11730944"><ns1:displayCharacter>-</ns1:displayCharacter><ns1:description></ns1:description><ns1:value>0.0</ns1:value></ns1:annotationElement><ns1:annotationElement position="561" colour="-11730944"><ns1:displayCharacter>-</ns1:displayCharacter><ns1:description></ns1:description><ns1:value>0.0</ns1:value></ns1:annotationElement><ns1:annotationElement position="562" colour="-11730944"><ns1:displayCharacter>-</ns1:displayCharacter><ns1:description></ns1:description><ns1:value>0.0</ns1:value></ns1:annotationElement><ns1:annotationElement position="563" colour="-11730944"><ns1:displayCharacter>-</ns1:displayCharacter><ns1:description></ns1:description><ns1:value>0.0</ns1:value></ns1:annotationElement><ns1:annotationElement position="564" colour="-11730944"><ns1:displayCharacter>-</ns1:displayCharacter><ns1:description></ns1:description><ns1:value>0.0</ns1:value></ns1:annotationElement><ns1:annotationElement position="565" colour="-11730944"><ns1:displayCharacter>-</ns1:displayCharacter><ns1:description></ns1:description><ns1:value>0.0</ns1:value></ns1:annotationElement><ns1:annotationElement position="566" colour="-11730944"><ns1:displayCharacter>-</ns1:displayCharacter><ns1:description></ns1:description><ns1:value>0.0</ns1:value></ns1:annotationElement><ns1:annotationElement position="567" colour="-11730944"><ns1:displayCharacter>-</ns1:displayCharacter><ns1:description></ns1:description><ns1:value>0.0</ns1:value></ns1:annotationElement><ns1:annotationElement position="568" colour="-11730944"><ns1:displayCharacter>-</ns1:displayCharacter><ns1:description></ns1:description><ns1:value>0.0</ns1:value></ns1:annotationElement><ns1:annotationElement position="569" colour="-11730944"><ns1:displayCharacter>-</ns1:displayCharacter><ns1:description></ns1:description><ns1:value>0.0</ns1:value></ns1:annotationElement><ns1:annotationElement position="570" colour="-11730944"><ns1:displayCharacter>-</ns1:displayCharacter><ns1:description></ns1:description><ns1:value>0.0</ns1:value></ns1:annotationElement><ns1:annotationElement position="571" colour="-11730944"><ns1:displayCharacter>-</ns1:displayCharacter><ns1:description></ns1:description><ns1:value>0.0</ns1:value></ns1:annotationElement><ns1:annotationElement position="572" colour="-11730944"><ns1:displayCharacter>-</ns1:displayCharacter><ns1:description></ns1:description><ns1:value>0.0</ns1:value></ns1:annotationElement><ns1:annotationElement position="573" colour="-11730944"><ns1:displayCharacter>-</ns1:displayCharacter><ns1:description></ns1:description><ns1:value>0.0</ns1:value></ns1:annotationElement><ns1:annotationElement position="574" colour="-11730944"><ns1:displayCharacter>-</ns1:displayCharacter><ns1:description></ns1:description><ns1:value>0.0</ns1:value></ns1:annotationElement><ns1:annotationElement position="575" colour="-11730944"><ns1:displayCharacter>-</ns1:displayCharacter><ns1:description></ns1:description><ns1:value>0.0</ns1:value></ns1:annotationElement><ns1:annotationElement position="576" colour="-11730944"><ns1:displayCharacter>-</ns1:displayCharacter><ns1:description></ns1:description><ns1:value>0.0</ns1:value></ns1:annotationElement><ns1:annotationElement position="577" colour="-8569088"><ns1:displayCharacter>3</ns1:displayCharacter><ns1:description> !aromatic !negative !proline</ns1:description><ns1:value>3.0</ns1:value></ns1:annotationElement><ns1:annotationElement position="578" colour="-10676992"><ns1:displayCharacter>1</ns1:displayCharacter><ns1:description>hydrophobic</ns1:description><ns1:value>1.0</ns1:value></ns1:annotationElement><ns1:annotationElement position="579" colour="-10676992"><ns1:displayCharacter>1</ns1:displayCharacter><ns1:description>polar</ns1:description><ns1:value>1.0</ns1:value></ns1:annotationElement><ns1:annotationElement position="580" colour="-10676992"><ns1:displayCharacter>1</ns1:displayCharacter><ns1:description>hydrophobic</ns1:description><ns1:value>1.0</ns1:value></ns1:annotationElement><ns1:annotationElement position="581" colour="-4288000"><ns1:displayCharacter>7</ns1:displayCharacter><ns1:description>hydrophobic !aromatic !charged !negative !positive !proline !tiny</ns1:description><ns1:value>7.0</ns1:value></ns1:annotationElement><ns1:annotationElement position="582" colour="-4288000"><ns1:displayCharacter>7</ns1:displayCharacter><ns1:description>small !aliphatic !aromatic !charged !negative !polar !positive</ns1:description><ns1:value>7.0</ns1:value></ns1:annotationElement><ns1:annotationElement position="583" colour="-6656"><ns1:displayCharacter>*</ns1:displayCharacter><ns1:description>polar small !aliphatic !aromatic !charged !hydrophobic !negative !positive !proline !tiny</ns1:description><ns1:value>11.0</ns1:value></ns1:annotationElement><ns1:annotationElement position="584" colour="-3234048"><ns1:displayCharacter>8</ns1:displayCharacter><ns1:description>hydrophobic small !aromatic !charged !negative !polar !positive !proline</ns1:description><ns1:value>8.0</ns1:value></ns1:annotationElement><ns1:annotationElement position="585" colour="-2114560"><ns1:displayCharacter>9</ns1:displayCharacter><ns1:description>aliphatic hydrophobic !aromatic !charged !negative !polar !positive !proline !tiny</ns1:description><ns1:value>9.0</ns1:value></ns1:annotationElement><ns1:annotationElement position="586" colour="-6656"><ns1:displayCharacter>*</ns1:displayCharacter><ns1:description>aliphatic hydrophobic small !aromatic !charged !negative !polar !positive !proline !tiny</ns1:description><ns1:value>11.0</ns1:value></ns1:annotationElement><ns1:annotationElement position="587" colour="-1060608"><ns1:displayCharacter>+</ns1:displayCharacter><ns1:description>hydrophobic small tiny !aliphatic !aromatic !charged !negative !polar !positive !proline</ns1:description><ns1:value>10.0</ns1:value></ns1:annotationElement><ns1:annotationElement position="588" colour="-4288000"><ns1:displayCharacter>7</ns1:displayCharacter><ns1:description>aromatic hydrophobic !aliphatic !negative !proline !small !tiny</ns1:description><ns1:value>7.0</ns1:value></ns1:annotationElement><ns1:annotationElement position="589" colour="-6395904"><ns1:displayCharacter>5</ns1:displayCharacter><ns1:description> !aromatic !positive !proline !small !tiny</ns1:description><ns1:value>5.0</ns1:value></ns1:annotationElement><ns1:annotationElement position="590" colour="-4288000"><ns1:displayCharacter>7</ns1:displayCharacter><ns1:description>charged polar !aliphatic !aromatic !proline !small !tiny</ns1:description><ns1:value>7.0</ns1:value></ns1:annotationElement><ns1:annotationElement position="591" colour="-6656"><ns1:displayCharacter>*</ns1:displayCharacter><ns1:description>charged negative polar !aliphatic !aromatic !hydrophobic !positive !proline !small !tiny</ns1:description><ns1:value>11.0</ns1:value></ns1:annotationElement><ns1:annotationElement position="592" colour="-6656"><ns1:displayCharacter>*</ns1:displayCharacter><ns1:description>hydrophobic small tiny !aliphatic !aromatic !charged !negative !polar !positive !proline</ns1:description><ns1:value>11.0</ns1:value></ns1:annotationElement><ns1:annotationElement position="593" colour="-2114560"><ns1:displayCharacter>9</ns1:displayCharacter><ns1:description>aliphatic hydrophobic !aromatic !charged !negative !polar !positive !proline !tiny</ns1:description><ns1:value>9.0</ns1:value></ns1:annotationElement><ns1:annotationElement position="594" colour="-6656"><ns1:displayCharacter>*</ns1:displayCharacter><ns1:description>charged negative polar !aliphatic !aromatic !hydrophobic !positive !proline !small !tiny</ns1:description><ns1:value>11.0</ns1:value></ns1:annotationElement><ns1:annotationElement position="595" colour="-3234048"><ns1:displayCharacter>8</ns1:displayCharacter><ns1:description>hydrophobic small !aromatic !charged !negative !polar !positive !proline</ns1:description><ns1:value>8.0</ns1:value></ns1:annotationElement><ns1:annotationElement position="596" colour="-2114560"><ns1:displayCharacter>9</ns1:displayCharacter><ns1:description>aliphatic hydrophobic !aromatic !charged !negative !polar !positive !proline !tiny</ns1:description><ns1:value>9.0</ns1:value></ns1:annotationElement><ns1:annotationElement position="597" colour="-6656"><ns1:displayCharacter>*</ns1:displayCharacter><ns1:description>aromatic charged hydrophobic polar positive !aliphatic !negative !proline !small !tiny</ns1:description><ns1:value>11.0</ns1:value></ns1:annotationElement><ns1:annotationElement position="598" colour="-1060608"><ns1:displayCharacter>+</ns1:displayCharacter><ns1:description>aliphatic hydrophobic !aromatic !charged !negative !polar !positive !proline !small !tiny</ns1:description><ns1:value>10.0</ns1:value></ns1:annotationElement><ns1:annotationElement position="599" colour="-7515392"><ns1:displayCharacter>4</ns1:displayCharacter><ns1:description> !aliphatic !charged !negative !positive</ns1:description><ns1:value>4.0</ns1:value></ns1:annotationElement><ns1:annotationElement position="600" colour="-3234048"><ns1:displayCharacter>8</ns1:displayCharacter><ns1:description>polar small !aliphatic !aromatic !charged !negative !positive !proline</ns1:description><ns1:value>8.0</ns1:value></ns1:annotationElement><ns1:annotationElement position="601" colour="-6656"><ns1:displayCharacter>*</ns1:displayCharacter><ns1:description>hydrophobic small tiny !aliphatic !aromatic !charged !negative !polar !positive !proline</ns1:description><ns1:value>11.0</ns1:value></ns1:annotationElement><ns1:annotationElement position="602" colour="-6656"><ns1:displayCharacter>*</ns1:displayCharacter><ns1:description>charged polar positive !aliphatic !aromatic !hydrophobic !negative !proline !small !tiny</ns1:description><ns1:value>11.0</ns1:value></ns1:annotationElement><ns1:annotationElement position="603" colour="-1060608"><ns1:displayCharacter>+</ns1:displayCharacter><ns1:description>hydrophobic polar small !aliphatic !aromatic !charged !negative !positive !proline !tiny</ns1:description><ns1:value>10.0</ns1:value></ns1:annotationElement><ns1:annotationElement position="604" colour="-2114560"><ns1:displayCharacter>9</ns1:displayCharacter><ns1:description>aliphatic hydrophobic !aromatic !charged !negative !polar !positive !proline !tiny</ns1:description><ns1:value>9.0</ns1:value></ns1:annotationElement><ns1:annotationElement position="605" colour="-6656"><ns1:displayCharacter>*</ns1:displayCharacter><ns1:description>hydrophobic small !aliphatic !aromatic !charged !negative !polar !positive !proline !tiny</ns1:description><ns1:value>11.0</ns1:value></ns1:annotationElement><ns1:annotationElement position="606" colour="-1060608"><ns1:displayCharacter>+</ns1:displayCharacter><ns1:description>charged hydrophobic polar positive !aliphatic !aromatic !negative !proline !small !tiny</ns1:description><ns1:value>10.0</ns1:value></ns1:annotationElement><ns1:annotationElement position="607" colour="-6656"><ns1:displayCharacter>*</ns1:displayCharacter><ns1:description>aliphatic hydrophobic !aromatic !charged !negative !polar !positive !proline !small !tiny</ns1:description><ns1:value>11.0</ns1:value></ns1:annotationElement><ns1:annotationElement position="608" colour="-7515392"><ns1:displayCharacter>4</ns1:displayCharacter><ns1:description>polar !aliphatic !negative !proline</ns1:description><ns1:value>4.0</ns1:value></ns1:annotationElement><ns1:annotationElement position="609" colour="-6656"><ns1:displayCharacter>*</ns1:displayCharacter><ns1:description>aliphatic hydrophobic !aromatic !charged !negative !polar !positive !proline !small !tiny</ns1:description><ns1:value>11.0</ns1:value></ns1:annotationElement><ns1:annotationElement position="610" colour="-9623040"><ns1:displayCharacter>2</ns1:displayCharacter><ns1:description> !negative !tiny</ns1:description><ns1:value>2.0</ns1:value></ns1:annotationElement><ns1:annotationElement position="611" colour="-7515392"><ns1:displayCharacter>4</ns1:displayCharacter><ns1:description> !aliphatic !aromatic !hydrophobic !positive</ns1:description><ns1:value>4.0</ns1:value></ns1:annotationElement><ns1:annotationElement position="612" colour="-8569088"><ns1:displayCharacter>3</ns1:displayCharacter><ns1:description> !aliphatic !aromatic !negative</ns1:description><ns1:value>3.0</ns1:value></ns1:annotationElement><ns1:annotationElement position="613" colour="-3234048"><ns1:displayCharacter>8</ns1:displayCharacter><ns1:description>hydrophobic small !aliphatic !aromatic !charged !negative !positive !proline</ns1:description><ns1:value>8.0</ns1:value></ns1:annotationElement><ns1:annotationElement position="614" colour="-6656"><ns1:displayCharacter>*</ns1:displayCharacter><ns1:description>aliphatic hydrophobic !aromatic !charged !negative !polar !positive !proline !small !tiny</ns1:description><ns1:value>11.0</ns1:value></ns1:annotationElement><ns1:annotationElement position="615" colour="-6656"><ns1:displayCharacter>*</ns1:displayCharacter><ns1:description>aromatic charged hydrophobic polar positive !aliphatic !negative !proline !small !tiny</ns1:description><ns1:value>11.0</ns1:value></ns1:annotationElement><ns1:annotationElement position="616" colour="-1060608"><ns1:displayCharacter>+</ns1:displayCharacter><ns1:description>hydrophobic small tiny !aliphatic !aromatic !charged !negative !polar !positive !proline</ns1:description><ns1:value>10.0</ns1:value></ns1:annotationElement><ns1:annotationElement position="617" colour="-6656"><ns1:displayCharacter>*</ns1:displayCharacter><ns1:description>charged negative polar small !aliphatic !aromatic !hydrophobic !positive !proline !tiny</ns1:description><ns1:value>11.0</ns1:value></ns1:annotationElement><ns1:annotationElement position="618" colour="-2114560"><ns1:displayCharacter>9</ns1:displayCharacter><ns1:description>aliphatic hydrophobic !aromatic !charged !negative !polar !positive !proline !tiny</ns1:description><ns1:value>9.0</ns1:value></ns1:annotationElement><ns1:annotationElement position="619" colour="-6656"><ns1:displayCharacter>*</ns1:displayCharacter><ns1:description>polar small !aliphatic !aromatic !charged !hydrophobic !negative !positive !proline !tiny</ns1:description><ns1:value>11.0</ns1:value></ns1:annotationElement><ns1:annotationElement position="620" colour="-6656"><ns1:displayCharacter>*</ns1:displayCharacter><ns1:description>hydrophobic small tiny !aliphatic !aromatic !charged !negative !polar !positive !proline</ns1:description><ns1:value>11.0</ns1:value></ns1:annotationElement><ns1:annotationElement position="621" colour="-6656"><ns1:displayCharacter>*</ns1:displayCharacter><ns1:description>charged negative polar small !aliphatic !aromatic !hydrophobic !positive !proline !tiny</ns1:description><ns1:value>11.0</ns1:value></ns1:annotationElement><ns1:annotationElement position="622" colour="-6656"><ns1:displayCharacter>*</ns1:displayCharacter><ns1:description>hydrophobic small tiny !aliphatic !aromatic !charged !negative !polar !positive !proline</ns1:description><ns1:value>11.0</ns1:value></ns1:annotationElement><ns1:annotationElement position="623" colour="-6656"><ns1:displayCharacter>*</ns1:displayCharacter><ns1:description>aliphatic hydrophobic small !aromatic !charged !negative !polar !positive !proline !tiny</ns1:description><ns1:value>11.0</ns1:value></ns1:annotationElement><ns1:annotationElement position="624" colour="-1060608"><ns1:displayCharacter>+</ns1:displayCharacter><ns1:description>aliphatic hydrophobic !aromatic !charged !negative !polar !positive !proline !small !tiny</ns1:description><ns1:value>10.0</ns1:value></ns1:annotationElement><ns1:annotationElement position="625" colour="-6656"><ns1:displayCharacter>*</ns1:displayCharacter><ns1:description>charged negative polar small !aliphatic !aromatic !hydrophobic !positive !proline !tiny</ns1:description><ns1:value>11.0</ns1:value></ns1:annotationElement><ns1:annotationElement position="626" colour="-6656"><ns1:displayCharacter>*</ns1:displayCharacter><ns1:description>aromatic charged hydrophobic polar positive !aliphatic !negative !proline !small !tiny</ns1:description><ns1:value>11.0</ns1:value></ns1:annotationElement><ns1:annotationElement position="627" colour="-2114560"><ns1:displayCharacter>9</ns1:displayCharacter><ns1:description>aliphatic hydrophobic !aromatic !charged !negative !polar !positive !proline !tiny</ns1:description><ns1:value>9.0</ns1:value></ns1:annotationElement><ns1:annotationElement position="628" colour="-3234048"><ns1:displayCharacter>8</ns1:displayCharacter><ns1:description>polar !aliphatic !aromatic !charged !hydrophobic !negative !positive !proline</ns1:description><ns1:value>8.0</ns1:value></ns1:annotationElement><ns1:annotationElement position="629" colour="-4288000"><ns1:displayCharacter>7</ns1:displayCharacter><ns1:description>hydrophobic small !aromatic !charged !negative !positive !proline</ns1:description><ns1:value>7.0</ns1:value></ns1:annotationElement><ns1:annotationElement position="630" colour="-5341952"><ns1:displayCharacter>6</ns1:displayCharacter><ns1:description>hydrophobic !charged !negative !positive !proline !tiny</ns1:description><ns1:value>6.0</ns1:value></ns1:annotationElement><ns1:annotationElement position="631" colour="-11730944"><ns1:displayCharacter>-</ns1:displayCharacter><ns1:description></ns1:description><ns1:value>0.0</ns1:value></ns1:annotationElement><ns1:annotationElement position="632" colour="-11730944"><ns1:displayCharacter>-</ns1:displayCharacter><ns1:description></ns1:description><ns1:value>0.0</ns1:value></ns1:annotationElement><ns1:annotationElement position="633" colour="-11730944"><ns1:displayCharacter>-</ns1:displayCharacter><ns1:description></ns1:description><ns1:value>0.0</ns1:value></ns1:annotationElement><ns1:annotationElement position="634" colour="-11730944"><ns1:displayCharacter>-</ns1:displayCharacter><ns1:description></ns1:description><ns1:value>0.0</ns1:value></ns1:annotationElement><ns1:annotationElement position="635" colour="-11730944"><ns1:displayCharacter>-</ns1:displayCharacter><ns1:description></ns1:description><ns1:value>0.0</ns1:value></ns1:annotationElement><ns1:annotationElement position="636" colour="-11730944"><ns1:displayCharacter>-</ns1:displayCharacter><ns1:description></ns1:description><ns1:value>0.0</ns1:value></ns1:annotationElement><ns1:annotationElement position="637" colour="-1060608"><ns1:displayCharacter>+</ns1:displayCharacter><ns1:description>hydrophobic small tiny !aliphatic !aromatic !charged !negative !polar !positive !proline</ns1:description><ns1:value>10.0</ns1:value></ns1:annotationElement><ns1:annotationElement position="638" colour="-3234048"><ns1:displayCharacter>8</ns1:displayCharacter><ns1:description>hydrophobic small !aromatic !charged !negative !polar !positive !proline</ns1:description><ns1:value>8.0</ns1:value></ns1:annotationElement><ns1:annotationElement position="639" colour="-7515392"><ns1:displayCharacter>4</ns1:displayCharacter><ns1:description>polar !aliphatic !proline !tiny</ns1:description><ns1:value>4.0</ns1:value></ns1:annotationElement><ns1:annotationElement position="640" colour="-11730944"><ns1:displayCharacter>-</ns1:displayCharacter><ns1:description></ns1:description><ns1:value>0.0</ns1:value></ns1:annotationElement><ns1:annotationElement position="641" colour="-11730944"><ns1:displayCharacter>-</ns1:displayCharacter><ns1:description></ns1:description><ns1:value>0.0</ns1:value></ns1:annotationElement><ns1:annotationElement position="642" colour="-11730944"><ns1:displayCharacter>-</ns1:displayCharacter><ns1:description></ns1:description><ns1:value>0.0</ns1:value></ns1:annotationElement><ns1:annotationElement position="643" colour="-3234048"><ns1:displayCharacter>8</ns1:displayCharacter><ns1:description>hydrophobic small !aromatic !charged !negative !polar !positive !proline</ns1:description><ns1:value>8.0</ns1:value></ns1:annotationElement><ns1:annotationElement position="644" colour="-6395904"><ns1:displayCharacter>5</ns1:displayCharacter><ns1:description> !aromatic !charged !negative !positive !proline</ns1:description><ns1:value>5.0</ns1:value></ns1:annotationElement><ns1:annotationElement position="645" colour="-11730944"><ns1:displayCharacter>-</ns1:displayCharacter><ns1:description></ns1:description><ns1:value>0.0</ns1:value></ns1:annotationElement><ns1:annotationElement position="646" colour="-2114560"><ns1:displayCharacter>9</ns1:displayCharacter><ns1:description>charged negative polar !aliphatic !aromatic !hydrophobic !positive !proline !tiny</ns1:description><ns1:value>9.0</ns1:value></ns1:annotationElement><ns1:annotationElement position="647" colour="-6395904"><ns1:displayCharacter>5</ns1:displayCharacter><ns1:description>polar !aliphatic !aromatic !proline !tiny</ns1:description><ns1:value>5.0</ns1:value></ns1:annotationElement><ns1:annotationElement position="648" colour="-1060608"><ns1:displayCharacter>+</ns1:displayCharacter><ns1:description>hydrophobic polar small !aliphatic !aromatic !charged !negative !positive !proline !tiny</ns1:description><ns1:value>10.0</ns1:value></ns1:annotationElement><ns1:annotationElement position="649" colour="-2114560"><ns1:displayCharacter>9</ns1:displayCharacter><ns1:description>aliphatic hydrophobic !aromatic !charged !negative !polar !positive !proline !tiny</ns1:description><ns1:value>9.0</ns1:value></ns1:annotationElement><ns1:annotationElement position="650" colour="-6395904"><ns1:displayCharacter>5</ns1:displayCharacter><ns1:description> !aromatic !charged !negative !positive !proline</ns1:description><ns1:value>5.0</ns1:value></ns1:annotationElement><ns1:annotationElement position="651" colour="-4288000"><ns1:displayCharacter>7</ns1:displayCharacter><ns1:description>small !aliphatic !aromatic !charged !hydrophobic !negative !positive</ns1:description><ns1:value>7.0</ns1:value></ns1:annotationElement><ns1:annotationElement position="652" colour="-1060608"><ns1:displayCharacter>+</ns1:displayCharacter><ns1:description>hydrophobic small tiny !aliphatic !aromatic !charged !negative !polar !positive !proline</ns1:description><ns1:value>10.0</ns1:value></ns1:annotationElement><ns1:annotationElement position="653" colour="-7515392"><ns1:displayCharacter>4</ns1:displayCharacter><ns1:description> !aliphatic !aromatic !positive !proline</ns1:description><ns1:value>4.0</ns1:value></ns1:annotationElement><ns1:annotationElement position="654" colour="-2114560"><ns1:displayCharacter>9</ns1:displayCharacter><ns1:description>hydrophobic !aromatic !charged !negative !polar !positive !proline !small !tiny</ns1:description><ns1:value>9.0</ns1:value></ns1:annotationElement><ns1:annotationElement position="655" colour="-4288000"><ns1:displayCharacter>7</ns1:displayCharacter><ns1:description>charged polar !aliphatic !aromatic !hydrophobic !proline !tiny</ns1:description><ns1:value>7.0</ns1:value></ns1:annotationElement><ns1:annotationElement position="656" colour="-5341952"><ns1:displayCharacter>6</ns1:displayCharacter><ns1:description>small !aromatic !charged !negative !positive !proline</ns1:description><ns1:value>6.0</ns1:value></ns1:annotationElement><ns1:annotationElement position="657" colour="-2114560"><ns1:displayCharacter>9</ns1:displayCharacter><ns1:description>aliphatic hydrophobic !aromatic !charged !negative !polar !positive !proline !tiny</ns1:description><ns1:value>9.0</ns1:value></ns1:annotationElement><ns1:annotationElement position="658" colour="-7515392"><ns1:displayCharacter>4</ns1:displayCharacter><ns1:description> !aliphatic !aromatic !negative !proline</ns1:description><ns1:value>4.0</ns1:value></ns1:annotationElement><ns1:annotationElement position="659" colour="-4288000"><ns1:displayCharacter>7</ns1:displayCharacter><ns1:description>small !aliphatic !aromatic !charged !negative !polar !positive</ns1:description><ns1:value>7.0</ns1:value></ns1:annotationElement><ns1:annotationElement position="660" colour="-11730944"><ns1:displayCharacter>-</ns1:displayCharacter><ns1:description></ns1:description><ns1:value>0.0</ns1:value></ns1:annotationElement><ns1:annotationElement position="661" colour="-11730944"><ns1:displayCharacter>-</ns1:displayCharacter><ns1:description></ns1:description><ns1:value>0.0</ns1:value></ns1:annotationElement><ns1:annotationElement position="662" colour="-11730944"><ns1:displayCharacter>-</ns1:displayCharacter><ns1:description></ns1:description><ns1:value>0.0</ns1:value></ns1:annotationElement><ns1:annotationElement position="663" colour="-11730944"><ns1:displayCharacter>-</ns1:displayCharacter><ns1:description></ns1:description><ns1:value>0.0</ns1:value></ns1:annotationElement><ns1:annotationElement position="664" colour="-11730944"><ns1:displayCharacter>-</ns1:displayCharacter><ns1:description></ns1:description><ns1:value>0.0</ns1:value></ns1:annotationElement><ns1:annotationElement position="665" colour="-11730944"><ns1:displayCharacter>-</ns1:displayCharacter><ns1:description></ns1:description><ns1:value>0.0</ns1:value></ns1:annotationElement><ns1:annotationElement position="666" colour="-11730944"><ns1:displayCharacter>-</ns1:displayCharacter><ns1:description></ns1:description><ns1:value>0.0</ns1:value></ns1:annotationElement><ns1:annotationElement position="667" colour="-11730944"><ns1:displayCharacter>-</ns1:displayCharacter><ns1:description></ns1:description><ns1:value>0.0</ns1:value></ns1:annotationElement><ns1:annotationElement position="668" colour="-6656"><ns1:displayCharacter>*</ns1:displayCharacter><ns1:description>hydrophobic small !aliphatic !aromatic !charged !negative !polar !positive !proline !tiny</ns1:description><ns1:value>11.0</ns1:value></ns1:annotationElement><ns1:annotationElement position="669" colour="-5341952"><ns1:displayCharacter>6</ns1:displayCharacter><ns1:description>polar !aliphatic !charged !negative !positive !proline</ns1:description><ns1:value>6.0</ns1:value></ns1:annotationElement><ns1:annotationElement position="670" colour="-6656"><ns1:displayCharacter>*</ns1:displayCharacter><ns1:description>hydrophobic small tiny !aliphatic !aromatic !charged !negative !polar !positive !proline</ns1:description><ns1:value>11.0</ns1:value></ns1:annotationElement><ns1:annotationElement position="671" colour="-2114560"><ns1:displayCharacter>9</ns1:displayCharacter><ns1:description>aliphatic hydrophobic !aromatic !charged !negative !polar !positive !proline !tiny</ns1:description><ns1:value>9.0</ns1:value></ns1:annotationElement><ns1:annotationElement position="672" colour="-3234048"><ns1:displayCharacter>8</ns1:displayCharacter><ns1:description>hydrophobic small !aromatic !charged !negative !polar !positive !proline</ns1:description><ns1:value>8.0</ns1:value></ns1:annotationElement><ns1:annotationElement position="673" colour="-5341952"><ns1:displayCharacter>6</ns1:displayCharacter><ns1:description>polar !aliphatic !aromatic !negative !proline !tiny</ns1:description><ns1:value>6.0</ns1:value></ns1:annotationElement><ns1:annotationElement position="674" colour="-1060608"><ns1:displayCharacter>+</ns1:displayCharacter><ns1:description>polar small tiny !aliphatic !aromatic !charged !hydrophobic !negative !positive !proline</ns1:description><ns1:value>10.0</ns1:value></ns1:annotationElement><ns1:annotationElement position="675" colour="-6656"><ns1:displayCharacter>*</ns1:displayCharacter><ns1:description>hydrophobic small tiny !aliphatic !aromatic !charged !negative !polar !positive !proline</ns1:description><ns1:value>11.0</ns1:value></ns1:annotationElement><ns1:annotationElement position="676" colour="-2114560"><ns1:displayCharacter>9</ns1:displayCharacter><ns1:description>aliphatic hydrophobic !aromatic !charged !negative !polar !positive !proline !tiny</ns1:description><ns1:value>9.0</ns1:value></ns1:annotationElement><ns1:annotationElement position="677" colour="-1060608"><ns1:displayCharacter>+</ns1:displayCharacter><ns1:description>proline small !aliphatic !aromatic !charged !hydrophobic !negative !polar !positive !tiny</ns1:description><ns1:value>10.0</ns1:value></ns1:annotationElement><ns1:annotationElement position="678" colour="-5341952"><ns1:displayCharacter>6</ns1:displayCharacter><ns1:description> !aromatic !charged !negative !polar !positive !tiny</ns1:description><ns1:value>6.0</ns1:value></ns1:annotationElement><ns1:annotationElement position="679" colour="-5341952"><ns1:displayCharacter>6</ns1:displayCharacter><ns1:description>polar !aliphatic !aromatic !negative !proline !tiny</ns1:description><ns1:value>6.0</ns1:value></ns1:annotationElement><ns1:annotationElement position="680" colour="-1060608"><ns1:displayCharacter>+</ns1:displayCharacter><ns1:description>charged negative polar !aliphatic !aromatic !hydrophobic !positive !proline !small !tiny</ns1:description><ns1:value>10.0</ns1:value></ns1:annotationElement><ns1:annotationElement position="681" colour="-5341952"><ns1:displayCharacter>6</ns1:displayCharacter><ns1:description> !aliphatic !aromatic !charged !negative !positive !tiny</ns1:description><ns1:value>6.0</ns1:value></ns1:annotationElement><ns1:annotationElement position="682" colour="-6656"><ns1:displayCharacter>*</ns1:displayCharacter><ns1:description>aliphatic hydrophobic !aromatic !charged !negative !polar !positive !proline !small !tiny</ns1:description><ns1:value>11.0</ns1:value></ns1:annotationElement><ns1:annotationElement position="683" colour="-6656"><ns1:displayCharacter>*</ns1:displayCharacter><ns1:description>aromatic hydrophobic !aliphatic !charged !negative !polar !positive !proline !small !tiny</ns1:description><ns1:value>11.0</ns1:value></ns1:annotationElement><ns1:annotationElement position="684" colour="-2114560"><ns1:displayCharacter>9</ns1:displayCharacter><ns1:description>polar small !aliphatic !aromatic !charged !negative !positive !proline !tiny</ns1:description><ns1:value>9.0</ns1:value></ns1:annotationElement><ns1:annotationElement position="685" colour="-3234048"><ns1:displayCharacter>8</ns1:displayCharacter><ns1:description>hydrophobic small !aromatic !charged !negative !polar !positive !proline</ns1:description><ns1:value>8.0</ns1:value></ns1:annotationElement><ns1:annotationElement position="686" colour="-4288000"><ns1:displayCharacter>7</ns1:displayCharacter><ns1:description>polar !aliphatic !aromatic !charged !negative !positive !proline</ns1:description><ns1:value>7.0</ns1:value></ns1:annotationElement><ns1:annotationElement position="687" colour="-2114560"><ns1:displayCharacter>9</ns1:displayCharacter><ns1:description>aliphatic hydrophobic !aromatic !charged !negative !polar !positive !proline !tiny</ns1:description><ns1:value>9.0</ns1:value></ns1:annotationElement><ns1:annotationElement position="688" colour="-6656"><ns1:displayCharacter>*</ns1:displayCharacter><ns1:description>hydrophobic small !aliphatic !aromatic !charged !negative !polar !positive !proline !tiny</ns1:description><ns1:value>11.0</ns1:value></ns1:annotationElement><ns1:annotationElement position="689" colour="-11730944"><ns1:displayCharacter>-</ns1:displayCharacter><ns1:description></ns1:description><ns1:value>0.0</ns1:value></ns1:annotationElement><ns1:annotationElement position="690" colour="-8569088"><ns1:displayCharacter>3</ns1:displayCharacter><ns1:description>charged polar positive</ns1:description><ns1:value>3.0</ns1:value></ns1:annotationElement><ns1:annotationElement position="691" colour="-10676992"><ns1:displayCharacter>1</ns1:displayCharacter><ns1:description>hydrophobic</ns1:description><ns1:value>1.0</ns1:value></ns1:annotationElement><ns1:annotationElement position="692" colour="-6395904"><ns1:displayCharacter>5</ns1:displayCharacter><ns1:description>polar !aliphatic !aromatic !negative !proline</ns1:description><ns1:value>5.0</ns1:value></ns1:annotationElement><ns1:annotationElement position="693" colour="-11730944"><ns1:displayCharacter>0</ns1:displayCharacter><ns1:description></ns1:description><ns1:value>0.0</ns1:value></ns1:annotationElement><ns1:annotationElement position="694" colour="-10676992"><ns1:displayCharacter>1</ns1:displayCharacter><ns1:description>hydrophobic</ns1:description><ns1:value>1.0</ns1:value></ns1:annotationElement><ns1:annotationElement position="695" colour="-6395904"><ns1:displayCharacter>5</ns1:displayCharacter><ns1:description>small !aliphatic !aromatic !positive !proline</ns1:description><ns1:value>5.0</ns1:value></ns1:annotationElement><ns1:annotationElement position="696" colour="-5341952"><ns1:displayCharacter>6</ns1:displayCharacter><ns1:description>hydrophobic !charged !negative !polar !positive !proline</ns1:description><ns1:value>6.0</ns1:value></ns1:annotationElement><ns1:annotationElement position="697" colour="-7515392"><ns1:displayCharacter>4</ns1:displayCharacter><ns1:description> !charged !negative !positive !proline</ns1:description><ns1:value>4.0</ns1:value></ns1:annotationElement><ns1:annotationElement position="698" colour="-9623040"><ns1:displayCharacter>2</ns1:displayCharacter><ns1:description> !aliphatic !negative</ns1:description><ns1:value>2.0</ns1:value></ns1:annotationElement><ns1:annotationElement position="699" colour="-8569088"><ns1:displayCharacter>3</ns1:displayCharacter><ns1:description> !aliphatic !negative !proline</ns1:description><ns1:value>3.0</ns1:value></ns1:annotationElement><ns1:annotationElement position="700" colour="-11730944"><ns1:displayCharacter>-</ns1:displayCharacter><ns1:description></ns1:description><ns1:value>0.0</ns1:value></ns1:annotationElement><ns1:annotationElement position="701" colour="-8569088"><ns1:displayCharacter>3</ns1:displayCharacter><ns1:description>hydrophobic small tiny</ns1:description><ns1:value>3.0</ns1:value></ns1:annotationElement><ns1:annotationElement position="702" colour="-8569088"><ns1:displayCharacter>3</ns1:displayCharacter><ns1:description>charged negative polar</ns1:description><ns1:value>3.0</ns1:value></ns1:annotationElement><ns1:annotationElement position="703" colour="-10676992"><ns1:displayCharacter>1</ns1:displayCharacter><ns1:description>hydrophobic</ns1:description><ns1:value>1.0</ns1:value></ns1:annotationElement><ns1:annotationElement position="704" colour="-11730944"><ns1:displayCharacter>-</ns1:displayCharacter><ns1:description></ns1:description><ns1:value>0.0</ns1:value></ns1:annotationElement><ns1:annotationElement position="705" colour="-8569088"><ns1:displayCharacter>3</ns1:displayCharacter><ns1:description> !aliphatic !negative !proline</ns1:description><ns1:value>3.0</ns1:value></ns1:annotationElement><ns1:annotationElement position="706" colour="-4288000"><ns1:displayCharacter>7</ns1:displayCharacter><ns1:description>polar !aliphatic !aromatic !hydrophobic !negative !proline !tiny</ns1:description><ns1:value>7.0</ns1:value></ns1:annotationElement><ns1:annotationElement position="707" colour="-9623040"><ns1:displayCharacter>2</ns1:displayCharacter><ns1:description> !negative !proline</ns1:description><ns1:value>2.0</ns1:value></ns1:annotationElement><ns1:annotationElement position="708" colour="-2114560"><ns1:displayCharacter>9</ns1:displayCharacter><ns1:description>aromatic hydrophobic !aliphatic !charged !negative !positive !proline !small !tiny</ns1:description><ns1:value>9.0</ns1:value></ns1:annotationElement><ns1:annotationElement position="709" colour="-5341952"><ns1:displayCharacter>6</ns1:displayCharacter><ns1:description> !aliphatic !aromatic !charged !negative !positive !proline</ns1:description><ns1:value>6.0</ns1:value></ns1:annotationElement><ns1:annotationElement position="710" colour="-5341952"><ns1:displayCharacter>6</ns1:displayCharacter><ns1:description>polar !aliphatic !negative !proline !small !tiny</ns1:description><ns1:value>6.0</ns1:value></ns1:annotationElement><ns1:annotationElement position="711" colour="-4288000"><ns1:displayCharacter>7</ns1:displayCharacter><ns1:description>small !aliphatic !aromatic !charged !negative !positive !proline</ns1:description><ns1:value>7.0</ns1:value></ns1:annotationElement><ns1:annotationElement position="712" colour="-11730944"><ns1:displayCharacter>0</ns1:displayCharacter><ns1:description></ns1:description><ns1:value>0.0</ns1:value></ns1:annotationElement><ns1:annotationElement position="713" colour="-11730944"><ns1:displayCharacter>-</ns1:displayCharacter><ns1:description></ns1:description><ns1:value>0.0</ns1:value></ns1:annotationElement><ns1:annotationElement position="714" colour="-11730944"><ns1:displayCharacter>-</ns1:displayCharacter><ns1:description></ns1:description><ns1:value>0.0</ns1:value></ns1:annotationElement><ns1:annotationElement position="715" colour="-7515392"><ns1:displayCharacter>4</ns1:displayCharacter><ns1:description> !aliphatic !aromatic !positive !proline</ns1:description><ns1:value>4.0</ns1:value></ns1:annotationElement><ns1:annotationElement position="716" colour="-8569088"><ns1:displayCharacter>3</ns1:displayCharacter><ns1:description> !charged !negative !positive</ns1:description><ns1:value>3.0</ns1:value></ns1:annotationElement><ns1:annotationElement position="717" colour="-4288000"><ns1:displayCharacter>7</ns1:displayCharacter><ns1:description>small !aliphatic !aromatic !charged !negative !positive !proline</ns1:description><ns1:value>7.0</ns1:value></ns1:annotationElement><ns1:annotationElement position="718" colour="-6395904"><ns1:displayCharacter>5</ns1:displayCharacter><ns1:description> !aliphatic !aromatic !charged !negative !positive</ns1:description><ns1:value>5.0</ns1:value></ns1:annotationElement><ns1:annotationElement position="719" colour="-11730944"><ns1:displayCharacter>-</ns1:displayCharacter><ns1:description></ns1:description><ns1:value>0.0</ns1:value></ns1:annotationElement><ns1:annotationElement position="720" colour="-11730944"><ns1:displayCharacter>-</ns1:displayCharacter><ns1:description></ns1:description><ns1:value>0.0</ns1:value></ns1:annotationElement><ns1:annotationElement position="721" colour="-11730944"><ns1:displayCharacter>-</ns1:displayCharacter><ns1:description></ns1:description><ns1:value>0.0</ns1:value></ns1:annotationElement><ns1:annotationElement position="722" colour="-11730944"><ns1:displayCharacter>-</ns1:displayCharacter><ns1:description></ns1:description><ns1:value>0.0</ns1:value></ns1:annotationElement><ns1:annotationElement position="723" colour="-4288000"><ns1:displayCharacter>7</ns1:displayCharacter><ns1:description>hydrophobic !aromatic !charged !negative !positive !proline !tiny</ns1:description><ns1:value>7.0</ns1:value></ns1:annotationElement><ns1:annotationElement position="724" colour="-6656"><ns1:displayCharacter>*</ns1:displayCharacter><ns1:description>charged negative polar !aliphatic !aromatic !hydrophobic !positive !proline !small !tiny</ns1:description><ns1:value>11.0</ns1:value></ns1:annotationElement><ns1:annotationElement position="725" colour="-2114560"><ns1:displayCharacter>9</ns1:displayCharacter><ns1:description>aliphatic hydrophobic !aromatic !charged !negative !polar !positive !proline !tiny</ns1:description><ns1:value>9.0</ns1:value></ns1:annotationElement><ns1:annotationElement position="726" colour="-1060608"><ns1:displayCharacter>+</ns1:displayCharacter><ns1:description>hydrophobic small tiny !aliphatic !aromatic !charged !negative !polar !positive !proline</ns1:description><ns1:value>10.0</ns1:value></ns1:annotationElement><ns1:annotationElement position="727" colour="-5341952"><ns1:displayCharacter>6</ns1:displayCharacter><ns1:description>small !aliphatic !aromatic !charged !negative !positive</ns1:description><ns1:value>6.0</ns1:value></ns1:annotationElement><ns1:annotationElement position="728" colour="-6656"><ns1:displayCharacter>*</ns1:displayCharacter><ns1:description>proline small !aliphatic !aromatic !charged !hydrophobic !negative !polar !positive !tiny</ns1:description><ns1:value>11.0</ns1:value></ns1:annotationElement><ns1:annotationElement position="729" colour="-2114560"><ns1:displayCharacter>9</ns1:displayCharacter><ns1:description>aliphatic hydrophobic !aromatic !charged !negative !polar !positive !proline !tiny</ns1:description><ns1:value>9.0</ns1:value></ns1:annotationElement><ns1:annotationElement position="730" colour="-3234048"><ns1:displayCharacter>8</ns1:displayCharacter><ns1:description>hydrophobic !charged !negative !polar !positive !proline !small !tiny</ns1:description><ns1:value>8.0</ns1:value></ns1:annotationElement><ns1:annotationElement position="731" colour="-2114560"><ns1:displayCharacter>9</ns1:displayCharacter><ns1:description>aliphatic hydrophobic !aromatic !charged !negative !polar !positive !proline !tiny</ns1:description><ns1:value>9.0</ns1:value></ns1:annotationElement><ns1:annotationElement position="732" colour="-5341952"><ns1:displayCharacter>6</ns1:displayCharacter><ns1:description> !aliphatic !aromatic !charged !hydrophobic !negative !positive</ns1:description><ns1:value>6.0</ns1:value></ns1:annotationElement><ns1:annotationElement position="733" colour="-7515392"><ns1:displayCharacter>4</ns1:displayCharacter><ns1:description> !aromatic !negative !proline !tiny</ns1:description><ns1:value>4.0</ns1:value></ns1:annotationElement><ns1:annotationElement position="734" colour="-9623040"><ns1:displayCharacter>2</ns1:displayCharacter><ns1:description> !aliphatic !aromatic</ns1:description><ns1:value>2.0</ns1:value></ns1:annotationElement><ns1:annotationElement position="735" colour="-6395904"><ns1:displayCharacter>5</ns1:displayCharacter><ns1:description>small !aliphatic !aromatic !positive !proline</ns1:description><ns1:value>5.0</ns1:value></ns1:annotationElement><ns1:annotationElement position="736" colour="-11730944"><ns1:displayCharacter>-</ns1:displayCharacter><ns1:description></ns1:description><ns1:value>0.0</ns1:value></ns1:annotationElement><ns1:annotationElement position="737" colour="-11730944"><ns1:displayCharacter>-</ns1:displayCharacter><ns1:description></ns1:description><ns1:value>0.0</ns1:value></ns1:annotationElement><ns1:annotationElement position="738" colour="-1060608"><ns1:displayCharacter>+</ns1:displayCharacter><ns1:description>hydrophobic small tiny !aliphatic !aromatic !charged !negative !polar !positive !proline</ns1:description><ns1:value>10.0</ns1:value></ns1:annotationElement><ns1:annotationElement position="739" colour="-11730944"><ns1:displayCharacter>-</ns1:displayCharacter><ns1:description></ns1:description><ns1:value>0.0</ns1:value></ns1:annotationElement><ns1:annotationElement position="740" colour="-6395904"><ns1:displayCharacter>5</ns1:displayCharacter><ns1:description> !aliphatic !negative !proline !small !tiny</ns1:description><ns1:value>5.0</ns1:value></ns1:annotationElement><ns1:annotationElement position="741" colour="-7515392"><ns1:displayCharacter>4</ns1:displayCharacter><ns1:description> !aliphatic !aromatic !negative !proline</ns1:description><ns1:value>4.0</ns1:value></ns1:annotationElement><ns1:annotationElement position="742" colour="-7515392"><ns1:displayCharacter>4</ns1:displayCharacter><ns1:description>polar !aliphatic !negative !proline</ns1:description><ns1:value>4.0</ns1:value></ns1:annotationElement><ns1:annotationElement position="743" colour="-1060608"><ns1:displayCharacter>+</ns1:displayCharacter><ns1:description>charged polar positive !aliphatic !aromatic !hydrophobic !negative !proline !small !tiny</ns1:description><ns1:value>10.0</ns1:value></ns1:annotationElement><ns1:annotationElement position="744" colour="-2114560"><ns1:displayCharacter>9</ns1:displayCharacter><ns1:description>charged polar positive !aliphatic !aromatic !negative !proline !small !tiny</ns1:description><ns1:value>9.0</ns1:value></ns1:annotationElement><ns1:annotationElement position="745" colour="-7515392"><ns1:displayCharacter>4</ns1:displayCharacter><ns1:description> !aliphatic !aromatic !negative !proline</ns1:description><ns1:value>4.0</ns1:value></ns1:annotationElement><ns1:annotationElement position="746" colour="-3234048"><ns1:displayCharacter>8</ns1:displayCharacter><ns1:description>polar !aliphatic !aromatic !charged !hydrophobic !negative !positive !proline</ns1:description><ns1:value>8.0</ns1:value></ns1:annotationElement><ns1:annotationElement position="747" colour="-3234048"><ns1:displayCharacter>8</ns1:displayCharacter><ns1:description>charged polar positive !aliphatic !negative !proline !small !tiny</ns1:description><ns1:value>8.0</ns1:value></ns1:annotationElement><ns1:annotationElement position="748" colour="-1060608"><ns1:displayCharacter>+</ns1:displayCharacter><ns1:description>hydrophobic small tiny !aliphatic !aromatic !charged !negative !polar !positive !proline</ns1:description><ns1:value>10.0</ns1:value></ns1:annotationElement><ns1:annotationElement position="749" colour="-6395904"><ns1:displayCharacter>5</ns1:displayCharacter><ns1:description> !aliphatic !aromatic !positive !proline !tiny</ns1:description><ns1:value>5.0</ns1:value></ns1:annotationElement><ns1:annotationElement position="750" colour="-4288000"><ns1:displayCharacter>7</ns1:displayCharacter><ns1:description>hydrophobic !aromatic !charged !negative !polar !positive !proline</ns1:description><ns1:value>7.0</ns1:value></ns1:annotationElement><ns1:annotationElement position="751" colour="-2114560"><ns1:displayCharacter>9</ns1:displayCharacter><ns1:description>aliphatic hydrophobic !aromatic !charged !negative !polar !positive !proline !tiny</ns1:description><ns1:value>9.0</ns1:value></ns1:annotationElement><ns1:annotationElement position="752" colour="-1060608"><ns1:displayCharacter>+</ns1:displayCharacter><ns1:description>aromatic hydrophobic !aliphatic !charged !negative !polar !positive !proline !small !tiny</ns1:description><ns1:value>10.0</ns1:value></ns1:annotationElement><ns1:annotationElement position="753" colour="-2114560"><ns1:displayCharacter>9</ns1:displayCharacter><ns1:description>hydrophobic !aromatic !charged !negative !polar !positive !proline !small !tiny</ns1:description><ns1:value>9.0</ns1:value></ns1:annotationElement><ns1:annotationElement position="754" colour="-2114560"><ns1:displayCharacter>9</ns1:displayCharacter><ns1:description>polar small !aliphatic !aromatic !charged !negative !positive !proline !tiny</ns1:description><ns1:value>9.0</ns1:value></ns1:annotationElement><ns1:annotationElement position="755" colour="-2114560"><ns1:displayCharacter>9</ns1:displayCharacter><ns1:description>polar small !aliphatic !aromatic !charged !hydrophobic !negative !positive !proline</ns1:description><ns1:value>9.0</ns1:value></ns1:annotationElement><ns1:annotationElement position="756" colour="-4288000"><ns1:displayCharacter>7</ns1:displayCharacter><ns1:description>polar !aliphatic !aromatic !negative !proline !small !tiny</ns1:description><ns1:value>7.0</ns1:value></ns1:annotationElement><ns1:annotationElement position="757" colour="-6656"><ns1:displayCharacter>*</ns1:displayCharacter><ns1:description>hydrophobic small tiny !aliphatic !aromatic !charged !negative !polar !positive !proline</ns1:description><ns1:value>11.0</ns1:value></ns1:annotationElement><ns1:annotationElement position="758" colour="-6656"><ns1:displayCharacter>*</ns1:displayCharacter><ns1:description>charged negative polar !aliphatic !aromatic !hydrophobic !positive !proline !small !tiny</ns1:description><ns1:value>11.0</ns1:value></ns1:annotationElement><ns1:annotationElement position="759" colour="-3234048"><ns1:displayCharacter>8</ns1:displayCharacter><ns1:description>hydrophobic !aromatic !charged !negative !polar !positive !proline !tiny</ns1:description><ns1:value>8.0</ns1:value></ns1:annotationElement><ns1:annotationElement position="760" colour="-6656"><ns1:displayCharacter>*</ns1:displayCharacter><ns1:description>hydrophobic polar small !aliphatic !aromatic !charged !negative !positive !proline !tiny</ns1:description><ns1:value>11.0</ns1:value></ns1:annotationElement><ns1:annotationElement position="761" colour="-3234048"><ns1:displayCharacter>8</ns1:displayCharacter><ns1:description>small tiny !aliphatic !aromatic !charged !negative !positive !proline</ns1:description><ns1:value>8.0</ns1:value></ns1:annotationElement><ns1:annotationElement position="762" colour="-5341952"><ns1:displayCharacter>6</ns1:displayCharacter><ns1:description>hydrophobic !charged !negative !positive !proline !tiny</ns1:description><ns1:value>6.0</ns1:value></ns1:annotationElement><ns1:annotationElement position="763" colour="-3234048"><ns1:displayCharacter>8</ns1:displayCharacter><ns1:description>polar small !aliphatic !aromatic !charged !negative !positive !proline</ns1:description><ns1:value>8.0</ns1:value></ns1:annotationElement><ns1:annotationElement position="764" colour="-4288000"><ns1:displayCharacter>7</ns1:displayCharacter><ns1:description>small !aliphatic !aromatic !charged !negative !polar !positive</ns1:description><ns1:value>7.0</ns1:value></ns1:annotationElement><ns1:annotationElement position="765" colour="-11730944"><ns1:displayCharacter>-</ns1:displayCharacter><ns1:description></ns1:description><ns1:value>0.0</ns1:value></ns1:annotationElement><ns1:annotationElement position="766" colour="-10676992"><ns1:displayCharacter>1</ns1:displayCharacter><ns1:description>small</ns1:description><ns1:value>1.0</ns1:value></ns1:annotationElement><ns1:annotationElement position="767" colour="-11730944"><ns1:displayCharacter>-</ns1:displayCharacter><ns1:description></ns1:description><ns1:value>0.0</ns1:value></ns1:annotationElement><ns1:annotationElement position="768" colour="-10676992"><ns1:displayCharacter>1</ns1:displayCharacter><ns1:description>hydrophobic</ns1:description><ns1:value>1.0</ns1:value></ns1:annotationElement><ns1:annotationElement position="769" colour="-10676992"><ns1:displayCharacter>1</ns1:displayCharacter><ns1:description>hydrophobic</ns1:description><ns1:value>1.0</ns1:value></ns1:annotationElement><ns1:annotationElement position="770" colour="-8569088"><ns1:displayCharacter>3</ns1:displayCharacter><ns1:description>hydrophobic small tiny</ns1:description><ns1:value>3.0</ns1:value></ns1:annotationElement><ns1:annotationElement position="771" colour="-8569088"><ns1:displayCharacter>3</ns1:displayCharacter><ns1:description>charged polar positive</ns1:description><ns1:value>3.0</ns1:value></ns1:annotationElement><ns1:annotationElement position="772" colour="-11730944"><ns1:displayCharacter>0</ns1:displayCharacter><ns1:description></ns1:description><ns1:value>0.0</ns1:value></ns1:annotationElement><ns1:annotationElement position="773" colour="-8569088"><ns1:displayCharacter>3</ns1:displayCharacter><ns1:description>hydrophobic small tiny</ns1:description><ns1:value>3.0</ns1:value></ns1:annotationElement><ns1:annotationElement position="774" colour="-11730944"><ns1:displayCharacter>0</ns1:displayCharacter><ns1:description></ns1:description><ns1:value>0.0</ns1:value></ns1:annotationElement><ns1:annotationElement position="775" colour="-10676992"><ns1:displayCharacter>1</ns1:displayCharacter><ns1:description>polar</ns1:description><ns1:value>1.0</ns1:value></ns1:annotationElement><ns1:annotationElement position="776" colour="-7515392"><ns1:displayCharacter>4</ns1:displayCharacter><ns1:description> !aromatic !negative !proline !tiny</ns1:description><ns1:value>4.0</ns1:value></ns1:annotationElement><ns1:annotationElement position="777" colour="-6656"><ns1:displayCharacter>*</ns1:displayCharacter><ns1:description>aromatic hydrophobic polar !aliphatic !charged !negative !positive !proline !small !tiny</ns1:description><ns1:value>11.0</ns1:value></ns1:annotationElement><ns1:annotationElement position="778" colour="-1060608"><ns1:displayCharacter>+</ns1:displayCharacter><ns1:description>polar !aliphatic !aromatic !charged !hydrophobic !negative !positive !proline !small !tiny</ns1:description><ns1:value>10.0</ns1:value></ns1:annotationElement><ns1:annotationElement position="779" colour="-7515392"><ns1:displayCharacter>4</ns1:displayCharacter><ns1:description> !aromatic !positive !proline !tiny</ns1:description><ns1:value>4.0</ns1:value></ns1:annotationElement><ns1:annotationElement position="780" colour="-7515392"><ns1:displayCharacter>4</ns1:displayCharacter><ns1:description> !charged !negative !positive !proline</ns1:description><ns1:value>4.0</ns1:value></ns1:annotationElement><ns1:annotationElement position="781" colour="-6395904"><ns1:displayCharacter>5</ns1:displayCharacter><ns1:description> !aromatic !charged !negative !positive !proline</ns1:description><ns1:value>5.0</ns1:value></ns1:annotationElement><ns1:annotationElement position="782" colour="-8569088"><ns1:displayCharacter>3</ns1:displayCharacter><ns1:description> !aliphatic !aromatic !positive</ns1:description><ns1:value>3.0</ns1:value></ns1:annotationElement><ns1:annotationElement position="783" colour="-3234048"><ns1:displayCharacter>8</ns1:displayCharacter><ns1:description>hydrophobic small !aromatic !charged !negative !polar !positive !proline</ns1:description><ns1:value>8.0</ns1:value></ns1:annotationElement><ns1:annotationElement position="784" colour="-6395904"><ns1:displayCharacter>5</ns1:displayCharacter><ns1:description> !aromatic !charged !negative !positive !proline</ns1:description><ns1:value>5.0</ns1:value></ns1:annotationElement><ns1:annotationElement position="785" colour="-6656"><ns1:displayCharacter>*</ns1:displayCharacter><ns1:description>aromatic hydrophobic polar !aliphatic !charged !negative !positive !proline !small !tiny</ns1:description><ns1:value>11.0</ns1:value></ns1:annotationElement><ns1:annotationElement position="786" colour="-5341952"><ns1:displayCharacter>6</ns1:displayCharacter><ns1:description>small !aliphatic !aromatic !charged !negative !positive</ns1:description><ns1:value>6.0</ns1:value></ns1:annotationElement><ns1:annotationElement position="787" colour="-3234048"><ns1:displayCharacter>8</ns1:displayCharacter><ns1:description>small !aliphatic !aromatic !charged !hydrophobic !negative !positive !tiny</ns1:description><ns1:value>8.0</ns1:value></ns1:annotationElement><ns1:annotationElement position="788" colour="-4288000"><ns1:displayCharacter>7</ns1:displayCharacter><ns1:description>hydrophobic !aromatic !charged !negative !polar !positive !proline</ns1:description><ns1:value>7.0</ns1:value></ns1:annotationElement><ns1:annotationElement position="789" colour="-11730944"><ns1:displayCharacter>-</ns1:displayCharacter><ns1:description></ns1:description><ns1:value>0.0</ns1:value></ns1:annotationElement><ns1:annotationElement position="790" colour="-6395904"><ns1:displayCharacter>5</ns1:displayCharacter><ns1:description> !aliphatic !aromatic !hydrophobic !positive !tiny</ns1:description><ns1:value>5.0</ns1:value></ns1:annotationElement><ns1:annotationElement position="791" colour="-4288000"><ns1:displayCharacter>7</ns1:displayCharacter><ns1:description>small !aliphatic !aromatic !charged !negative !positive !proline</ns1:description><ns1:value>7.0</ns1:value></ns1:annotationElement><ns1:annotationElement position="792" colour="-5341952"><ns1:displayCharacter>6</ns1:displayCharacter><ns1:description> !aromatic !charged !negative !polar !positive !tiny</ns1:description><ns1:value>6.0</ns1:value></ns1:annotationElement><ns1:annotationElement position="793" colour="-11730944"><ns1:displayCharacter>0</ns1:displayCharacter><ns1:description></ns1:description><ns1:value>0.0</ns1:value></ns1:annotationElement><ns1:annotationElement position="794" colour="-8569088"><ns1:displayCharacter>3</ns1:displayCharacter><ns1:description>hydrophobic small tiny</ns1:description><ns1:value>3.0</ns1:value></ns1:annotationElement><ns1:annotationElement position="795" colour="-10676992"><ns1:displayCharacter>1</ns1:displayCharacter><ns1:description>hydrophobic</ns1:description><ns1:value>1.0</ns1:value></ns1:annotationElement><ns1:annotationElement position="796" colour="-10676992"><ns1:displayCharacter>1</ns1:displayCharacter><ns1:description>hydrophobic</ns1:description><ns1:value>1.0</ns1:value></ns1:annotationElement><ns1:annotationElement position="797" colour="-8569088"><ns1:displayCharacter>3</ns1:displayCharacter><ns1:description>charged negative polar</ns1:description><ns1:value>3.0</ns1:value></ns1:annotationElement><ns1:annotationElement position="798" colour="-11730944"><ns1:displayCharacter>-</ns1:displayCharacter><ns1:description></ns1:description><ns1:value>0.0</ns1:value></ns1:annotationElement><ns1:annotationElement position="799" colour="-11730944"><ns1:displayCharacter>-</ns1:displayCharacter><ns1:description></ns1:description><ns1:value>0.0</ns1:value></ns1:annotationElement><ns1:annotationElement position="800" colour="-8569088"><ns1:displayCharacter>3</ns1:displayCharacter><ns1:description> !aliphatic !aromatic !proline</ns1:description><ns1:value>3.0</ns1:value></ns1:annotationElement><ns1:annotationElement position="801" colour="-8569088"><ns1:displayCharacter>3</ns1:displayCharacter><ns1:description> !negative !proline !tiny</ns1:description><ns1:value>3.0</ns1:value></ns1:annotationElement><ns1:annotationElement position="802" colour="-4288000"><ns1:displayCharacter>7</ns1:displayCharacter><ns1:description>hydrophobic !aromatic !charged !negative !polar !positive !proline</ns1:description><ns1:value>7.0</ns1:value></ns1:annotationElement><ns1:annotationElement position="803" colour="-2114560"><ns1:displayCharacter>9</ns1:displayCharacter><ns1:description>aliphatic hydrophobic !aromatic !charged !negative !polar !positive !proline !tiny</ns1:description><ns1:value>9.0</ns1:value></ns1:annotationElement><ns1:annotationElement position="804" colour="-1060608"><ns1:displayCharacter>+</ns1:displayCharacter><ns1:description>proline small !aliphatic !aromatic !charged !hydrophobic !negative !polar !positive !tiny</ns1:description><ns1:value>10.0</ns1:value></ns1:annotationElement><ns1:annotationElement position="805" colour="-6656"><ns1:displayCharacter>*</ns1:displayCharacter><ns1:description>hydrophobic polar small !aliphatic !aromatic !charged !negative !positive !proline !tiny</ns1:description><ns1:value>11.0</ns1:value></ns1:annotationElement><ns1:annotationElement position="806" colour="-6656"><ns1:displayCharacter>*</ns1:displayCharacter><ns1:description>aliphatic hydrophobic !aromatic !charged !negative !polar !positive !proline !small !tiny</ns1:description><ns1:value>11.0</ns1:value></ns1:annotationElement><ns1:annotationElement position="807" colour="-8569088"><ns1:displayCharacter>3</ns1:displayCharacter><ns1:description> !aliphatic !aromatic !proline</ns1:description><ns1:value>3.0</ns1:value></ns1:annotationElement><ns1:annotationElement position="808" colour="-5341952"><ns1:displayCharacter>6</ns1:displayCharacter><ns1:description>small !aliphatic !aromatic !charged !negative !positive</ns1:description><ns1:value>6.0</ns1:value></ns1:annotationElement><ns1:annotationElement position="809" colour="-3234048"><ns1:displayCharacter>8</ns1:displayCharacter><ns1:description>hydrophobic !charged !negative !polar !positive !proline !small !tiny</ns1:description><ns1:value>8.0</ns1:value></ns1:annotationElement><ns1:annotationElement position="810" colour="-5341952"><ns1:displayCharacter>6</ns1:displayCharacter><ns1:description>small !aliphatic !aromatic !charged !negative !positive</ns1:description><ns1:value>6.0</ns1:value></ns1:annotationElement><ns1:annotationElement position="811" colour="-6656"><ns1:displayCharacter>*</ns1:displayCharacter><ns1:description>aliphatic hydrophobic !aromatic !charged !negative !polar !positive !proline !small !tiny</ns1:description><ns1:value>11.0</ns1:value></ns1:annotationElement><ns1:annotationElement position="812" colour="-5341952"><ns1:displayCharacter>6</ns1:displayCharacter><ns1:description>polar !aliphatic !negative !proline !small !tiny</ns1:description><ns1:value>6.0</ns1:value></ns1:annotationElement><ns1:annotationElement position="813" colour="-8569088"><ns1:displayCharacter>3</ns1:displayCharacter><ns1:description> !aromatic !negative !proline</ns1:description><ns1:value>3.0</ns1:value></ns1:annotationElement><ns1:annotationElement position="814" colour="-8569088"><ns1:displayCharacter>3</ns1:displayCharacter><ns1:description> !aliphatic !negative !proline</ns1:description><ns1:value>3.0</ns1:value></ns1:annotationElement><ns1:annotationElement position="815" colour="-6395904"><ns1:displayCharacter>5</ns1:displayCharacter><ns1:description>small !aliphatic !aromatic !positive !proline</ns1:description><ns1:value>5.0</ns1:value></ns1:annotationElement><ns1:annotationElement position="816" colour="-9623040"><ns1:displayCharacter>2</ns1:displayCharacter><ns1:description> !aromatic !negative</ns1:description><ns1:value>2.0</ns1:value></ns1:annotationElement><ns1:annotationElement position="817" colour="-7515392"><ns1:displayCharacter>4</ns1:displayCharacter><ns1:description> !aliphatic !aromatic !negative !tiny</ns1:description><ns1:value>4.0</ns1:value></ns1:annotationElement><ns1:annotationElement position="818" colour="-11730944"><ns1:displayCharacter>-</ns1:displayCharacter><ns1:description></ns1:description><ns1:value>0.0</ns1:value></ns1:annotationElement><ns1:annotationElement position="819" colour="-7515392"><ns1:displayCharacter>4</ns1:displayCharacter><ns1:description> !aliphatic !aromatic !positive !tiny</ns1:description><ns1:value>4.0</ns1:value></ns1:annotationElement><ns1:annotationElement position="820" colour="-5341952"><ns1:displayCharacter>6</ns1:displayCharacter><ns1:description>hydrophobic !aromatic !charged !negative !positive !proline</ns1:description><ns1:value>6.0</ns1:value></ns1:annotationElement><ns1:annotationElement position="821" colour="-2114560"><ns1:displayCharacter>9</ns1:displayCharacter><ns1:description>aliphatic hydrophobic !aromatic !charged !negative !polar !positive !proline !tiny</ns1:description><ns1:value>9.0</ns1:value></ns1:annotationElement><ns1:annotationElement position="822" colour="-1060608"><ns1:displayCharacter>+</ns1:displayCharacter><ns1:description>aliphatic hydrophobic !aromatic !charged !negative !polar !positive !proline !small !tiny</ns1:description><ns1:value>10.0</ns1:value></ns1:annotationElement><ns1:annotationElement position="823" colour="-3234048"><ns1:displayCharacter>8</ns1:displayCharacter><ns1:description>hydrophobic small !aromatic !charged !negative !polar !positive !proline</ns1:description><ns1:value>8.0</ns1:value></ns1:annotationElement><ns1:annotationElement position="824" colour="-1060608"><ns1:displayCharacter>+</ns1:displayCharacter><ns1:description>hydrophobic small tiny !aliphatic !aromatic !charged !negative !polar !positive !proline</ns1:description><ns1:value>10.0</ns1:value></ns1:annotationElement><ns1:annotationElement position="825" colour="-6656"><ns1:displayCharacter>*</ns1:displayCharacter><ns1:description>hydrophobic small tiny !aliphatic !aromatic !charged !negative !polar !positive !proline</ns1:description><ns1:value>11.0</ns1:value></ns1:annotationElement><ns1:annotationElement position="826" colour="-5341952"><ns1:displayCharacter>6</ns1:displayCharacter><ns1:description>polar !aliphatic !aromatic !positive !proline !tiny</ns1:description><ns1:value>6.0</ns1:value></ns1:annotationElement><ns1:annotationElement position="827" colour="-4288000"><ns1:displayCharacter>7</ns1:displayCharacter><ns1:description> !aromatic !charged !negative !positive !proline !small !tiny</ns1:description><ns1:value>7.0</ns1:value></ns1:annotationElement><ns1:annotationElement position="828" colour="-9623040"><ns1:displayCharacter>2</ns1:displayCharacter><ns1:description> !aliphatic !proline</ns1:description><ns1:value>2.0</ns1:value></ns1:annotationElement><ns1:annotationElement position="829" colour="-1060608"><ns1:displayCharacter>+</ns1:displayCharacter><ns1:description>hydrophobic small tiny !aliphatic !aromatic !charged !negative !polar !positive !proline</ns1:description><ns1:value>10.0</ns1:value></ns1:annotationElement><ns1:annotationElement position="830" colour="-1060608"><ns1:displayCharacter>+</ns1:displayCharacter><ns1:description>aliphatic hydrophobic small !aromatic !charged !negative !polar !positive !proline !tiny</ns1:description><ns1:value>10.0</ns1:value></ns1:annotationElement><ns1:annotationElement position="831" colour="-2114560"><ns1:displayCharacter>9</ns1:displayCharacter><ns1:description>aliphatic hydrophobic !aromatic !charged !negative !polar !positive !proline !tiny</ns1:description><ns1:value>9.0</ns1:value></ns1:annotationElement><ns1:annotationElement position="832" colour="-2114560"><ns1:displayCharacter>9</ns1:displayCharacter><ns1:description>aliphatic hydrophobic !aromatic !charged !negative !polar !positive !proline !tiny</ns1:description><ns1:value>9.0</ns1:value></ns1:annotationElement><ns1:annotationElement position="833" colour="-1060608"><ns1:displayCharacter>+</ns1:displayCharacter><ns1:description>polar small tiny !aliphatic !aromatic !charged !hydrophobic !negative !positive !proline</ns1:description><ns1:value>10.0</ns1:value></ns1:annotationElement><ns1:annotationElement position="834" colour="-6395904"><ns1:displayCharacter>5</ns1:displayCharacter><ns1:description> !aliphatic !aromatic !hydrophobic !positive !tiny</ns1:description><ns1:value>5.0</ns1:value></ns1:annotationElement><ns1:annotationElement position="835" colour="-9623040"><ns1:displayCharacter>2</ns1:displayCharacter><ns1:description> !aliphatic !proline</ns1:description><ns1:value>2.0</ns1:value></ns1:annotationElement><ns1:annotationElement position="836" colour="-6656"><ns1:displayCharacter>*</ns1:displayCharacter><ns1:description>hydrophobic small tiny !aliphatic !aromatic !charged !negative !polar !positive !proline</ns1:description><ns1:value>11.0</ns1:value></ns1:annotationElement><ns1:annotationElement position="837" colour="-8569088"><ns1:displayCharacter>3</ns1:displayCharacter><ns1:description> !aliphatic !negative !proline</ns1:description><ns1:value>3.0</ns1:value></ns1:annotationElement><ns1:annotationElement position="838" colour="-7515392"><ns1:displayCharacter>4</ns1:displayCharacter><ns1:description> !aromatic !negative !proline !tiny</ns1:description><ns1:value>4.0</ns1:value></ns1:annotationElement><ns1:annotationElement position="839" colour="-4288000"><ns1:displayCharacter>7</ns1:displayCharacter><ns1:description> !aromatic !charged !negative !positive !proline !small !tiny</ns1:description><ns1:value>7.0</ns1:value></ns1:annotationElement><ns1:annotationElement position="840" colour="-3234048"><ns1:displayCharacter>8</ns1:displayCharacter><ns1:description>hydrophobic small !aliphatic !aromatic !charged !negative !positive !proline</ns1:description><ns1:value>8.0</ns1:value></ns1:annotationElement><ns1:annotationElement position="841" colour="-6395904"><ns1:displayCharacter>5</ns1:displayCharacter><ns1:description>polar !aliphatic !aromatic !positive !proline</ns1:description><ns1:value>5.0</ns1:value></ns1:annotationElement><ns1:annotationElement position="842" colour="-2114560"><ns1:displayCharacter>9</ns1:displayCharacter><ns1:description>aliphatic hydrophobic !aromatic !charged !negative !polar !positive !proline !tiny</ns1:description><ns1:value>9.0</ns1:value></ns1:annotationElement><ns1:annotationElement position="843" colour="-2114560"><ns1:displayCharacter>9</ns1:displayCharacter><ns1:description>charged negative polar !aliphatic !aromatic !hydrophobic !positive !proline !tiny</ns1:description><ns1:value>9.0</ns1:value></ns1:annotationElement><ns1:annotationElement position="844" colour="-1060608"><ns1:displayCharacter>+</ns1:displayCharacter><ns1:description>aliphatic hydrophobic !aromatic !charged !negative !polar !positive !proline !small !tiny</ns1:description><ns1:value>10.0</ns1:value></ns1:annotationElement><ns1:annotationElement position="845" colour="-6656"><ns1:displayCharacter>*</ns1:displayCharacter><ns1:description>proline small !aliphatic !aromatic !charged !hydrophobic !negative !polar !positive !tiny</ns1:description><ns1:value>11.0</ns1:value></ns1:annotationElement><ns1:annotationElement position="846" colour="-3234048"><ns1:displayCharacter>8</ns1:displayCharacter><ns1:description>small tiny !aliphatic !aromatic !charged !negative !positive !proline</ns1:description><ns1:value>8.0</ns1:value></ns1:annotationElement><ns1:annotationElement position="847" colour="-7515392"><ns1:displayCharacter>4</ns1:displayCharacter><ns1:description> !aromatic !charged !negative !positive</ns1:description><ns1:value>4.0</ns1:value></ns1:annotationElement><ns1:annotationElement position="848" colour="-1060608"><ns1:displayCharacter>+</ns1:displayCharacter><ns1:description>proline small !aliphatic !aromatic !charged !hydrophobic !negative !polar !positive !tiny</ns1:description><ns1:value>10.0</ns1:value></ns1:annotationElement><ns1:annotationElement position="849" colour="-6395904"><ns1:displayCharacter>5</ns1:displayCharacter><ns1:description> !aromatic !charged !negative !positive !proline</ns1:description><ns1:value>5.0</ns1:value></ns1:annotationElement><ns1:annotationElement position="850" colour="-8569088"><ns1:displayCharacter>3</ns1:displayCharacter><ns1:description> !aliphatic !negative !proline</ns1:description><ns1:value>3.0</ns1:value></ns1:annotationElement><ns1:annotationElement position="851" colour="-6395904"><ns1:displayCharacter>5</ns1:displayCharacter><ns1:description>small !aromatic !charged !negative !positive</ns1:description><ns1:value>5.0</ns1:value></ns1:annotationElement><ns1:annotationElement position="852" colour="-1060608"><ns1:displayCharacter>+</ns1:displayCharacter><ns1:description>aliphatic hydrophobic !aromatic !charged !negative !polar !positive !proline !small !tiny</ns1:description><ns1:value>10.0</ns1:value></ns1:annotationElement><ns1:annotationElement position="853" colour="-2114560"><ns1:displayCharacter>9</ns1:displayCharacter><ns1:description>aliphatic hydrophobic !aromatic !charged !negative !polar !positive !proline !tiny</ns1:description><ns1:value>9.0</ns1:value></ns1:annotationElement><ns1:annotationElement position="854" colour="-6395904"><ns1:displayCharacter>5</ns1:displayCharacter><ns1:description> !aromatic !charged !negative !positive !proline</ns1:description><ns1:value>5.0</ns1:value></ns1:annotationElement><ns1:annotationElement position="855" colour="-7515392"><ns1:displayCharacter>4</ns1:displayCharacter><ns1:description> !aliphatic !aromatic !positive !proline</ns1:description><ns1:value>4.0</ns1:value></ns1:annotationElement><ns1:annotationElement position="856" colour="-6656"><ns1:displayCharacter>*</ns1:displayCharacter><ns1:description>charged negative polar small !aliphatic !aromatic !hydrophobic !positive !proline !tiny</ns1:description><ns1:value>11.0</ns1:value></ns1:annotationElement><ns1:annotationElement position="857" colour="-1060608"><ns1:displayCharacter>+</ns1:displayCharacter><ns1:description>aromatic hydrophobic !aliphatic !charged !negative !polar !positive !proline !small !tiny</ns1:description><ns1:value>10.0</ns1:value></ns1:annotationElement><ns1:annotationElement position="858" colour="-2114560"><ns1:displayCharacter>9</ns1:displayCharacter><ns1:description>polar small !aliphatic !aromatic !charged !hydrophobic !negative !positive !proline</ns1:description><ns1:value>9.0</ns1:value></ns1:annotationElement><ns1:annotationElement position="859" colour="-4288000"><ns1:displayCharacter>7</ns1:displayCharacter><ns1:description>small !aliphatic !aromatic !charged !negative !positive !proline</ns1:description><ns1:value>7.0</ns1:value></ns1:annotationElement><ns1:annotationElement position="860" colour="-6656"><ns1:displayCharacter>*</ns1:displayCharacter><ns1:description>charged negative polar small !aliphatic !aromatic !hydrophobic !positive !proline !tiny</ns1:description><ns1:value>11.0</ns1:value></ns1:annotationElement><ns1:annotationElement position="861" colour="-1060608"><ns1:displayCharacter>+</ns1:displayCharacter><ns1:description>hydrophobic small tiny !aliphatic !aromatic !charged !negative !polar !positive !proline</ns1:description><ns1:value>10.0</ns1:value></ns1:annotationElement><ns1:annotationElement position="862" colour="-1060608"><ns1:displayCharacter>+</ns1:displayCharacter><ns1:description>aliphatic hydrophobic !aromatic !charged !negative !polar !positive !proline !small !tiny</ns1:description><ns1:value>10.0</ns1:value></ns1:annotationElement><ns1:annotationElement position="863" colour="-2114560"><ns1:displayCharacter>9</ns1:displayCharacter><ns1:description>polar small !aliphatic !aromatic !charged !negative !positive !proline !tiny</ns1:description><ns1:value>9.0</ns1:value></ns1:annotationElement><ns1:annotationElement position="864" colour="-6656"><ns1:displayCharacter>*</ns1:displayCharacter><ns1:description>charged negative polar small !aliphatic !aromatic !hydrophobic !positive !proline !tiny</ns1:description><ns1:value>11.0</ns1:value></ns1:annotationElement><ns1:annotationElement position="865" colour="-3234048"><ns1:displayCharacter>8</ns1:displayCharacter><ns1:description>hydrophobic !aromatic !charged !negative !polar !positive !proline !tiny</ns1:description><ns1:value>8.0</ns1:value></ns1:annotationElement><ns1:annotationElement position="866" colour="-2114560"><ns1:displayCharacter>9</ns1:displayCharacter><ns1:description>aliphatic hydrophobic !aromatic !charged !negative !polar !positive !proline !tiny</ns1:description><ns1:value>9.0</ns1:value></ns1:annotationElement><ns1:annotationElement position="867" colour="-2114560"><ns1:displayCharacter>9</ns1:displayCharacter><ns1:description>aliphatic hydrophobic !aromatic !charged !negative !polar !positive !proline !tiny</ns1:description><ns1:value>9.0</ns1:value></ns1:annotationElement><ns1:annotationElement position="868" colour="-3234048"><ns1:displayCharacter>8</ns1:displayCharacter><ns1:description>hydrophobic !aromatic !charged !negative !polar !positive !proline !tiny</ns1:description><ns1:value>8.0</ns1:value></ns1:annotationElement><ns1:annotationElement position="869" colour="-3234048"><ns1:displayCharacter>8</ns1:displayCharacter><ns1:description>polar small !aliphatic !aromatic !charged !negative !positive !proline</ns1:description><ns1:value>8.0</ns1:value></ns1:annotationElement><ns1:annotationElement position="870" colour="-8569088"><ns1:displayCharacter>3</ns1:displayCharacter><ns1:description> !aliphatic !negative !proline</ns1:description><ns1:value>3.0</ns1:value></ns1:annotationElement><ns1:annotationElement position="871" colour="-8569088"><ns1:displayCharacter>3</ns1:displayCharacter><ns1:description> !aliphatic !aromatic !proline</ns1:description><ns1:value>3.0</ns1:value></ns1:annotationElement><ns1:annotationElement position="872" colour="-6656"><ns1:displayCharacter>*</ns1:displayCharacter><ns1:description>hydrophobic small tiny !aliphatic !aromatic !charged !negative !polar !positive !proline</ns1:description><ns1:value>11.0</ns1:value></ns1:annotationElement><ns1:annotationElement position="873" colour="-2114560"><ns1:displayCharacter>9</ns1:displayCharacter><ns1:description>aliphatic hydrophobic !aromatic !charged !negative !polar !positive !proline !tiny</ns1:description><ns1:value>9.0</ns1:value></ns1:annotationElement><ns1:annotationElement position="874" colour="-2114560"><ns1:displayCharacter>9</ns1:displayCharacter><ns1:description>aromatic hydrophobic !aliphatic !charged !negative !positive !proline !small !tiny</ns1:description><ns1:value>9.0</ns1:value></ns1:annotationElement><ns1:annotationElement position="875" colour="-6656"><ns1:displayCharacter>*</ns1:displayCharacter><ns1:description>hydrophobic small tiny !aliphatic !aromatic !charged !negative !polar !positive !proline</ns1:description><ns1:value>11.0</ns1:value></ns1:annotationElement><ns1:annotationElement position="876" colour="-2114560"><ns1:displayCharacter>9</ns1:displayCharacter><ns1:description>aromatic hydrophobic !aliphatic !charged !negative !positive !proline !small !tiny</ns1:description><ns1:value>9.0</ns1:value></ns1:annotationElement><ns1:annotationElement position="877" colour="-3234048"><ns1:displayCharacter>8</ns1:displayCharacter><ns1:description>hydrophobic small !aromatic !charged !negative !polar !positive !proline</ns1:description><ns1:value>8.0</ns1:value></ns1:annotationElement><ns1:annotationElement position="878" colour="-6656"><ns1:displayCharacter>*</ns1:displayCharacter><ns1:description>polar !aliphatic !aromatic !charged !hydrophobic !negative !positive !proline !small !tiny</ns1:description><ns1:value>11.0</ns1:value></ns1:annotationElement><ns1:annotationElement position="879" colour="-3234048"><ns1:displayCharacter>8</ns1:displayCharacter><ns1:description>hydrophobic small !aromatic !charged !negative !positive !proline !tiny</ns1:description><ns1:value>8.0</ns1:value></ns1:annotationElement><ns1:annotationElement position="880" colour="-6395904"><ns1:displayCharacter>5</ns1:displayCharacter><ns1:description> !aliphatic !aromatic !hydrophobic !negative !tiny</ns1:description><ns1:value>5.0</ns1:value></ns1:annotationElement><ns1:annotationElement position="881" colour="-5341952"><ns1:displayCharacter>6</ns1:displayCharacter><ns1:description>polar !aliphatic !negative !proline !small !tiny</ns1:description><ns1:value>6.0</ns1:value></ns1:annotationElement><ns1:annotationElement position="882" colour="-11730944"><ns1:displayCharacter>-</ns1:displayCharacter><ns1:description></ns1:description><ns1:value>0.0</ns1:value></ns1:annotationElement><ns1:annotationElement position="883" colour="-4288000"><ns1:displayCharacter>7</ns1:displayCharacter><ns1:description>small !aliphatic !aromatic !charged !negative !polar !positive</ns1:description><ns1:value>7.0</ns1:value></ns1:annotationElement><ns1:annotationElement position="884" colour="-6656"><ns1:displayCharacter>*</ns1:displayCharacter><ns1:description>hydrophobic small tiny !aliphatic !aromatic !charged !negative !polar !positive !proline</ns1:description><ns1:value>11.0</ns1:value></ns1:annotationElement><ns1:annotationElement position="885" colour="-1060608"><ns1:displayCharacter>+</ns1:displayCharacter><ns1:description>hydrophobic small tiny !aliphatic !aromatic !charged !negative !polar !positive !proline</ns1:description><ns1:value>10.0</ns1:value></ns1:annotationElement><ns1:annotationElement position="886" colour="-3234048"><ns1:displayCharacter>8</ns1:displayCharacter><ns1:description>hydrophobic !aromatic !charged !negative !polar !positive !proline !tiny</ns1:description><ns1:value>8.0</ns1:value></ns1:annotationElement><ns1:annotationElement position="887" colour="-6395904"><ns1:displayCharacter>5</ns1:displayCharacter><ns1:description> !aliphatic !charged !negative !positive !proline</ns1:description><ns1:value>5.0</ns1:value></ns1:annotationElement><ns1:annotationElement position="888" colour="-3234048"><ns1:displayCharacter>8</ns1:displayCharacter><ns1:description>hydrophobic !charged !negative !polar !positive !proline !small !tiny</ns1:description><ns1:value>8.0</ns1:value></ns1:annotationElement><ns1:annotationElement position="889" colour="-3234048"><ns1:displayCharacter>8</ns1:displayCharacter><ns1:description>small tiny !aliphatic !aromatic !charged !negative !positive !proline</ns1:description><ns1:value>8.0</ns1:value></ns1:annotationElement><ns1:annotationElement position="890" colour="-6395904"><ns1:displayCharacter>5</ns1:displayCharacter><ns1:description> !aromatic !charged !negative !positive !proline</ns1:description><ns1:value>5.0</ns1:value></ns1:annotationElement><ns1:annotationElement position="891" colour="-6656"><ns1:displayCharacter>*</ns1:displayCharacter><ns1:description>aliphatic hydrophobic !aromatic !charged !negative !polar !positive !proline !small !tiny</ns1:description><ns1:value>11.0</ns1:value></ns1:annotationElement><ns1:annotationElement position="892" colour="-2114560"><ns1:displayCharacter>9</ns1:displayCharacter><ns1:description>aliphatic hydrophobic !aromatic !charged !negative !polar !positive !proline !tiny</ns1:description><ns1:value>9.0</ns1:value></ns1:annotationElement><ns1:annotationElement position="893" colour="-4288000"><ns1:displayCharacter>7</ns1:displayCharacter><ns1:description>hydrophobic !aromatic !charged !negative !polar !positive !proline</ns1:description><ns1:value>7.0</ns1:value></ns1:annotationElement><ns1:annotationElement position="894" colour="-2114560"><ns1:displayCharacter>9</ns1:displayCharacter><ns1:description>hydrophobic small !aliphatic !aromatic !charged !negative !positive !proline !tiny</ns1:description><ns1:value>9.0</ns1:value></ns1:annotationElement><ns1:annotationElement position="895" colour="-1060608"><ns1:displayCharacter>+</ns1:displayCharacter><ns1:description>aliphatic hydrophobic !aromatic !charged !negative !polar !positive !proline !small !tiny</ns1:description><ns1:value>10.0</ns1:value></ns1:annotationElement><ns1:annotationElement position="896" colour="-1060608"><ns1:displayCharacter>+</ns1:displayCharacter><ns1:description>aliphatic hydrophobic !aromatic !charged !negative !polar !positive !proline !small !tiny</ns1:description><ns1:value>10.0</ns1:value></ns1:annotationElement><ns1:annotationElement position="897" colour="-2114560"><ns1:displayCharacter>9</ns1:displayCharacter><ns1:description>aliphatic hydrophobic !aromatic !charged !negative !polar !positive !proline !tiny</ns1:description><ns1:value>9.0</ns1:value></ns1:annotationElement><ns1:annotationElement position="898" colour="-3234048"><ns1:displayCharacter>8</ns1:displayCharacter><ns1:description>hydrophobic small !aromatic !charged !negative !polar !positive !proline</ns1:description><ns1:value>8.0</ns1:value></ns1:annotationElement><ns1:annotationElement position="899" colour="-2114560"><ns1:displayCharacter>9</ns1:displayCharacter><ns1:description>hydrophobic !aromatic !charged !negative !polar !positive !proline !small !tiny</ns1:description><ns1:value>9.0</ns1:value></ns1:annotationElement><ns1:annotationElement position="900" colour="-3234048"><ns1:displayCharacter>8</ns1:displayCharacter><ns1:description>hydrophobic small !aromatic !charged !negative !polar !positive !proline</ns1:description><ns1:value>8.0</ns1:value></ns1:annotationElement><ns1:annotationElement position="901" colour="-2114560"><ns1:displayCharacter>9</ns1:displayCharacter><ns1:description>aliphatic hydrophobic !aromatic !charged !negative !polar !positive !proline !tiny</ns1:description><ns1:value>9.0</ns1:value></ns1:annotationElement><ns1:annotationElement position="902" colour="-2114560"><ns1:displayCharacter>9</ns1:displayCharacter><ns1:description>aliphatic hydrophobic !aromatic !charged !negative !polar !positive !proline !tiny</ns1:description><ns1:value>9.0</ns1:value></ns1:annotationElement><ns1:annotationElement position="903" colour="-2114560"><ns1:displayCharacter>9</ns1:displayCharacter><ns1:description>aromatic hydrophobic !aliphatic !charged !negative !positive !proline !small !tiny</ns1:description><ns1:value>9.0</ns1:value></ns1:annotationElement><ns1:annotationElement position="904" colour="-4288000"><ns1:displayCharacter>7</ns1:displayCharacter><ns1:description>hydrophobic !charged !negative !polar !positive !proline !tiny</ns1:description><ns1:value>7.0</ns1:value></ns1:annotationElement><ns1:annotationElement position="905" colour="-3234048"><ns1:displayCharacter>8</ns1:displayCharacter><ns1:description>polar small !aliphatic !aromatic !charged !negative !positive !proline</ns1:description><ns1:value>8.0</ns1:value></ns1:annotationElement><ns1:annotationElement position="906" colour="-4288000"><ns1:displayCharacter>7</ns1:displayCharacter><ns1:description> !aromatic !charged !negative !positive !proline !small !tiny</ns1:description><ns1:value>7.0</ns1:value></ns1:annotationElement><ns1:annotationElement position="907" colour="-3234048"><ns1:displayCharacter>8</ns1:displayCharacter><ns1:description>aromatic hydrophobic polar !aliphatic !negative !proline !small !tiny</ns1:description><ns1:value>8.0</ns1:value></ns1:annotationElement><ns1:annotationElement position="908" colour="-4288000"><ns1:displayCharacter>7</ns1:displayCharacter><ns1:description>hydrophobic !charged !negative !positive !proline !small !tiny</ns1:description><ns1:value>7.0</ns1:value></ns1:annotationElement><ns1:annotationElement position="909" colour="-6395904"><ns1:displayCharacter>5</ns1:displayCharacter><ns1:description>small !aliphatic !aromatic !positive !proline</ns1:description><ns1:value>5.0</ns1:value></ns1:annotationElement><ns1:annotationElement position="910" colour="-4288000"><ns1:displayCharacter>7</ns1:displayCharacter><ns1:description>small !aliphatic !aromatic !charged !hydrophobic !negative !positive</ns1:description><ns1:value>7.0</ns1:value></ns1:annotationElement><ns1:annotationElement position="911" colour="-7515392"><ns1:displayCharacter>4</ns1:displayCharacter><ns1:description> !aromatic !charged !negative !positive</ns1:description><ns1:value>4.0</ns1:value></ns1:annotationElement><ns1:annotationElement position="912" colour="-11730944"><ns1:displayCharacter>-</ns1:displayCharacter><ns1:description></ns1:description><ns1:value>0.0</ns1:value></ns1:annotationElement><ns1:annotationElement position="913" colour="-11730944"><ns1:displayCharacter>-</ns1:displayCharacter><ns1:description></ns1:description><ns1:value>0.0</ns1:value></ns1:annotationElement><ns1:annotationElement position="914" colour="-11730944"><ns1:displayCharacter>-</ns1:displayCharacter><ns1:description></ns1:description><ns1:value>0.0</ns1:value></ns1:annotationElement><ns1:annotationElement position="915" colour="-11730944"><ns1:displayCharacter>-</ns1:displayCharacter><ns1:description></ns1:description><ns1:value>0.0</ns1:value></ns1:annotationElement><ns1:annotationElement position="916" colour="-11730944"><ns1:displayCharacter>-</ns1:displayCharacter><ns1:description></ns1:description><ns1:value>0.0</ns1:value></ns1:annotationElement><ns1:annotationElement position="917" colour="-11730944"><ns1:displayCharacter>-</ns1:displayCharacter><ns1:description></ns1:description><ns1:value>0.0</ns1:value></ns1:annotationElement><ns1:annotationElement position="918" colour="-11730944"><ns1:displayCharacter>-</ns1:displayCharacter><ns1:description></ns1:description><ns1:value>0.0</ns1:value></ns1:annotationElement><ns1:annotationElement position="919" colour="-11730944"><ns1:displayCharacter>-</ns1:displayCharacter><ns1:description></ns1:description><ns1:value>0.0</ns1:value></ns1:annotationElement><ns1:annotationElement position="920" colour="-11730944"><ns1:displayCharacter>-</ns1:displayCharacter><ns1:description></ns1:description><ns1:value>0.0</ns1:value></ns1:annotationElement><ns1:annotationElement position="921" colour="-11730944"><ns1:displayCharacter>-</ns1:displayCharacter><ns1:description></ns1:description><ns1:value>0.0</ns1:value></ns1:annotationElement><ns1:annotationElement position="922" colour="-11730944"><ns1:displayCharacter>-</ns1:displayCharacter><ns1:description></ns1:description><ns1:value>0.0</ns1:value></ns1:annotationElement><ns1:annotationElement position="923" colour="-11730944"><ns1:displayCharacter>-</ns1:displayCharacter><ns1:description></ns1:description><ns1:value>0.0</ns1:value></ns1:annotationElement><ns1:annotationElement position="924" colour="-11730944"><ns1:displayCharacter>-</ns1:displayCharacter><ns1:description></ns1:description><ns1:value>0.0</ns1:value></ns1:annotationElement><ns1:annotationElement position="925" colour="-11730944"><ns1:displayCharacter>-</ns1:displayCharacter><ns1:description></ns1:description><ns1:value>0.0</ns1:value></ns1:annotationElement><ns1:annotationElement position="926" colour="-11730944"><ns1:displayCharacter>-</ns1:displayCharacter><ns1:description></ns1:description><ns1:value>0.0</ns1:value></ns1:annotationElement><ns1:annotationElement position="927" colour="-11730944"><ns1:displayCharacter>-</ns1:displayCharacter><ns1:description></ns1:description><ns1:value>0.0</ns1:value></ns1:annotationElement><ns1:annotationElement position="928" colour="-7515392"><ns1:displayCharacter>4</ns1:displayCharacter><ns1:description> !aliphatic !aromatic !negative !proline</ns1:description><ns1:value>4.0</ns1:value></ns1:annotationElement><ns1:annotationElement position="929" colour="-1060608"><ns1:displayCharacter>+</ns1:displayCharacter><ns1:description>hydrophobic small tiny !aliphatic !aromatic !charged !negative !polar !positive !proline</ns1:description><ns1:value>10.0</ns1:value></ns1:annotationElement><ns1:annotationElement position="930" colour="-7515392"><ns1:displayCharacter>4</ns1:displayCharacter><ns1:description> !aliphatic !aromatic !negative !proline</ns1:description><ns1:value>4.0</ns1:value></ns1:annotationElement><ns1:annotationElement position="931" colour="-11730944"><ns1:displayCharacter>-</ns1:displayCharacter><ns1:description></ns1:description><ns1:value>0.0</ns1:value></ns1:annotationElement><ns1:annotationElement position="932" colour="-11730944"><ns1:displayCharacter>-</ns1:displayCharacter><ns1:description></ns1:description><ns1:value>0.0</ns1:value></ns1:annotationElement><ns1:annotationElement position="933" colour="-11730944"><ns1:displayCharacter>-</ns1:displayCharacter><ns1:description></ns1:description><ns1:value>0.0</ns1:value></ns1:annotationElement><ns1:annotationElement position="934" colour="-11730944"><ns1:displayCharacter>-</ns1:displayCharacter><ns1:description></ns1:description><ns1:value>0.0</ns1:value></ns1:annotationElement><ns1:annotationElement position="935" colour="-11730944"><ns1:displayCharacter>-</ns1:displayCharacter><ns1:description></ns1:description><ns1:value>0.0</ns1:value></ns1:annotationElement><ns1:annotationElement position="936" colour="-11730944"><ns1:displayCharacter>-</ns1:displayCharacter><ns1:description></ns1:description><ns1:value>0.0</ns1:value></ns1:annotationElement><ns1:annotationElement position="937" colour="-11730944"><ns1:displayCharacter>-</ns1:displayCharacter><ns1:description></ns1:description><ns1:value>0.0</ns1:value></ns1:annotationElement><ns1:annotationElement position="938" colour="-11730944"><ns1:displayCharacter>-</ns1:displayCharacter><ns1:description></ns1:description><ns1:value>0.0</ns1:value></ns1:annotationElement><ns1:annotationElement position="939" colour="-11730944"><ns1:displayCharacter>-</ns1:displayCharacter><ns1:description></ns1:description><ns1:value>0.0</ns1:value></ns1:annotationElement><ns1:annotationElement position="940" colour="-11730944"><ns1:displayCharacter>-</ns1:displayCharacter><ns1:description></ns1:description><ns1:value>0.0</ns1:value></ns1:annotationElement><ns1:annotationElement position="941" colour="-11730944"><ns1:displayCharacter>-</ns1:displayCharacter><ns1:description></ns1:description><ns1:value>0.0</ns1:value></ns1:annotationElement><ns1:annotationElement position="942" colour="-11730944"><ns1:displayCharacter>-</ns1:displayCharacter><ns1:description></ns1:description><ns1:value>0.0</ns1:value></ns1:annotationElement><ns1:annotationElement position="943" colour="-11730944"><ns1:displayCharacter>-</ns1:displayCharacter><ns1:description></ns1:description><ns1:value>0.0</ns1:value></ns1:annotationElement><ns1:annotationElement position="944" colour="-11730944"><ns1:displayCharacter>-</ns1:displayCharacter><ns1:description></ns1:description><ns1:value>0.0</ns1:value></ns1:annotationElement><ns1:annotationElement position="945" colour="-1060608"><ns1:displayCharacter>+</ns1:displayCharacter><ns1:description>proline small !aliphatic !aromatic !charged !hydrophobic !negative !polar !positive !tiny</ns1:description><ns1:value>10.0</ns1:value></ns1:annotationElement><ns1:annotationElement position="946" colour="-2114560"><ns1:displayCharacter>9</ns1:displayCharacter><ns1:description>charged polar positive !aliphatic !aromatic !negative !proline !small !tiny</ns1:description><ns1:value>9.0</ns1:value></ns1:annotationElement><ns1:annotationElement position="947" colour="-8569088"><ns1:displayCharacter>3</ns1:displayCharacter><ns1:description> !aliphatic !aromatic !negative</ns1:description><ns1:value>3.0</ns1:value></ns1:annotationElement><ns1:annotationElement position="948" colour="-8569088"><ns1:displayCharacter>3</ns1:displayCharacter><ns1:description>polar small tiny</ns1:description><ns1:value>3.0</ns1:value></ns1:annotationElement><ns1:annotationElement position="949" colour="-10676992"><ns1:displayCharacter>1</ns1:displayCharacter><ns1:description>small</ns1:description><ns1:value>1.0</ns1:value></ns1:annotationElement><ns1:annotationElement position="950" colour="-11730944"><ns1:displayCharacter>-</ns1:displayCharacter><ns1:description></ns1:description><ns1:value>0.0</ns1:value></ns1:annotationElement><ns1:annotationElement position="951" colour="-11730944"><ns1:displayCharacter>0</ns1:displayCharacter><ns1:description></ns1:description><ns1:value>0.0</ns1:value></ns1:annotationElement><ns1:annotationElement position="952" colour="-8569088"><ns1:displayCharacter>3</ns1:displayCharacter><ns1:description> !charged !negative !positive</ns1:description><ns1:value>3.0</ns1:value></ns1:annotationElement><ns1:annotationElement position="953" colour="-11730944"><ns1:displayCharacter>0</ns1:displayCharacter><ns1:description></ns1:description><ns1:value>0.0</ns1:value></ns1:annotationElement><ns1:annotationElement position="954" colour="-11730944"><ns1:displayCharacter>-</ns1:displayCharacter><ns1:description></ns1:description><ns1:value>0.0</ns1:value></ns1:annotationElement><ns1:annotationElement position="955" colour="-11730944"><ns1:displayCharacter>-</ns1:displayCharacter><ns1:description></ns1:description><ns1:value>0.0</ns1:value></ns1:annotationElement><ns1:annotationElement position="956" colour="-11730944"><ns1:displayCharacter>-</ns1:displayCharacter><ns1:description></ns1:description><ns1:value>0.0</ns1:value></ns1:annotationElement><ns1:annotationElement position="957" colour="-11730944"><ns1:displayCharacter>-</ns1:displayCharacter><ns1:description></ns1:description><ns1:value>0.0</ns1:value></ns1:annotationElement><ns1:annotationElement position="958" colour="-11730944"><ns1:displayCharacter>-</ns1:displayCharacter><ns1:description></ns1:description><ns1:value>0.0</ns1:value></ns1:annotationElement><ns1:annotationElement position="959" colour="-11730944"><ns1:displayCharacter>-</ns1:displayCharacter><ns1:description></ns1:description><ns1:value>0.0</ns1:value></ns1:annotationElement><ns1:label>Conservation</ns1:label><ns1:description>Conservation of total alignment less than 25% gaps</ns1:description></ns1:Annotation><ns1:Annotation graph="true" graphType="1" graphGroup="-1" graphHeight="40" id="ann66" scoreOnly="false" visible="true" centreColLabels="false" scaleColLabels="false" showAllColLabels="false" autoCalculated="true" belowAlignment="true" calcId=""><ns1:annotationElement position="0" colour="-11401728"><ns1:displayCharacter> </ns1:displayCharacter><ns1:description>5.252565</ns1:description><ns1:value>5.252565</ns1:value></ns1:annotationElement><ns1:annotationElement position="1" colour="-11401728"><ns1:displayCharacter> </ns1:displayCharacter><ns1:description>5.247304</ns1:description><ns1:value>5.247304</ns1:value></ns1:annotationElement><ns1:annotationElement position="2" colour="-11401728"><ns1:displayCharacter> </ns1:displayCharacter><ns1:description>5.2449584</ns1:description><ns1:value>5.2449584</ns1:value></ns1:annotationElement><ns1:annotationElement position="3" colour="-11401728"><ns1:displayCharacter> </ns1:displayCharacter><ns1:description>5.2268205</ns1:description><ns1:value>5.2268205</ns1:value></ns1:annotationElement><ns1:annotationElement position="4" colour="-11401728"><ns1:displayCharacter> </ns1:displayCharacter><ns1:description>5.2202034</ns1:description><ns1:value>5.2202034</ns1:value></ns1:annotationElement><ns1:annotationElement position="5" colour="-11401728"><ns1:displayCharacter> </ns1:displayCharacter><ns1:description>5.2449584</ns1:description><ns1:value>5.2449584</ns1:value></ns1:annotationElement><ns1:annotationElement position="6" colour="-11401728"><ns1:displayCharacter> </ns1:displayCharacter><ns1:description>5.219772</ns1:description><ns1:value>5.219772</ns1:value></ns1:annotationElement><ns1:annotationElement position="7" colour="-11137792"><ns1:displayCharacter> </ns1:displayCharacter><ns1:description>10.341874</ns1:description><ns1:value>10.341874</ns1:value></ns1:annotationElement><ns1:annotationElement position="8" colour="-11137792"><ns1:displayCharacter> </ns1:displayCharacter><ns1:description>10.236718</ns1:description><ns1:value>10.236718</ns1:value></ns1:annotationElement><ns1:annotationElement position="9" colour="-11137792"><ns1:displayCharacter> </ns1:displayCharacter><ns1:description>10.316089</ns1:description><ns1:value>10.316089</ns1:value></ns1:annotationElement><ns1:annotationElement position="10" colour="-11137792"><ns1:displayCharacter> </ns1:displayCharacter><ns1:description>10.32473</ns1:description><ns1:value>10.32473</ns1:value></ns1:annotationElement><ns1:annotationElement position="11" colour="-11137792"><ns1:displayCharacter> </ns1:displayCharacter><ns1:description>10.291677</ns1:description><ns1:value>10.291677</ns1:value></ns1:annotationElement><ns1:annotationElement position="12" colour="-11137792"><ns1:displayCharacter> </ns1:displayCharacter><ns1:description>10.305295</ns1:description><ns1:value>10.305295</ns1:value></ns1:annotationElement><ns1:annotationElement position="13" colour="-11137792"><ns1:displayCharacter> </ns1:displayCharacter><ns1:description>10.380558</ns1:description><ns1:value>10.380558</ns1:value></ns1:annotationElement><ns1:annotationElement position="14" colour="-11137792"><ns1:displayCharacter> </ns1:displayCharacter><ns1:description>10.393429</ns1:description><ns1:value>10.393429</ns1:value></ns1:annotationElement><ns1:annotationElement position="15" colour="-11137792"><ns1:displayCharacter> </ns1:displayCharacter><ns1:description>10.341973</ns1:description><ns1:value>10.341973</ns1:value></ns1:annotationElement><ns1:annotationElement position="16" colour="-11137792"><ns1:displayCharacter> </ns1:displayCharacter><ns1:description>10.290233</ns1:description><ns1:value>10.290233</ns1:value></ns1:annotationElement><ns1:annotationElement position="17" colour="-11137792"><ns1:displayCharacter> </ns1:displayCharacter><ns1:description>10.309715</ns1:description><ns1:value>10.309715</ns1:value></ns1:annotationElement><ns1:annotationElement position="18" colour="-11137792"><ns1:displayCharacter> </ns1:displayCharacter><ns1:description>10.315539</ns1:description><ns1:value>10.315539</ns1:value></ns1:annotationElement><ns1:annotationElement position="19" colour="-11137792"><ns1:displayCharacter> </ns1:displayCharacter><ns1:description>10.305295</ns1:description><ns1:value>10.305295</ns1:value></ns1:annotationElement><ns1:annotationElement position="20" colour="-11137792"><ns1:displayCharacter> </ns1:displayCharacter><ns1:description>10.236491</ns1:description><ns1:value>10.236491</ns1:value></ns1:annotationElement><ns1:annotationElement position="21" colour="-11137792"><ns1:displayCharacter> </ns1:displayCharacter><ns1:description>10.255424</ns1:description><ns1:value>10.255424</ns1:value></ns1:annotationElement><ns1:annotationElement position="22" colour="-11137792"><ns1:displayCharacter> </ns1:displayCharacter><ns1:description>10.389456</ns1:description><ns1:value>10.389456</ns1:value></ns1:annotationElement><ns1:annotationElement position="23" colour="-11137792"><ns1:displayCharacter> </ns1:displayCharacter><ns1:description>10.372309</ns1:description><ns1:value>10.372309</ns1:value></ns1:annotationElement><ns1:annotationElement position="24" colour="-11137792"><ns1:displayCharacter> </ns1:displayCharacter><ns1:description>10.389456</ns1:description><ns1:value>10.389456</ns1:value></ns1:annotationElement><ns1:annotationElement position="25" colour="-11137792"><ns1:displayCharacter> </ns1:displayCharacter><ns1:description>10.271468</ns1:description><ns1:value>10.271468</ns1:value></ns1:annotationElement><ns1:annotationElement position="26" colour="-11137792"><ns1:displayCharacter> </ns1:displayCharacter><ns1:description>10.322532</ns1:description><ns1:value>10.322532</ns1:value></ns1:annotationElement><ns1:annotationElement position="27" colour="-11137792"><ns1:displayCharacter> </ns1:displayCharacter><ns1:description>10.303343</ns1:description><ns1:value>10.303343</ns1:value></ns1:annotationElement><ns1:annotationElement position="28" colour="-11072256"><ns1:displayCharacter> </ns1:displayCharacter><ns1:description>10.464497</ns1:description><ns1:value>10.464497</ns1:value></ns1:annotationElement><ns1:annotationElement position="29" colour="-11137792"><ns1:displayCharacter> </ns1:displayCharacter><ns1:description>10.268708</ns1:description><ns1:value>10.268708</ns1:value></ns1:annotationElement><ns1:annotationElement position="30" colour="-11137792"><ns1:displayCharacter> </ns1:displayCharacter><ns1:description>10.3864355</ns1:description><ns1:value>10.3864355</ns1:value></ns1:annotationElement><ns1:annotationElement position="31" colour="-11137792"><ns1:displayCharacter> </ns1:displayCharacter><ns1:description>10.295575</ns1:description><ns1:value>10.295575</ns1:value></ns1:annotationElement><ns1:annotationElement position="32" colour="-11072256"><ns1:displayCharacter> </ns1:displayCharacter><ns1:description>10.467019</ns1:description><ns1:value>10.467019</ns1:value></ns1:annotationElement><ns1:annotationElement position="33" colour="-11137792"><ns1:displayCharacter> </ns1:displayCharacter><ns1:description>10.268708</ns1:description><ns1:value>10.268708</ns1:value></ns1:annotationElement><ns1:annotationElement position="34" colour="-11072256"><ns1:displayCharacter> </ns1:displayCharacter><ns1:description>10.424711</ns1:description><ns1:value>10.424711</ns1:value></ns1:annotationElement><ns1:annotationElement position="35" colour="-11137792"><ns1:displayCharacter> </ns1:displayCharacter><ns1:description>10.372309</ns1:description><ns1:value>10.372309</ns1:value></ns1:annotationElement><ns1:annotationElement position="36" colour="-11137792"><ns1:displayCharacter> </ns1:displayCharacter><ns1:description>10.389456</ns1:description><ns1:value>10.389456</ns1:value></ns1:annotationElement><ns1:annotationElement position="37" colour="-11137792"><ns1:displayCharacter> </ns1:displayCharacter><ns1:description>10.295575</ns1:description><ns1:value>10.295575</ns1:value></ns1:annotationElement><ns1:annotationElement position="38" colour="-11137792"><ns1:displayCharacter> </ns1:displayCharacter><ns1:description>10.339936</ns1:description><ns1:value>10.339936</ns1:value></ns1:annotationElement><ns1:annotationElement position="39" colour="-11137792"><ns1:displayCharacter> </ns1:displayCharacter><ns1:description>10.296123</ns1:description><ns1:value>10.296123</ns1:value></ns1:annotationElement><ns1:annotationElement position="40" colour="-11137792"><ns1:displayCharacter> </ns1:displayCharacter><ns1:description>10.290233</ns1:description><ns1:value>10.290233</ns1:value></ns1:annotationElement><ns1:annotationElement position="41" colour="-11137792"><ns1:displayCharacter> </ns1:displayCharacter><ns1:description>10.367755</ns1:description><ns1:value>10.367755</ns1:value></ns1:annotationElement><ns1:annotationElement position="42" colour="-11137792"><ns1:displayCharacter> </ns1:displayCharacter><ns1:description>10.289318</ns1:description><ns1:value>10.289318</ns1:value></ns1:annotationElement><ns1:annotationElement position="43" colour="-11137792"><ns1:displayCharacter> </ns1:displayCharacter><ns1:description>10.2254715</ns1:description><ns1:value>10.2254715</ns1:value></ns1:annotationElement><ns1:annotationElement position="44" colour="-11137792"><ns1:displayCharacter> </ns1:displayCharacter><ns1:description>10.375794</ns1:description><ns1:value>10.375794</ns1:value></ns1:annotationElement><ns1:annotationElement position="45" colour="-11137792"><ns1:displayCharacter> </ns1:displayCharacter><ns1:description>10.23774</ns1:description><ns1:value>10.23774</ns1:value></ns1:annotationElement><ns1:annotationElement position="46" colour="-11137792"><ns1:displayCharacter> </ns1:displayCharacter><ns1:description>10.326194</ns1:description><ns1:value>10.326194</ns1:value></ns1:annotationElement><ns1:annotationElement position="47" colour="-11137792"><ns1:displayCharacter> </ns1:displayCharacter><ns1:description>10.371239</ns1:description><ns1:value>10.371239</ns1:value></ns1:annotationElement><ns1:annotationElement position="48" colour="-11137792"><ns1:displayCharacter> </ns1:displayCharacter><ns1:description>10.383393</ns1:description><ns1:value>10.383393</ns1:value></ns1:annotationElement><ns1:annotationElement position="49" colour="-11072256"><ns1:displayCharacter> </ns1:displayCharacter><ns1:description>10.4292965</ns1:description><ns1:value>10.4292965</ns1:value></ns1:annotationElement><ns1:annotationElement position="50" colour="-1653504"><ns1:displayCharacter> </ns1:displayCharacter><ns1:description>159.62935</ns1:description><ns1:value>159.62935</ns1:value></ns1:annotationElement><ns1:annotationElement position="51" colour="-4814848"><ns1:displayCharacter> </ns1:displayCharacter><ns1:description>110.083466</ns1:description><ns1:value>110.083466</ns1:value></ns1:annotationElement><ns1:annotationElement position="52" colour="-3300096"><ns1:displayCharacter> </ns1:displayCharacter><ns1:description>133.63132</ns1:description><ns1:value>133.63132</ns1:value></ns1:annotationElement><ns1:annotationElement position="53" colour="-2970624"><ns1:displayCharacter> </ns1:displayCharacter><ns1:description>138.95915</ns1:description><ns1:value>138.95915</ns1:value></ns1:annotationElement><ns1:annotationElement position="54" colour="-3299840"><ns1:displayCharacter> </ns1:displayCharacter><ns1:description>133.92503</ns1:description><ns1:value>133.92503</ns1:value></ns1:annotationElement><ns1:annotationElement position="55" colour="-2180352"><ns1:displayCharacter> </ns1:displayCharacter><ns1:description>151.06937</ns1:description><ns1:value>151.06937</ns1:value></ns1:annotationElement><ns1:annotationElement position="56" colour="-5209856"><ns1:displayCharacter> </ns1:displayCharacter><ns1:description>103.913025</ns1:description><ns1:value>103.913025</ns1:value></ns1:annotationElement><ns1:annotationElement position="57" colour="-1521664"><ns1:displayCharacter> </ns1:displayCharacter><ns1:description>162.06049</ns1:description><ns1:value>162.06049</ns1:value></ns1:annotationElement><ns1:annotationElement position="58" colour="-1653248"><ns1:displayCharacter> </ns1:displayCharacter><ns1:description>159.96246</ns1:description><ns1:value>159.96246</ns1:value></ns1:annotationElement><ns1:annotationElement position="59" colour="-3695104"><ns1:displayCharacter> </ns1:displayCharacter><ns1:description>127.5121</ns1:description><ns1:value>127.5121</ns1:value></ns1:annotationElement><ns1:annotationElement position="60" colour="-2772992"><ns1:displayCharacter> </ns1:displayCharacter><ns1:description>142.2155</ns1:description><ns1:value>142.2155</ns1:value></ns1:annotationElement><ns1:annotationElement position="61" colour="-5144320"><ns1:displayCharacter> </ns1:displayCharacter><ns1:description>104.59479</ns1:description><ns1:value>104.59479</ns1:value></ns1:annotationElement><ns1:annotationElement position="62" colour="-4880640"><ns1:displayCharacter> </ns1:displayCharacter><ns1:description>108.84577</ns1:description><ns1:value>108.84577</ns1:value></ns1:annotationElement><ns1:annotationElement position="63" colour="-4024576"><ns1:displayCharacter> </ns1:displayCharacter><ns1:description>121.90316</ns1:description><ns1:value>121.90316</ns1:value></ns1:annotationElement><ns1:annotationElement position="64" colour="-3234048"><ns1:displayCharacter> </ns1:displayCharacter><ns1:description>134.81909</ns1:description><ns1:value>134.81909</ns1:value></ns1:annotationElement><ns1:annotationElement position="65" colour="-3036416"><ns1:displayCharacter> </ns1:displayCharacter><ns1:description>138.11475</ns1:description><ns1:value>138.11475</ns1:value></ns1:annotationElement><ns1:annotationElement position="66" colour="-3760896"><ns1:displayCharacter> </ns1:displayCharacter><ns1:description>126.60835</ns1:description><ns1:value>126.60835</ns1:value></ns1:annotationElement><ns1:annotationElement position="67" colour="-3695360"><ns1:displayCharacter> </ns1:displayCharacter><ns1:description>126.872025</ns1:description><ns1:value>126.872025</ns1:value></ns1:annotationElement><ns1:annotationElement position="68" colour="-4880896"><ns1:displayCharacter> </ns1:displayCharacter><ns1:description>108.51958</ns1:description><ns1:value>108.51958</ns1:value></ns1:annotationElement><ns1:annotationElement position="69" colour="-2772992"><ns1:displayCharacter> </ns1:displayCharacter><ns1:description>142.2155</ns1:description><ns1:value>142.2155</ns1:value></ns1:annotationElement><ns1:annotationElement position="70" colour="-4353792"><ns1:displayCharacter> </ns1:displayCharacter><ns1:description>117.425354</ns1:description><ns1:value>117.425354</ns1:value></ns1:annotationElement><ns1:annotationElement position="71" colour="-6000640"><ns1:displayCharacter> </ns1:displayCharacter><ns1:description>90.7109</ns1:description><ns1:value>90.7109</ns1:value></ns1:annotationElement><ns1:annotationElement position="72" colour="-4749056"><ns1:displayCharacter> </ns1:displayCharacter><ns1:description>111.0015</ns1:description><ns1:value>111.0015</ns1:value></ns1:annotationElement><ns1:annotationElement position="73" colour="-2444032"><ns1:displayCharacter> </ns1:displayCharacter><ns1:description>146.70741</ns1:description><ns1:value>146.70741</ns1:value></ns1:annotationElement><ns1:annotationElement position="74" colour="-6593280"><ns1:displayCharacter> </ns1:displayCharacter><ns1:description>81.94774</ns1:description><ns1:value>81.94774</ns1:value></ns1:annotationElement><ns1:annotationElement position="75" colour="-5671168"><ns1:displayCharacter> </ns1:displayCharacter><ns1:description>96.38592</ns1:description><ns1:value>96.38592</ns1:value></ns1:annotationElement><ns1:annotationElement position="76" colour="-4551424"><ns1:displayCharacter> </ns1:displayCharacter><ns1:description>114.249626</ns1:description><ns1:value>114.249626</ns1:value></ns1:annotationElement><ns1:annotationElement position="77" colour="-2970624"><ns1:displayCharacter> </ns1:displayCharacter><ns1:description>138.85005</ns1:description><ns1:value>138.85005</ns1:value></ns1:annotationElement><ns1:annotationElement position="78" colour="-4222208"><ns1:displayCharacter> </ns1:displayCharacter><ns1:description>118.7417</ns1:description><ns1:value>118.7417</ns1:value></ns1:annotationElement><ns1:annotationElement position="79" colour="-5407488"><ns1:displayCharacter> </ns1:displayCharacter><ns1:description>100.72015</ns1:description><ns1:value>100.72015</ns1:value></ns1:annotationElement><ns1:annotationElement position="80" colour="-3892992"><ns1:displayCharacter> </ns1:displayCharacter><ns1:description>123.784065</ns1:description><ns1:value>123.784065</ns1:value></ns1:annotationElement><ns1:annotationElement position="81" colour="-2970880"><ns1:displayCharacter> </ns1:displayCharacter><ns1:description>138.42003</ns1:description><ns1:value>138.42003</ns1:value></ns1:annotationElement><ns1:annotationElement position="82" colour="-6659072"><ns1:displayCharacter> </ns1:displayCharacter><ns1:description>80.89018</ns1:description><ns1:value>80.89018</ns1:value></ns1:annotationElement><ns1:annotationElement position="83" colour="-4288000"><ns1:displayCharacter> </ns1:displayCharacter><ns1:description>117.724365</ns1:description><ns1:value>117.724365</ns1:value></ns1:annotationElement><ns1:annotationElement position="84" colour="-5012480"><ns1:displayCharacter> </ns1:displayCharacter><ns1:description>106.9223</ns1:description><ns1:value>106.9223</ns1:value></ns1:annotationElement><ns1:annotationElement position="85" colour="-9557248"><ns1:displayCharacter> </ns1:displayCharacter><ns1:description>34.392483</ns1:description><ns1:value>34.392483</ns1:value></ns1:annotationElement><ns1:annotationElement position="86" colour="-4749312"><ns1:displayCharacter> </ns1:displayCharacter><ns1:description>110.25484</ns1:description><ns1:value>110.25484</ns1:value></ns1:annotationElement><ns1:annotationElement position="87" colour="-7054592"><ns1:displayCharacter> </ns1:displayCharacter><ns1:description>73.95717</ns1:description><ns1:value>73.95717</ns1:value></ns1:annotationElement><ns1:annotationElement position="88" colour="-9096192"><ns1:displayCharacter> </ns1:displayCharacter><ns1:description>42.0213</ns1:description><ns1:value>42.0213</ns1:value></ns1:annotationElement><ns1:annotationElement position="89" colour="-7515392"><ns1:displayCharacter> </ns1:displayCharacter><ns1:description>66.95488</ns1:description><ns1:value>66.95488</ns1:value></ns1:annotationElement><ns1:annotationElement position="90" colour="-4024576"><ns1:displayCharacter> </ns1:displayCharacter><ns1:description>121.72204</ns1:description><ns1:value>121.72204</ns1:value></ns1:annotationElement><ns1:annotationElement position="91" colour="-3695360"><ns1:displayCharacter> </ns1:displayCharacter><ns1:description>127.15391</ns1:description><ns1:value>127.15391</ns1:value></ns1:annotationElement><ns1:annotationElement position="92" colour="-5671424"><ns1:displayCharacter> </ns1:displayCharacter><ns1:description>95.74996</ns1:description><ns1:value>95.74996</ns1:value></ns1:annotationElement><ns1:annotationElement position="93" colour="-7713024"><ns1:displayCharacter> </ns1:displayCharacter><ns1:description>63.833515</ns1:description><ns1:value>63.833515</ns1:value></ns1:annotationElement><ns1:annotationElement position="94" colour="-5868800"><ns1:displayCharacter> </ns1:displayCharacter><ns1:description>93.27793</ns1:description><ns1:value>93.27793</ns1:value></ns1:annotationElement><ns1:annotationElement position="95" colour="-4485632"><ns1:displayCharacter> </ns1:displayCharacter><ns1:description>114.39875</ns1:description><ns1:value>114.39875</ns1:value></ns1:annotationElement><ns1:annotationElement position="96" colour="-6000640"><ns1:displayCharacter> </ns1:displayCharacter><ns1:description>90.6087</ns1:description><ns1:value>90.6087</ns1:value></ns1:annotationElement><ns1:annotationElement position="97" colour="-11137792"><ns1:displayCharacter> </ns1:displayCharacter><ns1:description>10.253106</ns1:description><ns1:value>10.253106</ns1:value></ns1:annotationElement><ns1:annotationElement position="98" colour="-4814848"><ns1:displayCharacter> </ns1:displayCharacter><ns1:description>109.865555</ns1:description><ns1:value>109.865555</ns1:value></ns1:annotationElement><ns1:annotationElement position="99" colour="-3102464"><ns1:displayCharacter> </ns1:displayCharacter><ns1:description>136.53836</ns1:description><ns1:value>136.53836</ns1:value></ns1:annotationElement><ns1:annotationElement position="100" colour="-2575360"><ns1:displayCharacter> </ns1:displayCharacter><ns1:description>145.42966</ns1:description><ns1:value>145.42966</ns1:value></ns1:annotationElement><ns1:annotationElement position="101" colour="-3695104"><ns1:displayCharacter> </ns1:displayCharacter><ns1:description>127.76041</ns1:description><ns1:value>127.76041</ns1:value></ns1:annotationElement><ns1:annotationElement position="102" colour="-2575360"><ns1:displayCharacter> </ns1:displayCharacter><ns1:description>145.42966</ns1:description><ns1:value>145.42966</ns1:value></ns1:annotationElement><ns1:annotationElement position="103" colour="-3826944"><ns1:displayCharacter> </ns1:displayCharacter><ns1:description>125.65917</ns1:description><ns1:value>125.65917</ns1:value></ns1:annotationElement><ns1:annotationElement position="104" colour="-2180352"><ns1:displayCharacter> </ns1:displayCharacter><ns1:description>150.8184</ns1:description><ns1:value>150.8184</ns1:value></ns1:annotationElement><ns1:annotationElement position="105" colour="-1126400"><ns1:displayCharacter> </ns1:displayCharacter><ns1:description>168.04633</ns1:description><ns1:value>168.04633</ns1:value></ns1:annotationElement><ns1:annotationElement position="106" colour="-6656"><ns1:displayCharacter> </ns1:displayCharacter><ns1:description>185.52818</ns1:description><ns1:value>185.52818</ns1:value></ns1:annotationElement><ns1:annotationElement position="107" colour="-6656"><ns1:displayCharacter> </ns1:displayCharacter><ns1:description>185.52818</ns1:description><ns1:value>185.52818</ns1:value></ns1:annotationElement><ns1:annotationElement position="108" colour="-6656"><ns1:displayCharacter> </ns1:displayCharacter><ns1:description>185.52818</ns1:description><ns1:value>185.52818</ns1:value></ns1:annotationElement><ns1:annotationElement position="109" colour="-270336"><ns1:displayCharacter> </ns1:displayCharacter><ns1:description>181.41574</ns1:description><ns1:value>181.41574</ns1:value></ns1:annotationElement><ns1:annotationElement position="110" colour="-6656"><ns1:displayCharacter> </ns1:displayCharacter><ns1:description>185.52818</ns1:description><ns1:value>185.52818</ns1:value></ns1:annotationElement><ns1:annotationElement position="111" colour="-6656"><ns1:displayCharacter> </ns1:displayCharacter><ns1:description>185.52818</ns1:description><ns1:value>185.52818</ns1:value></ns1:annotationElement><ns1:annotationElement position="112" colour="-2575360"><ns1:displayCharacter> </ns1:displayCharacter><ns1:description>145.3302</ns1:description><ns1:value>145.3302</ns1:value></ns1:annotationElement><ns1:annotationElement position="113" colour="-8042240"><ns1:displayCharacter> </ns1:displayCharacter><ns1:description>58.883247</ns1:description><ns1:value>58.883247</ns1:value></ns1:annotationElement><ns1:annotationElement position="114" colour="-6656"><ns1:displayCharacter> </ns1:displayCharacter><ns1:description>185.52818</ns1:description><ns1:value>185.52818</ns1:value></ns1:annotationElement><ns1:annotationElement position="115" colour="-599552"><ns1:displayCharacter> </ns1:displayCharacter><ns1:description>176.13573</ns1:description><ns1:value>176.13573</ns1:value></ns1:annotationElement><ns1:annotationElement position="116" colour="-731136"><ns1:displayCharacter> </ns1:displayCharacter><ns1:description>174.5814</ns1:description><ns1:value>174.5814</ns1:value></ns1:annotationElement><ns1:annotationElement position="117" colour="-994816"><ns1:displayCharacter> </ns1:displayCharacter><ns1:description>169.64642</ns1:description><ns1:value>169.64642</ns1:value></ns1:annotationElement><ns1:annotationElement position="118" colour="-3958784"><ns1:displayCharacter> </ns1:displayCharacter><ns1:description>122.778145</ns1:description><ns1:value>122.778145</ns1:value></ns1:annotationElement><ns1:annotationElement position="119" colour="-401920"><ns1:displayCharacter> </ns1:displayCharacter><ns1:description>179.37384</ns1:description><ns1:value>179.37384</ns1:value></ns1:annotationElement><ns1:annotationElement position="120" colour="-5868800"><ns1:displayCharacter> </ns1:displayCharacter><ns1:description>93.337746</ns1:description><ns1:value>93.337746</ns1:value></ns1:annotationElement><ns1:annotationElement position="121" colour="-270080"><ns1:displayCharacter> </ns1:displayCharacter><ns1:description>181.70319</ns1:description><ns1:value>181.70319</ns1:value></ns1:annotationElement><ns1:annotationElement position="122" colour="-3629568"><ns1:displayCharacter> </ns1:displayCharacter><ns1:description>127.986595</ns1:description><ns1:value>127.986595</ns1:value></ns1:annotationElement><ns1:annotationElement position="123" colour="-599808"><ns1:displayCharacter> </ns1:displayCharacter><ns1:description>175.78513</ns1:description><ns1:value>175.78513</ns1:value></ns1:annotationElement><ns1:annotationElement position="124" colour="-599296"><ns1:displayCharacter> </ns1:displayCharacter><ns1:description>176.67053</ns1:description><ns1:value>176.67053</ns1:value></ns1:annotationElement><ns1:annotationElement position="125" colour="-2575616"><ns1:displayCharacter> </ns1:displayCharacter><ns1:description>144.71144</ns1:description><ns1:value>144.71144</ns1:value></ns1:annotationElement><ns1:annotationElement position="126" colour="-270336"><ns1:displayCharacter> </ns1:displayCharacter><ns1:description>181.44612</ns1:description><ns1:value>181.44612</ns1:value></ns1:annotationElement><ns1:annotationElement position="127" colour="-731392"><ns1:displayCharacter> </ns1:displayCharacter><ns1:description>173.85968</ns1:description><ns1:value>173.85968</ns1:value></ns1:annotationElement><ns1:annotationElement position="128" colour="-2970624"><ns1:displayCharacter> </ns1:displayCharacter><ns1:description>139.07085</ns1:description><ns1:value>139.07085</ns1:value></ns1:annotationElement><ns1:annotationElement position="129" colour="-10479360"><ns1:displayCharacter> </ns1:displayCharacter><ns1:description>19.842052</ns1:description><ns1:value>19.842052</ns1:value></ns1:annotationElement><ns1:annotationElement position="130" colour="-9688832"><ns1:displayCharacter> </ns1:displayCharacter><ns1:description>33.24894</ns1:description><ns1:value>33.24894</ns1:value></ns1:annotationElement><ns1:annotationElement position="131" colour="-336128"><ns1:displayCharacter> </ns1:displayCharacter><ns1:description>180.61354</ns1:description><ns1:value>180.61354</ns1:value></ns1:annotationElement><ns1:annotationElement position="132" colour="-4814848"><ns1:displayCharacter> </ns1:displayCharacter><ns1:description>109.68229</ns1:description><ns1:value>109.68229</ns1:value></ns1:annotationElement><ns1:annotationElement position="133" colour="-5802752"><ns1:displayCharacter> </ns1:displayCharacter><ns1:description>94.23484</ns1:description><ns1:value>94.23484</ns1:value></ns1:annotationElement><ns1:annotationElement position="134" colour="-2180352"><ns1:displayCharacter> </ns1:displayCharacter><ns1:description>151.54138</ns1:description><ns1:value>151.54138</ns1:value></ns1:annotationElement><ns1:annotationElement position="135" colour="-6461696"><ns1:displayCharacter> </ns1:displayCharacter><ns1:description>83.257256</ns1:description><ns1:value>83.257256</ns1:value></ns1:annotationElement><ns1:annotationElement position="136" colour="-6725120"><ns1:displayCharacter> </ns1:displayCharacter><ns1:description>79.18215</ns1:description><ns1:value>79.18215</ns1:value></ns1:annotationElement><ns1:annotationElement position="137" colour="-5012480"><ns1:displayCharacter> </ns1:displayCharacter><ns1:description>106.42329</ns1:description><ns1:value>106.42329</ns1:value></ns1:annotationElement><ns1:annotationElement position="138" colour="-8700928"><ns1:displayCharacter> </ns1:displayCharacter><ns1:description>48.61996</ns1:description><ns1:value>48.61996</ns1:value></ns1:annotationElement><ns1:annotationElement position="139" colour="-9623040"><ns1:displayCharacter> </ns1:displayCharacter><ns1:description>34.170265</ns1:description><ns1:value>34.170265</ns1:value></ns1:annotationElement><ns1:annotationElement position="140" colour="-9359616"><ns1:displayCharacter> </ns1:displayCharacter><ns1:description>37.864075</ns1:description><ns1:value>37.864075</ns1:value></ns1:annotationElement><ns1:annotationElement position="141" colour="-11401728"><ns1:displayCharacter> </ns1:displayCharacter><ns1:description>5.2268205</ns1:description><ns1:value>5.2268205</ns1:value></ns1:annotationElement><ns1:annotationElement position="142" colour="-11137792"><ns1:displayCharacter> </ns1:displayCharacter><ns1:description>10.23774</ns1:description><ns1:value>10.23774</ns1:value></ns1:annotationElement><ns1:annotationElement position="143" colour="-2970624"><ns1:displayCharacter> </ns1:displayCharacter><ns1:description>138.74257</ns1:description><ns1:value>138.74257</ns1:value></ns1:annotationElement><ns1:annotationElement position="144" colour="-6656"><ns1:displayCharacter> </ns1:displayCharacter><ns1:description>185.52818</ns1:description><ns1:value>185.52818</ns1:value></ns1:annotationElement><ns1:annotationElement position="145" colour="-4683264"><ns1:displayCharacter> </ns1:displayCharacter><ns1:description>111.23741</ns1:description><ns1:value>111.23741</ns1:value></ns1:annotationElement><ns1:annotationElement position="146" colour="-3234048"><ns1:displayCharacter> </ns1:displayCharacter><ns1:description>134.64299</ns1:description><ns1:value>134.64299</ns1:value></ns1:annotationElement><ns1:annotationElement position="147" colour="-599552"><ns1:displayCharacter> </ns1:displayCharacter><ns1:description>176.39357</ns1:description><ns1:value>176.39357</ns1:value></ns1:annotationElement><ns1:annotationElement position="148" colour="-3431936"><ns1:displayCharacter> </ns1:displayCharacter><ns1:description>131.18866</ns1:description><ns1:value>131.18866</ns1:value></ns1:annotationElement><ns1:annotationElement position="149" colour="-3563520"><ns1:displayCharacter> </ns1:displayCharacter><ns1:description>129.50607</ns1:description><ns1:value>129.50607</ns1:value></ns1:annotationElement><ns1:annotationElement position="150" colour="-1390080"><ns1:displayCharacter> </ns1:displayCharacter><ns1:description>163.32654</ns1:description><ns1:value>163.32654</ns1:value></ns1:annotationElement><ns1:annotationElement position="151" colour="-3365888"><ns1:displayCharacter> </ns1:displayCharacter><ns1:description>132.90851</ns1:description><ns1:value>132.90851</ns1:value></ns1:annotationElement><ns1:annotationElement position="152" colour="-3695360"><ns1:displayCharacter> </ns1:displayCharacter><ns1:description>127.19258</ns1:description><ns1:value>127.19258</ns1:value></ns1:annotationElement><ns1:annotationElement position="153" colour="-1587456"><ns1:displayCharacter> </ns1:displayCharacter><ns1:description>161.08835</ns1:description><ns1:value>161.08835</ns1:value></ns1:annotationElement><ns1:annotationElement position="154" colour="-1653248"><ns1:displayCharacter> </ns1:displayCharacter><ns1:description>159.79077</ns1:description><ns1:value>159.79077</ns1:value></ns1:annotationElement><ns1:annotationElement position="155" colour="-138496"><ns1:displayCharacter> </ns1:displayCharacter><ns1:description>183.67952</ns1:description><ns1:value>183.67952</ns1:value></ns1:annotationElement><ns1:annotationElement position="156" colour="-1060608"><ns1:displayCharacter> </ns1:displayCharacter><ns1:description>168.89722</ns1:description><ns1:value>168.89722</ns1:value></ns1:annotationElement><ns1:annotationElement position="157" colour="-2509824"><ns1:displayCharacter> </ns1:displayCharacter><ns1:description>145.65556</ns1:description><ns1:value>145.65556</ns1:value></ns1:annotationElement><ns1:annotationElement position="158" colour="-4551680"><ns1:displayCharacter> </ns1:displayCharacter><ns1:description>113.464355</ns1:description><ns1:value>113.464355</ns1:value></ns1:annotationElement><ns1:annotationElement position="159" colour="-4617472"><ns1:displayCharacter> </ns1:displayCharacter><ns1:description>112.360985</ns1:description><ns1:value>112.360985</ns1:value></ns1:annotationElement><ns1:annotationElement position="160" colour="-3695104"><ns1:displayCharacter> </ns1:displayCharacter><ns1:description>127.68696</ns1:description><ns1:value>127.68696</ns1:value></ns1:annotationElement><ns1:annotationElement position="161" colour="-4551424"><ns1:displayCharacter> </ns1:displayCharacter><ns1:description>113.61629</ns1:description><ns1:value>113.61629</ns1:value></ns1:annotationElement><ns1:annotationElement position="162" colour="-2772992"><ns1:displayCharacter> </ns1:displayCharacter><ns1:description>142.1908</ns1:description><ns1:value>142.1908</ns1:value></ns1:annotationElement><ns1:annotationElement position="163" colour="-4683264"><ns1:displayCharacter> </ns1:displayCharacter><ns1:description>111.85021</ns1:description><ns1:value>111.85021</ns1:value></ns1:annotationElement><ns1:annotationElement position="164" colour="-11401728"><ns1:displayCharacter> </ns1:displayCharacter><ns1:description>5.2268205</ns1:description><ns1:value>5.2268205</ns1:value></ns1:annotationElement><ns1:annotationElement position="165" colour="-1982720"><ns1:displayCharacter> </ns1:displayCharacter><ns1:description>154.5219</ns1:description><ns1:value>154.5219</ns1:value></ns1:annotationElement><ns1:annotationElement position="166" colour="-862976"><ns1:displayCharacter> </ns1:displayCharacter><ns1:description>172.02098</ns1:description><ns1:value>172.02098</ns1:value></ns1:annotationElement><ns1:annotationElement position="167" colour="-2048768"><ns1:displayCharacter> </ns1:displayCharacter><ns1:description>152.82814</ns1:description><ns1:value>152.82814</ns1:value></ns1:annotationElement><ns1:annotationElement position="168" colour="-994560"><ns1:displayCharacter> </ns1:displayCharacter><ns1:description>170.23831</ns1:description><ns1:value>170.23831</ns1:value></ns1:annotationElement><ns1:annotationElement position="169" colour="-4485632"><ns1:displayCharacter> </ns1:displayCharacter><ns1:description>114.80772</ns1:description><ns1:value>114.80772</ns1:value></ns1:annotationElement><ns1:annotationElement position="170" colour="-270336"><ns1:displayCharacter> </ns1:displayCharacter><ns1:description>181.44612</ns1:description><ns1:value>181.44612</ns1:value></ns1:annotationElement><ns1:annotationElement position="171" colour="-6656"><ns1:displayCharacter> </ns1:displayCharacter><ns1:description>185.52818</ns1:description><ns1:value>185.52818</ns1:value></ns1:annotationElement><ns1:annotationElement position="172" colour="-929024"><ns1:displayCharacter> </ns1:displayCharacter><ns1:description>170.55844</ns1:description><ns1:value>170.55844</ns1:value></ns1:annotationElement><ns1:annotationElement position="173" colour="-401920"><ns1:displayCharacter> </ns1:displayCharacter><ns1:description>179.29987</ns1:description><ns1:value>179.29987</ns1:value></ns1:annotationElement><ns1:annotationElement position="174" colour="-4090624"><ns1:displayCharacter> </ns1:displayCharacter><ns1:description>120.63134</ns1:description><ns1:value>120.63134</ns1:value></ns1:annotationElement><ns1:annotationElement position="175" colour="-6656"><ns1:displayCharacter> </ns1:displayCharacter><ns1:description>185.52818</ns1:description><ns1:value>185.52818</ns1:value></ns1:annotationElement><ns1:annotationElement position="176" colour="-8042240"><ns1:displayCharacter> </ns1:displayCharacter><ns1:description>59.140377</ns1:description><ns1:value>59.140377</ns1:value></ns1:annotationElement><ns1:annotationElement position="177" colour="-731136"><ns1:displayCharacter> </ns1:displayCharacter><ns1:description>174.27036</ns1:description><ns1:value>174.27036</ns1:value></ns1:annotationElement><ns1:annotationElement position="178" colour="-1258240"><ns1:displayCharacter> </ns1:displayCharacter><ns1:description>166.01054</ns1:description><ns1:value>166.01054</ns1:value></ns1:annotationElement><ns1:annotationElement position="179" colour="-11401728"><ns1:displayCharacter> </ns1:displayCharacter><ns1:description>5.228264</ns1:description><ns1:value>5.228264</ns1:value></ns1:annotationElement><ns1:annotationElement position="180" colour="-11401728"><ns1:displayCharacter> </ns1:displayCharacter><ns1:description>5.222682</ns1:description><ns1:value>5.222682</ns1:value></ns1:annotationElement><ns1:annotationElement position="181" colour="-10215936"><ns1:displayCharacter> </ns1:displayCharacter><ns1:description>24.267763</ns1:description><ns1:value>24.267763</ns1:value></ns1:annotationElement><ns1:annotationElement position="182" colour="-4419840"><ns1:displayCharacter> </ns1:displayCharacter><ns1:description>115.791504</ns1:description><ns1:value>115.791504</ns1:value></ns1:annotationElement><ns1:annotationElement position="183" colour="-11730944"><ns1:displayCharacter> </ns1:displayCharacter><ns1:description>0.0</ns1:description><ns1:value>0.0</ns1:value></ns1:annotationElement><ns1:annotationElement position="184" colour="-6264064"><ns1:displayCharacter> </ns1:displayCharacter><ns1:description>86.40595</ns1:description><ns1:value>86.40595</ns1:value></ns1:annotationElement><ns1:annotationElement position="185" colour="-3695360"><ns1:displayCharacter> </ns1:displayCharacter><ns1:description>127.04759</ns1:description><ns1:value>127.04759</ns1:value></ns1:annotationElement><ns1:annotationElement position="186" colour="-10413312"><ns1:displayCharacter> </ns1:displayCharacter><ns1:description>21.574259</ns1:description><ns1:value>21.574259</ns1:value></ns1:annotationElement><ns1:annotationElement position="187" colour="-5737216"><ns1:displayCharacter> </ns1:displayCharacter><ns1:description>94.9021</ns1:description><ns1:value>94.9021</ns1:value></ns1:annotationElement><ns1:annotationElement position="188" colour="-6724864"><ns1:displayCharacter> </ns1:displayCharacter><ns1:description>79.93928</ns1:description><ns1:value>79.93928</ns1:value></ns1:annotationElement><ns1:annotationElement position="189" colour="-7318016"><ns1:displayCharacter> </ns1:displayCharacter><ns1:description>69.78299</ns1:description><ns1:value>69.78299</ns1:value></ns1:annotationElement><ns1:annotationElement position="190" colour="-9689088"><ns1:displayCharacter> </ns1:displayCharacter><ns1:description>32.567486</ns1:description><ns1:value>32.567486</ns1:value></ns1:annotationElement><ns1:annotationElement position="191" colour="-6527488"><ns1:displayCharacter> </ns1:displayCharacter><ns1:description>82.78863</ns1:description><ns1:value>82.78863</ns1:value></ns1:annotationElement><ns1:annotationElement position="192" colour="-2180352"><ns1:displayCharacter> </ns1:displayCharacter><ns1:description>151.54907</ns1:description><ns1:value>151.54907</ns1:value></ns1:annotationElement><ns1:annotationElement position="193" colour="-2509568"><ns1:displayCharacter> </ns1:displayCharacter><ns1:description>146.14003</ns1:description><ns1:value>146.14003</ns1:value></ns1:annotationElement><ns1:annotationElement position="194" colour="-402176"><ns1:displayCharacter> </ns1:displayCharacter><ns1:description>178.80612</ns1:description><ns1:value>178.80612</ns1:value></ns1:annotationElement><ns1:annotationElement position="195" colour="-797184"><ns1:displayCharacter> </ns1:displayCharacter><ns1:description>173.20657</ns1:description><ns1:value>173.20657</ns1:value></ns1:annotationElement><ns1:annotationElement position="196" colour="-6656"><ns1:displayCharacter> </ns1:displayCharacter><ns1:description>185.52818</ns1:description><ns1:value>185.52818</ns1:value></ns1:annotationElement><ns1:annotationElement position="197" colour="-204544"><ns1:displayCharacter> </ns1:displayCharacter><ns1:description>182.27415</ns1:description><ns1:value>182.27415</ns1:value></ns1:annotationElement><ns1:annotationElement position="198" colour="-138496"><ns1:displayCharacter> </ns1:displayCharacter><ns1:description>183.16902</ns1:description><ns1:value>183.16902</ns1:value></ns1:annotationElement><ns1:annotationElement position="199" colour="-6656"><ns1:displayCharacter> </ns1:displayCharacter><ns1:description>185.52818</ns1:description><ns1:value>185.52818</ns1:value></ns1:annotationElement><ns1:annotationElement position="200" colour="-1324288"><ns1:displayCharacter> </ns1:displayCharacter><ns1:description>164.47461</ns1:description><ns1:value>164.47461</ns1:value></ns1:annotationElement><ns1:annotationElement position="201" colour="-1126400"><ns1:displayCharacter> </ns1:displayCharacter><ns1:description>168.25893</ns1:description><ns1:value>168.25893</ns1:value></ns1:annotationElement><ns1:annotationElement position="202" colour="-731136"><ns1:displayCharacter> </ns1:displayCharacter><ns1:description>174.5864</ns1:description><ns1:value>174.5864</ns1:value></ns1:annotationElement><ns1:annotationElement position="203" colour="-4288000"><ns1:displayCharacter> </ns1:displayCharacter><ns1:description>117.818726</ns1:description><ns1:value>117.818726</ns1:value></ns1:annotationElement><ns1:annotationElement position="204" colour="-335872"><ns1:displayCharacter> </ns1:displayCharacter><ns1:description>180.68478</ns1:description><ns1:value>180.68478</ns1:value></ns1:annotationElement><ns1:annotationElement position="205" colour="-1851136"><ns1:displayCharacter> </ns1:displayCharacter><ns1:description>156.03656</ns1:description><ns1:value>156.03656</ns1:value></ns1:annotationElement><ns1:annotationElement position="206" colour="-6656"><ns1:displayCharacter> </ns1:displayCharacter><ns1:description>185.52818</ns1:description><ns1:value>185.52818</ns1:value></ns1:annotationElement><ns1:annotationElement position="207" colour="-533760"><ns1:displayCharacter> </ns1:displayCharacter><ns1:description>177.29033</ns1:description><ns1:value>177.29033</ns1:value></ns1:annotationElement><ns1:annotationElement position="208" colour="-6656"><ns1:displayCharacter> </ns1:displayCharacter><ns1:description>185.52818</ns1:description><ns1:value>185.52818</ns1:value></ns1:annotationElement><ns1:annotationElement position="209" colour="-1851136"><ns1:displayCharacter> </ns1:displayCharacter><ns1:description>156.30936</ns1:description><ns1:value>156.30936</ns1:value></ns1:annotationElement><ns1:annotationElement position="210" colour="-6656"><ns1:displayCharacter> </ns1:displayCharacter><ns1:description>185.52818</ns1:description><ns1:value>185.52818</ns1:value></ns1:annotationElement><ns1:annotationElement position="211" colour="-6656"><ns1:displayCharacter> </ns1:displayCharacter><ns1:description>185.52818</ns1:description><ns1:value>185.52818</ns1:value></ns1:annotationElement><ns1:annotationElement position="212" colour="-4090624"><ns1:displayCharacter> </ns1:displayCharacter><ns1:description>120.578354</ns1:description><ns1:value>120.578354</ns1:value></ns1:annotationElement><ns1:annotationElement position="213" colour="-4288000"><ns1:displayCharacter> </ns1:displayCharacter><ns1:description>118.14679</ns1:description><ns1:value>118.14679</ns1:value></ns1:annotationElement><ns1:annotationElement position="214" colour="-1126656"><ns1:displayCharacter> </ns1:displayCharacter><ns1:description>167.42503</ns1:description><ns1:value>167.42503</ns1:value></ns1:annotationElement><ns1:annotationElement position="215" colour="-6656"><ns1:displayCharacter> </ns1:displayCharacter><ns1:description>185.52818</ns1:description><ns1:value>185.52818</ns1:value></ns1:annotationElement><ns1:annotationElement position="216" colour="-862976"><ns1:displayCharacter> </ns1:displayCharacter><ns1:description>172.10779</ns1:description><ns1:value>172.10779</ns1:value></ns1:annotationElement><ns1:annotationElement position="217" colour="-8503296"><ns1:displayCharacter> </ns1:displayCharacter><ns1:description>51.84038</ns1:description><ns1:value>51.84038</ns1:value></ns1:annotationElement><ns1:annotationElement position="218" colour="-2377984"><ns1:displayCharacter> </ns1:displayCharacter><ns1:description>147.75774</ns1:description><ns1:value>147.75774</ns1:value></ns1:annotationElement><ns1:annotationElement position="219" colour="-1455872"><ns1:displayCharacter> </ns1:displayCharacter><ns1:description>162.5469</ns1:description><ns1:value>162.5469</ns1:value></ns1:annotationElement><ns1:annotationElement position="220" colour="-2048512"><ns1:displayCharacter> </ns1:displayCharacter><ns1:description>153.23958</ns1:description><ns1:value>153.23958</ns1:value></ns1:annotationElement><ns1:annotationElement position="221" colour="-4419840"><ns1:displayCharacter> </ns1:displayCharacter><ns1:description>115.56111</ns1:description><ns1:value>115.56111</ns1:value></ns1:annotationElement><ns1:annotationElement position="222" colour="-2246144"><ns1:displayCharacter> </ns1:displayCharacter><ns1:description>150.1874</ns1:description><ns1:value>150.1874</ns1:value></ns1:annotationElement><ns1:annotationElement position="223" colour="-862976"><ns1:displayCharacter> </ns1:displayCharacter><ns1:description>172.348</ns1:description><ns1:value>172.348</ns1:value></ns1:annotationElement><ns1:annotationElement position="224" colour="-665600"><ns1:displayCharacter> </ns1:displayCharacter><ns1:description>174.75645</ns1:description><ns1:value>174.75645</ns1:value></ns1:annotationElement><ns1:annotationElement position="225" colour="-1455872"><ns1:displayCharacter> </ns1:displayCharacter><ns1:description>162.39905</ns1:description><ns1:value>162.39905</ns1:value></ns1:annotationElement><ns1:annotationElement position="226" colour="-6856704"><ns1:displayCharacter> </ns1:displayCharacter><ns1:description>77.59177</ns1:description><ns1:value>77.59177</ns1:value></ns1:annotationElement><ns1:annotationElement position="227" colour="-862976"><ns1:displayCharacter> </ns1:displayCharacter><ns1:description>171.9724</ns1:description><ns1:value>171.9724</ns1:value></ns1:annotationElement><ns1:annotationElement position="228" colour="-1850880"><ns1:displayCharacter> </ns1:displayCharacter><ns1:description>156.50458</ns1:description><ns1:value>156.50458</ns1:value></ns1:annotationElement><ns1:annotationElement position="229" colour="-11401728"><ns1:displayCharacter> </ns1:displayCharacter><ns1:description>5.252565</ns1:description><ns1:value>5.252565</ns1:value></ns1:annotationElement><ns1:annotationElement position="230" colour="-11401472"><ns1:displayCharacter> </ns1:displayCharacter><ns1:description>5.2703233</ns1:description><ns1:value>5.2703233</ns1:value></ns1:annotationElement><ns1:annotationElement position="231" colour="-4880896"><ns1:displayCharacter> </ns1:displayCharacter><ns1:description>108.43175</ns1:description><ns1:value>108.43175</ns1:value></ns1:annotationElement><ns1:annotationElement position="232" colour="-1126656"><ns1:displayCharacter> </ns1:displayCharacter><ns1:description>167.38576</ns1:description><ns1:value>167.38576</ns1:value></ns1:annotationElement><ns1:annotationElement position="233" colour="-6656"><ns1:displayCharacter> </ns1:displayCharacter><ns1:description>185.52818</ns1:description><ns1:value>185.52818</ns1:value></ns1:annotationElement><ns1:annotationElement position="234" colour="-467968"><ns1:displayCharacter> </ns1:displayCharacter><ns1:description>177.9471</ns1:description><ns1:value>177.9471</ns1:value></ns1:annotationElement><ns1:annotationElement position="235" colour="-797184"><ns1:displayCharacter> </ns1:displayCharacter><ns1:description>173.31673</ns1:description><ns1:value>173.31673</ns1:value></ns1:annotationElement><ns1:annotationElement position="236" colour="-270080"><ns1:displayCharacter> </ns1:displayCharacter><ns1:description>181.59016</ns1:description><ns1:value>181.59016</ns1:value></ns1:annotationElement><ns1:annotationElement position="237" colour="-3958528"><ns1:displayCharacter> </ns1:displayCharacter><ns1:description>123.60859</ns1:description><ns1:value>123.60859</ns1:value></ns1:annotationElement><ns1:annotationElement position="238" colour="-402176"><ns1:displayCharacter> </ns1:displayCharacter><ns1:description>178.79703</ns1:description><ns1:value>178.79703</ns1:value></ns1:annotationElement><ns1:annotationElement position="239" colour="-1916672"><ns1:displayCharacter> </ns1:displayCharacter><ns1:description>155.78256</ns1:description><ns1:value>155.78256</ns1:value></ns1:annotationElement><ns1:annotationElement position="240" colour="-2641408"><ns1:displayCharacter> </ns1:displayCharacter><ns1:description>143.86949</ns1:description><ns1:value>143.86949</ns1:value></ns1:annotationElement><ns1:annotationElement position="241" colour="-2904832"><ns1:displayCharacter> </ns1:displayCharacter><ns1:description>139.77286</ns1:description><ns1:value>139.77286</ns1:value></ns1:annotationElement><ns1:annotationElement position="242" colour="-1389824"><ns1:displayCharacter> </ns1:displayCharacter><ns1:description>164.17406</ns1:description><ns1:value>164.17406</ns1:value></ns1:annotationElement><ns1:annotationElement position="243" colour="-1126400"><ns1:displayCharacter> </ns1:displayCharacter><ns1:description>168.0293</ns1:description><ns1:value>168.0293</ns1:value></ns1:annotationElement><ns1:annotationElement position="244" colour="-2246144"><ns1:displayCharacter> </ns1:displayCharacter><ns1:description>150.56079</ns1:description><ns1:value>150.56079</ns1:value></ns1:annotationElement><ns1:annotationElement position="245" colour="-3629312"><ns1:displayCharacter> </ns1:displayCharacter><ns1:description>128.14592</ns1:description><ns1:value>128.14592</ns1:value></ns1:annotationElement><ns1:annotationElement position="246" colour="-1258240"><ns1:displayCharacter> </ns1:displayCharacter><ns1:description>166.12143</ns1:description><ns1:value>166.12143</ns1:value></ns1:annotationElement><ns1:annotationElement position="247" colour="-6656"><ns1:displayCharacter> </ns1:displayCharacter><ns1:description>185.52818</ns1:description><ns1:value>185.52818</ns1:value></ns1:annotationElement><ns1:annotationElement position="248" colour="-4221952"><ns1:displayCharacter> </ns1:displayCharacter><ns1:description>119.256905</ns1:description><ns1:value>119.256905</ns1:value></ns1:annotationElement><ns1:annotationElement position="249" colour="-6656"><ns1:displayCharacter> </ns1:displayCharacter><ns1:description>185.52818</ns1:description><ns1:value>185.52818</ns1:value></ns1:annotationElement><ns1:annotationElement position="250" colour="-665344"><ns1:displayCharacter> </ns1:displayCharacter><ns1:description>175.49733</ns1:description><ns1:value>175.49733</ns1:value></ns1:annotationElement><ns1:annotationElement position="251" colour="-401920"><ns1:displayCharacter> </ns1:displayCharacter><ns1:description>179.72726</ns1:description><ns1:value>179.72726</ns1:value></ns1:annotationElement><ns1:annotationElement position="252" colour="-138496"><ns1:displayCharacter> </ns1:displayCharacter><ns1:description>183.56847</ns1:description><ns1:value>183.56847</ns1:value></ns1:annotationElement><ns1:annotationElement position="253" colour="-270336"><ns1:displayCharacter> </ns1:displayCharacter><ns1:description>181.44612</ns1:description><ns1:value>181.44612</ns1:value></ns1:annotationElement><ns1:annotationElement position="254" colour="-6656"><ns1:displayCharacter> </ns1:displayCharacter><ns1:description>185.52818</ns1:description><ns1:value>185.52818</ns1:value></ns1:annotationElement><ns1:annotationElement position="255" colour="-1060864"><ns1:displayCharacter> </ns1:displayCharacter><ns1:description>168.44394</ns1:description><ns1:value>168.44394</ns1:value></ns1:annotationElement><ns1:annotationElement position="256" colour="-10479360"><ns1:displayCharacter> </ns1:displayCharacter><ns1:description>20.388887</ns1:description><ns1:value>20.388887</ns1:value></ns1:annotationElement><ns1:annotationElement position="257" colour="-10479360"><ns1:displayCharacter> </ns1:displayCharacter><ns1:description>19.974377</ns1:description><ns1:value>19.974377</ns1:value></ns1:annotationElement><ns1:annotationElement position="258" colour="-10479360"><ns1:displayCharacter> </ns1:displayCharacter><ns1:description>20.251884</ns1:description><ns1:value>20.251884</ns1:value></ns1:annotationElement><ns1:annotationElement position="259" colour="-1455872"><ns1:displayCharacter> </ns1:displayCharacter><ns1:description>162.32532</ns1:description><ns1:value>162.32532</ns1:value></ns1:annotationElement><ns1:annotationElement position="260" colour="-3168256"><ns1:displayCharacter> </ns1:displayCharacter><ns1:description>135.61517</ns1:description><ns1:value>135.61517</ns1:value></ns1:annotationElement><ns1:annotationElement position="261" colour="-1916672"><ns1:displayCharacter> </ns1:displayCharacter><ns1:description>155.82637</ns1:description><ns1:value>155.82637</ns1:value></ns1:annotationElement><ns1:annotationElement position="262" colour="-2312192"><ns1:displayCharacter> </ns1:displayCharacter><ns1:description>148.6735</ns1:description><ns1:value>148.6735</ns1:value></ns1:annotationElement><ns1:annotationElement position="263" colour="-4419584"><ns1:displayCharacter> </ns1:displayCharacter><ns1:description>116.126884</ns1:description><ns1:value>116.126884</ns1:value></ns1:annotationElement><ns1:annotationElement position="264" colour="-7515392"><ns1:displayCharacter> </ns1:displayCharacter><ns1:description>67.20259</ns1:description><ns1:value>67.20259</ns1:value></ns1:annotationElement><ns1:annotationElement position="265" colour="-7186176"><ns1:displayCharacter> </ns1:displayCharacter><ns1:description>72.32434</ns1:description><ns1:value>72.32434</ns1:value></ns1:annotationElement><ns1:annotationElement position="266" colour="-11533056"><ns1:displayCharacter> </ns1:displayCharacter><ns1:description>3.6452622</ns1:description><ns1:value>3.6452622</ns1:value></ns1:annotationElement><ns1:annotationElement position="267" colour="-11203840"><ns1:displayCharacter> </ns1:displayCharacter><ns1:description>8.951542</ns1:description><ns1:value>8.951542</ns1:value></ns1:annotationElement><ns1:annotationElement position="268" colour="-6000384"><ns1:displayCharacter> </ns1:displayCharacter><ns1:description>91.12056</ns1:description><ns1:value>91.12056</ns1:value></ns1:annotationElement><ns1:annotationElement position="269" colour="-1126656"><ns1:displayCharacter> </ns1:displayCharacter><ns1:description>167.52097</ns1:description><ns1:value>167.52097</ns1:value></ns1:annotationElement><ns1:annotationElement position="270" colour="-7383808"><ns1:displayCharacter> </ns1:displayCharacter><ns1:description>68.686455</ns1:description><ns1:value>68.686455</ns1:value></ns1:annotationElement><ns1:annotationElement position="271" colour="-10479360"><ns1:displayCharacter> </ns1:displayCharacter><ns1:description>20.166292</ns1:description><ns1:value>20.166292</ns1:value></ns1:annotationElement><ns1:annotationElement position="272" colour="-10808576"><ns1:displayCharacter> </ns1:displayCharacter><ns1:description>15.587843</ns1:description><ns1:value>15.587843</ns1:value></ns1:annotationElement><ns1:annotationElement position="273" colour="-10808576"><ns1:displayCharacter> </ns1:displayCharacter><ns1:description>15.188597</ns1:description><ns1:value>15.188597</ns1:value></ns1:annotationElement><ns1:annotationElement position="274" colour="-10808576"><ns1:displayCharacter> </ns1:displayCharacter><ns1:description>15.327516</ns1:description><ns1:value>15.327516</ns1:value></ns1:annotationElement><ns1:annotationElement position="275" colour="-10808576"><ns1:displayCharacter> </ns1:displayCharacter><ns1:description>15.17226</ns1:description><ns1:value>15.17226</ns1:value></ns1:annotationElement><ns1:annotationElement position="276" colour="-10808576"><ns1:displayCharacter> </ns1:displayCharacter><ns1:description>15.361671</ns1:description><ns1:value>15.361671</ns1:value></ns1:annotationElement><ns1:annotationElement position="277" colour="-10808576"><ns1:displayCharacter> </ns1:displayCharacter><ns1:description>15.449413</ns1:description><ns1:value>15.449413</ns1:value></ns1:annotationElement><ns1:annotationElement position="278" colour="-10808576"><ns1:displayCharacter> </ns1:displayCharacter><ns1:description>15.316045</ns1:description><ns1:value>15.316045</ns1:value></ns1:annotationElement><ns1:annotationElement position="279" colour="-11401472"><ns1:displayCharacter> </ns1:displayCharacter><ns1:description>5.268658</ns1:description><ns1:value>5.268658</ns1:value></ns1:annotationElement><ns1:annotationElement position="280" colour="-11401728"><ns1:displayCharacter> </ns1:displayCharacter><ns1:description>5.228264</ns1:description><ns1:value>5.228264</ns1:value></ns1:annotationElement><ns1:annotationElement position="281" colour="-11072256"><ns1:displayCharacter> </ns1:displayCharacter><ns1:description>10.464497</ns1:description><ns1:value>10.464497</ns1:value></ns1:annotationElement><ns1:annotationElement position="282" colour="-1587712"><ns1:displayCharacter> </ns1:displayCharacter><ns1:description>160.12932</ns1:description><ns1:value>160.12932</ns1:value></ns1:annotationElement><ns1:annotationElement position="283" colour="-10808576"><ns1:displayCharacter> </ns1:displayCharacter><ns1:description>14.993186</ns1:description><ns1:value>14.993186</ns1:value></ns1:annotationElement><ns1:annotationElement position="284" colour="-10808576"><ns1:displayCharacter> </ns1:displayCharacter><ns1:description>15.092079</ns1:description><ns1:value>15.092079</ns1:value></ns1:annotationElement><ns1:annotationElement position="285" colour="-10808832"><ns1:displayCharacter> </ns1:displayCharacter><ns1:description>14.907451</ns1:description><ns1:value>14.907451</ns1:value></ns1:annotationElement><ns1:annotationElement position="286" colour="-3234048"><ns1:displayCharacter> </ns1:displayCharacter><ns1:description>134.7695</ns1:description><ns1:value>134.7695</ns1:value></ns1:annotationElement><ns1:annotationElement position="287" colour="-2904832"><ns1:displayCharacter> </ns1:displayCharacter><ns1:description>140.04953</ns1:description><ns1:value>140.04953</ns1:value></ns1:annotationElement><ns1:annotationElement position="288" colour="-6922752"><ns1:displayCharacter> </ns1:displayCharacter><ns1:description>75.88656</ns1:description><ns1:value>75.88656</ns1:value></ns1:annotationElement><ns1:annotationElement position="289" colour="-10545152"><ns1:displayCharacter> </ns1:displayCharacter><ns1:description>19.533602</ns1:description><ns1:value>19.533602</ns1:value></ns1:annotationElement><ns1:annotationElement position="290" colour="-5012480"><ns1:displayCharacter> </ns1:displayCharacter><ns1:description>106.31544</ns1:description><ns1:value>106.31544</ns1:value></ns1:annotationElement><ns1:annotationElement position="291" colour="-4814848"><ns1:displayCharacter> </ns1:displayCharacter><ns1:description>110.05532</ns1:description><ns1:value>110.05532</ns1:value></ns1:annotationElement><ns1:annotationElement position="292" colour="-5210112"><ns1:displayCharacter> </ns1:displayCharacter><ns1:description>103.840775</ns1:description><ns1:value>103.840775</ns1:value></ns1:annotationElement><ns1:annotationElement position="293" colour="-7251968"><ns1:displayCharacter> </ns1:displayCharacter><ns1:description>71.47839</ns1:description><ns1:value>71.47839</ns1:value></ns1:annotationElement><ns1:annotationElement position="294" colour="-8832512"><ns1:displayCharacter> </ns1:displayCharacter><ns1:description>46.770947</ns1:description><ns1:value>46.770947</ns1:value></ns1:annotationElement><ns1:annotationElement position="295" colour="-7251968"><ns1:displayCharacter> </ns1:displayCharacter><ns1:description>71.50808</ns1:description><ns1:value>71.50808</ns1:value></ns1:annotationElement><ns1:annotationElement position="296" colour="-3497472"><ns1:displayCharacter> </ns1:displayCharacter><ns1:description>130.88054</ns1:description><ns1:value>130.88054</ns1:value></ns1:annotationElement><ns1:annotationElement position="297" colour="-6066432"><ns1:displayCharacter> </ns1:displayCharacter><ns1:description>89.94424</ns1:description><ns1:value>89.94424</ns1:value></ns1:annotationElement><ns1:annotationElement position="298" colour="-4090368"><ns1:displayCharacter> </ns1:displayCharacter><ns1:description>121.09252</ns1:description><ns1:value>121.09252</ns1:value></ns1:annotationElement><ns1:annotationElement position="299" colour="-6656"><ns1:displayCharacter> </ns1:displayCharacter><ns1:description>185.52818</ns1:description><ns1:value>185.52818</ns1:value></ns1:annotationElement><ns1:annotationElement position="300" colour="-2048768"><ns1:displayCharacter> </ns1:displayCharacter><ns1:description>152.96002</ns1:description><ns1:value>152.96002</ns1:value></ns1:annotationElement><ns1:annotationElement position="301" colour="-3563520"><ns1:displayCharacter> </ns1:displayCharacter><ns1:description>128.95456</ns1:description><ns1:value>128.95456</ns1:value></ns1:annotationElement><ns1:annotationElement position="302" colour="-3695360"><ns1:displayCharacter> </ns1:displayCharacter><ns1:description>126.958984</ns1:description><ns1:value>126.958984</ns1:value></ns1:annotationElement><ns1:annotationElement position="303" colour="-6395648"><ns1:displayCharacter> </ns1:displayCharacter><ns1:description>85.21228</ns1:description><ns1:value>85.21228</ns1:value></ns1:annotationElement><ns1:annotationElement position="304" colour="-3958784"><ns1:displayCharacter> </ns1:displayCharacter><ns1:description>123.11702</ns1:description><ns1:value>123.11702</ns1:value></ns1:annotationElement><ns1:annotationElement position="305" colour="-4222208"><ns1:displayCharacter> </ns1:displayCharacter><ns1:description>118.67349</ns1:description><ns1:value>118.67349</ns1:value></ns1:annotationElement><ns1:annotationElement position="306" colour="-10479360"><ns1:displayCharacter> </ns1:displayCharacter><ns1:description>20.58193</ns1:description><ns1:value>20.58193</ns1:value></ns1:annotationElement><ns1:annotationElement position="307" colour="-10479360"><ns1:displayCharacter> </ns1:displayCharacter><ns1:description>19.83597</ns1:description><ns1:value>19.83597</ns1:value></ns1:annotationElement><ns1:annotationElement position="308" colour="-10479360"><ns1:displayCharacter> </ns1:displayCharacter><ns1:description>19.89275</ns1:description><ns1:value>19.89275</ns1:value></ns1:annotationElement><ns1:annotationElement position="309" colour="-10479360"><ns1:displayCharacter> </ns1:displayCharacter><ns1:description>20.447765</ns1:description><ns1:value>20.447765</ns1:value></ns1:annotationElement><ns1:annotationElement position="310" colour="-2707200"><ns1:displayCharacter> </ns1:displayCharacter><ns1:description>143.34381</ns1:description><ns1:value>143.34381</ns1:value></ns1:annotationElement><ns1:annotationElement position="311" colour="-5539328"><ns1:displayCharacter> </ns1:displayCharacter><ns1:description>98.363495</ns1:description><ns1:value>98.363495</ns1:value></ns1:annotationElement><ns1:annotationElement position="312" colour="-3431936"><ns1:displayCharacter> </ns1:displayCharacter><ns1:description>131.26424</ns1:description><ns1:value>131.26424</ns1:value></ns1:annotationElement><ns1:annotationElement position="313" colour="-4551424"><ns1:displayCharacter> </ns1:displayCharacter><ns1:description>114.295364</ns1:description><ns1:value>114.295364</ns1:value></ns1:annotationElement><ns1:annotationElement position="314" colour="-10808576"><ns1:displayCharacter> </ns1:displayCharacter><ns1:description>15.584458</ns1:description><ns1:value>15.584458</ns1:value></ns1:annotationElement><ns1:annotationElement position="315" colour="-5275904"><ns1:displayCharacter> </ns1:displayCharacter><ns1:description>102.609535</ns1:description><ns1:value>102.609535</ns1:value></ns1:annotationElement><ns1:annotationElement position="316" colour="-2311936"><ns1:displayCharacter> </ns1:displayCharacter><ns1:description>149.18402</ns1:description><ns1:value>149.18402</ns1:value></ns1:annotationElement><ns1:annotationElement position="317" colour="-7581440"><ns1:displayCharacter> </ns1:displayCharacter><ns1:description>65.769196</ns1:description><ns1:value>65.769196</ns1:value></ns1:annotationElement><ns1:annotationElement position="318" colour="-7054336"><ns1:displayCharacter> </ns1:displayCharacter><ns1:description>74.0449</ns1:description><ns1:value>74.0449</ns1:value></ns1:annotationElement><ns1:annotationElement position="319" colour="-3695360"><ns1:displayCharacter> </ns1:displayCharacter><ns1:description>127.09295</ns1:description><ns1:value>127.09295</ns1:value></ns1:annotationElement><ns1:annotationElement position="320" colour="-4551424"><ns1:displayCharacter> </ns1:displayCharacter><ns1:description>113.60185</ns1:description><ns1:value>113.60185</ns1:value></ns1:annotationElement><ns1:annotationElement position="321" colour="-10479616"><ns1:displayCharacter> </ns1:displayCharacter><ns1:description>19.776821</ns1:description><ns1:value>19.776821</ns1:value></ns1:annotationElement><ns1:annotationElement position="322" colour="-10479360"><ns1:displayCharacter> </ns1:displayCharacter><ns1:description>20.440947</ns1:description><ns1:value>20.440947</ns1:value></ns1:annotationElement><ns1:annotationElement position="323" colour="-10479360"><ns1:displayCharacter> </ns1:displayCharacter><ns1:description>19.83597</ns1:description><ns1:value>19.83597</ns1:value></ns1:annotationElement><ns1:annotationElement position="324" colour="-10479616"><ns1:displayCharacter> </ns1:displayCharacter><ns1:description>19.776821</ns1:description><ns1:value>19.776821</ns1:value></ns1:annotationElement><ns1:annotationElement position="325" colour="-10479360"><ns1:displayCharacter> </ns1:displayCharacter><ns1:description>19.964428</ns1:description><ns1:value>19.964428</ns1:value></ns1:annotationElement><ns1:annotationElement position="326" colour="-10479360"><ns1:displayCharacter> </ns1:displayCharacter><ns1:description>20.05575</ns1:description><ns1:value>20.05575</ns1:value></ns1:annotationElement><ns1:annotationElement position="327" colour="-10479360"><ns1:displayCharacter> </ns1:displayCharacter><ns1:description>20.575018</ns1:description><ns1:value>20.575018</ns1:value></ns1:annotationElement><ns1:annotationElement position="328" colour="-11401728"><ns1:displayCharacter> </ns1:displayCharacter><ns1:description>5.222682</ns1:description><ns1:value>5.222682</ns1:value></ns1:annotationElement><ns1:annotationElement position="329" colour="-401920"><ns1:displayCharacter> </ns1:displayCharacter><ns1:description>179.30174</ns1:description><ns1:value>179.30174</ns1:value></ns1:annotationElement><ns1:annotationElement position="330" colour="-401920"><ns1:displayCharacter> </ns1:displayCharacter><ns1:description>179.4448</ns1:description><ns1:value>179.4448</ns1:value></ns1:annotationElement><ns1:annotationElement position="331" colour="-6656"><ns1:displayCharacter> </ns1:displayCharacter><ns1:description>185.52818</ns1:description><ns1:value>185.52818</ns1:value></ns1:annotationElement><ns1:annotationElement position="332" colour="-2114304"><ns1:displayCharacter> </ns1:displayCharacter><ns1:description>152.46597</ns1:description><ns1:value>152.46597</ns1:value></ns1:annotationElement><ns1:annotationElement position="333" colour="-5605376"><ns1:displayCharacter> </ns1:displayCharacter><ns1:description>97.113304</ns1:description><ns1:value>97.113304</ns1:value></ns1:annotationElement><ns1:annotationElement position="334" colour="-2246400"><ns1:displayCharacter> </ns1:displayCharacter><ns1:description>149.82596</ns1:description><ns1:value>149.82596</ns1:value></ns1:annotationElement><ns1:annotationElement position="335" colour="-6656"><ns1:displayCharacter> </ns1:displayCharacter><ns1:description>185.52818</ns1:description><ns1:value>185.52818</ns1:value></ns1:annotationElement><ns1:annotationElement position="336" colour="-2180352"><ns1:displayCharacter> </ns1:displayCharacter><ns1:description>151.1695</ns1:description><ns1:value>151.1695</ns1:value></ns1:annotationElement><ns1:annotationElement position="337" colour="-3497728"><ns1:displayCharacter> </ns1:displayCharacter><ns1:description>130.43948</ns1:description><ns1:value>130.43948</ns1:value></ns1:annotationElement><ns1:annotationElement position="338" colour="-6656"><ns1:displayCharacter> </ns1:displayCharacter><ns1:description>185.52818</ns1:description><ns1:value>185.52818</ns1:value></ns1:annotationElement><ns1:annotationElement position="339" colour="-4880896"><ns1:displayCharacter> </ns1:displayCharacter><ns1:description>108.392136</ns1:description><ns1:value>108.392136</ns1:value></ns1:annotationElement><ns1:annotationElement position="340" colour="-4222208"><ns1:displayCharacter> </ns1:displayCharacter><ns1:description>118.64665</ns1:description><ns1:value>118.64665</ns1:value></ns1:annotationElement><ns1:annotationElement position="341" colour="-6656"><ns1:displayCharacter> </ns1:displayCharacter><ns1:description>185.52818</ns1:description><ns1:value>185.52818</ns1:value></ns1:annotationElement><ns1:annotationElement position="342" colour="-8766976"><ns1:displayCharacter> </ns1:displayCharacter><ns1:description>46.854385</ns1:description><ns1:value>46.854385</ns1:value></ns1:annotationElement><ns1:annotationElement position="343" colour="-6461696"><ns1:displayCharacter> </ns1:displayCharacter><ns1:description>83.615845</ns1:description><ns1:value>83.615845</ns1:value></ns1:annotationElement><ns1:annotationElement position="344" colour="-401920"><ns1:displayCharacter> </ns1:displayCharacter><ns1:description>179.30174</ns1:description><ns1:value>179.30174</ns1:value></ns1:annotationElement><ns1:annotationElement position="345" colour="-6656"><ns1:displayCharacter> </ns1:displayCharacter><ns1:description>185.52818</ns1:description><ns1:value>185.52818</ns1:value></ns1:annotationElement><ns1:annotationElement position="346" colour="-3629312"><ns1:displayCharacter> </ns1:displayCharacter><ns1:description>128.79715</ns1:description><ns1:value>128.79715</ns1:value></ns1:annotationElement><ns1:annotationElement position="347" colour="-3497728"><ns1:displayCharacter> </ns1:displayCharacter><ns1:description>129.95761</ns1:description><ns1:value>129.95761</ns1:value></ns1:annotationElement><ns1:annotationElement position="348" colour="-2970624"><ns1:displayCharacter> </ns1:displayCharacter><ns1:description>139.22441</ns1:description><ns1:value>139.22441</ns1:value></ns1:annotationElement><ns1:annotationElement position="349" colour="-6263808"><ns1:displayCharacter> </ns1:displayCharacter><ns1:description>87.02714</ns1:description><ns1:value>87.02714</ns1:value></ns1:annotationElement><ns1:annotationElement position="350" colour="-5407744"><ns1:displayCharacter> </ns1:displayCharacter><ns1:description>99.94879</ns1:description><ns1:value>99.94879</ns1:value></ns1:annotationElement><ns1:annotationElement position="351" colour="-3168512"><ns1:displayCharacter> </ns1:displayCharacter><ns1:description>135.36858</ns1:description><ns1:value>135.36858</ns1:value></ns1:annotationElement><ns1:annotationElement position="352" colour="-3695104"><ns1:displayCharacter> </ns1:displayCharacter><ns1:description>127.801094</ns1:description><ns1:value>127.801094</ns1:value></ns1:annotationElement><ns1:annotationElement position="353" colour="-5605120"><ns1:displayCharacter> </ns1:displayCharacter><ns1:description>97.4328</ns1:description><ns1:value>97.4328</ns1:value></ns1:annotationElement><ns1:annotationElement position="354" colour="-9688832"><ns1:displayCharacter> </ns1:displayCharacter><ns1:description>33.19828</ns1:description><ns1:value>33.19828</ns1:value></ns1:annotationElement><ns1:annotationElement position="355" colour="-7844608"><ns1:displayCharacter> </ns1:displayCharacter><ns1:description>62.253998</ns1:description><ns1:value>62.253998</ns1:value></ns1:annotationElement><ns1:annotationElement position="356" colour="-10479360"><ns1:displayCharacter> </ns1:displayCharacter><ns1:description>20.20809</ns1:description><ns1:value>20.20809</ns1:value></ns1:annotationElement><ns1:annotationElement position="357" colour="-7186176"><ns1:displayCharacter> </ns1:displayCharacter><ns1:description>71.8899</ns1:description><ns1:value>71.8899</ns1:value></ns1:annotationElement><ns1:annotationElement position="358" colour="-4156416"><ns1:displayCharacter> </ns1:displayCharacter><ns1:description>119.86792</ns1:description><ns1:value>119.86792</ns1:value></ns1:annotationElement><ns1:annotationElement position="359" colour="-8239872"><ns1:displayCharacter> </ns1:displayCharacter><ns1:description>55.685806</ns1:description><ns1:value>55.685806</ns1:value></ns1:annotationElement><ns1:annotationElement position="360" colour="-3826944"><ns1:displayCharacter> </ns1:displayCharacter><ns1:description>125.172226</ns1:description><ns1:value>125.172226</ns1:value></ns1:annotationElement><ns1:annotationElement position="361" colour="-2838784"><ns1:displayCharacter> </ns1:displayCharacter><ns1:description>141.1497</ns1:description><ns1:value>141.1497</ns1:value></ns1:annotationElement><ns1:annotationElement position="362" colour="-8701184"><ns1:displayCharacter> </ns1:displayCharacter><ns1:description>48.00925</ns1:description><ns1:value>48.00925</ns1:value></ns1:annotationElement><ns1:annotationElement position="363" colour="-665600"><ns1:displayCharacter> </ns1:displayCharacter><ns1:description>174.96962</ns1:description><ns1:value>174.96962</ns1:value></ns1:annotationElement><ns1:annotationElement position="364" colour="-2707200"><ns1:displayCharacter> </ns1:displayCharacter><ns1:description>143.15291</ns1:description><ns1:value>143.15291</ns1:value></ns1:annotationElement><ns1:annotationElement position="365" colour="-467712"><ns1:displayCharacter> </ns1:displayCharacter><ns1:description>178.58214</ns1:description><ns1:value>178.58214</ns1:value></ns1:annotationElement><ns1:annotationElement position="366" colour="-797184"><ns1:displayCharacter> </ns1:displayCharacter><ns1:description>173.14375</ns1:description><ns1:value>173.14375</ns1:value></ns1:annotationElement><ns1:annotationElement position="367" colour="-2575360"><ns1:displayCharacter> </ns1:displayCharacter><ns1:description>145.38454</ns1:description><ns1:value>145.38454</ns1:value></ns1:annotationElement><ns1:annotationElement position="368" colour="-863232"><ns1:displayCharacter> </ns1:displayCharacter><ns1:description>171.60771</ns1:description><ns1:value>171.60771</ns1:value></ns1:annotationElement><ns1:annotationElement position="369" colour="-467712"><ns1:displayCharacter> </ns1:displayCharacter><ns1:description>178.3974</ns1:description><ns1:value>178.3974</ns1:value></ns1:annotationElement><ns1:annotationElement position="370" colour="-1060608"><ns1:displayCharacter> </ns1:displayCharacter><ns1:description>169.04137</ns1:description><ns1:value>169.04137</ns1:value></ns1:annotationElement><ns1:annotationElement position="371" colour="-204288"><ns1:displayCharacter> </ns1:displayCharacter><ns1:description>182.472</ns1:description><ns1:value>182.472</ns1:value></ns1:annotationElement><ns1:annotationElement position="372" colour="-467968"><ns1:displayCharacter> </ns1:displayCharacter><ns1:description>177.84235</ns1:description><ns1:value>177.84235</ns1:value></ns1:annotationElement><ns1:annotationElement position="373" colour="-3563520"><ns1:displayCharacter> </ns1:displayCharacter><ns1:description>129.06502</ns1:description><ns1:value>129.06502</ns1:value></ns1:annotationElement><ns1:annotationElement position="374" colour="-4353792"><ns1:displayCharacter> </ns1:displayCharacter><ns1:description>117.324524</ns1:description><ns1:value>117.324524</ns1:value></ns1:annotationElement><ns1:annotationElement position="375" colour="-2707456"><ns1:displayCharacter> </ns1:displayCharacter><ns1:description>142.6824</ns1:description><ns1:value>142.6824</ns1:value></ns1:annotationElement><ns1:annotationElement position="376" colour="-533504"><ns1:displayCharacter> </ns1:displayCharacter><ns1:description>177.5129</ns1:description><ns1:value>177.5129</ns1:value></ns1:annotationElement><ns1:annotationElement position="377" colour="-3629568"><ns1:displayCharacter> </ns1:displayCharacter><ns1:description>127.852165</ns1:description><ns1:value>127.852165</ns1:value></ns1:annotationElement><ns1:annotationElement position="378" colour="-4485376"><ns1:displayCharacter> </ns1:displayCharacter><ns1:description>115.25307</ns1:description><ns1:value>115.25307</ns1:value></ns1:annotationElement><ns1:annotationElement position="379" colour="-401920"><ns1:displayCharacter> </ns1:displayCharacter><ns1:description>179.30174</ns1:description><ns1:value>179.30174</ns1:value></ns1:annotationElement><ns1:annotationElement position="380" colour="-4156160"><ns1:displayCharacter> </ns1:displayCharacter><ns1:description>120.55512</ns1:description><ns1:value>120.55512</ns1:value></ns1:annotationElement><ns1:annotationElement position="381" colour="-6395904"><ns1:displayCharacter> </ns1:displayCharacter><ns1:description>84.31232</ns1:description><ns1:value>84.31232</ns1:value></ns1:annotationElement><ns1:annotationElement position="382" colour="-401920"><ns1:displayCharacter> </ns1:displayCharacter><ns1:description>179.20215</ns1:description><ns1:value>179.20215</ns1:value></ns1:annotationElement><ns1:annotationElement position="383" colour="-731392"><ns1:displayCharacter> </ns1:displayCharacter><ns1:description>174.01343</ns1:description><ns1:value>174.01343</ns1:value></ns1:annotationElement><ns1:annotationElement position="384" colour="-5012480"><ns1:displayCharacter> </ns1:displayCharacter><ns1:description>106.81177</ns1:description><ns1:value>106.81177</ns1:value></ns1:annotationElement><ns1:annotationElement position="385" colour="-2377984"><ns1:displayCharacter> </ns1:displayCharacter><ns1:description>148.20306</ns1:description><ns1:value>148.20306</ns1:value></ns1:annotationElement><ns1:annotationElement position="386" colour="-6656"><ns1:displayCharacter> </ns1:displayCharacter><ns1:description>185.52818</ns1:description><ns1:value>185.52818</ns1:value></ns1:annotationElement><ns1:annotationElement position="387" colour="-6656"><ns1:displayCharacter> </ns1:displayCharacter><ns1:description>185.52818</ns1:description><ns1:value>185.52818</ns1:value></ns1:annotationElement><ns1:annotationElement position="388" colour="-1785088"><ns1:displayCharacter> </ns1:displayCharacter><ns1:description>157.36409</ns1:description><ns1:value>157.36409</ns1:value></ns1:annotationElement><ns1:annotationElement position="389" colour="-599552"><ns1:displayCharacter> </ns1:displayCharacter><ns1:description>176.26427</ns1:description><ns1:value>176.26427</ns1:value></ns1:annotationElement><ns1:annotationElement position="390" colour="-6656"><ns1:displayCharacter> </ns1:displayCharacter><ns1:description>185.52818</ns1:description><ns1:value>185.52818</ns1:value></ns1:annotationElement><ns1:annotationElement position="391" colour="-665344"><ns1:displayCharacter> </ns1:displayCharacter><ns1:description>175.28963</ns1:description><ns1:value>175.28963</ns1:value></ns1:annotationElement><ns1:annotationElement position="392" colour="-204544"><ns1:displayCharacter> </ns1:displayCharacter><ns1:description>181.95279</ns1:description><ns1:value>181.95279</ns1:value></ns1:annotationElement><ns1:annotationElement position="393" colour="-533760"><ns1:displayCharacter> </ns1:displayCharacter><ns1:description>176.77145</ns1:description><ns1:value>176.77145</ns1:value></ns1:annotationElement><ns1:annotationElement position="394" colour="-6656"><ns1:displayCharacter> </ns1:displayCharacter><ns1:description>185.52818</ns1:description><ns1:value>185.52818</ns1:value></ns1:annotationElement><ns1:annotationElement position="395" colour="-4485632"><ns1:displayCharacter> </ns1:displayCharacter><ns1:description>114.3969</ns1:description><ns1:value>114.3969</ns1:value></ns1:annotationElement><ns1:annotationElement position="396" colour="-401920"><ns1:displayCharacter> </ns1:displayCharacter><ns1:description>179.26448</ns1:description><ns1:value>179.26448</ns1:value></ns1:annotationElement><ns1:annotationElement position="397" colour="-797184"><ns1:displayCharacter> </ns1:displayCharacter><ns1:description>173.04187</ns1:description><ns1:value>173.04187</ns1:value></ns1:annotationElement><ns1:annotationElement position="398" colour="-6656"><ns1:displayCharacter> </ns1:displayCharacter><ns1:description>185.52818</ns1:description><ns1:value>185.52818</ns1:value></ns1:annotationElement><ns1:annotationElement position="399" colour="-6656"><ns1:displayCharacter> </ns1:displayCharacter><ns1:description>185.52818</ns1:description><ns1:value>185.52818</ns1:value></ns1:annotationElement><ns1:annotationElement position="400" colour="-6725120"><ns1:displayCharacter> </ns1:displayCharacter><ns1:description>79.029305</ns1:description><ns1:value>79.029305</ns1:value></ns1:annotationElement><ns1:annotationElement position="401" colour="-6656"><ns1:displayCharacter> </ns1:displayCharacter><ns1:description>185.52818</ns1:description><ns1:value>185.52818</ns1:value></ns1:annotationElement><ns1:annotationElement position="402" colour="-3366144"><ns1:displayCharacter> </ns1:displayCharacter><ns1:description>132.085</ns1:description><ns1:value>132.085</ns1:value></ns1:annotationElement><ns1:annotationElement position="403" colour="-1258496"><ns1:displayCharacter> </ns1:displayCharacter><ns1:description>165.2906</ns1:description><ns1:value>165.2906</ns1:value></ns1:annotationElement><ns1:annotationElement position="404" colour="-2048768"><ns1:displayCharacter> </ns1:displayCharacter><ns1:description>153.19005</ns1:description><ns1:value>153.19005</ns1:value></ns1:annotationElement><ns1:annotationElement position="405" colour="-3892992"><ns1:displayCharacter> </ns1:displayCharacter><ns1:description>123.935425</ns1:description><ns1:value>123.935425</ns1:value></ns1:annotationElement><ns1:annotationElement position="406" colour="-6656"><ns1:displayCharacter> </ns1:displayCharacter><ns1:description>185.52818</ns1:description><ns1:value>185.52818</ns1:value></ns1:annotationElement><ns1:annotationElement position="407" colour="-6656"><ns1:displayCharacter> </ns1:displayCharacter><ns1:description>185.52818</ns1:description><ns1:value>185.52818</ns1:value></ns1:annotationElement><ns1:annotationElement position="408" colour="-9161984"><ns1:displayCharacter> </ns1:displayCharacter><ns1:description>41.072765</ns1:description><ns1:value>41.072765</ns1:value></ns1:annotationElement><ns1:annotationElement position="409" colour="-1785088"><ns1:displayCharacter> </ns1:displayCharacter><ns1:description>157.96098</ns1:description><ns1:value>157.96098</ns1:value></ns1:annotationElement><ns1:annotationElement position="410" colour="-4288000"><ns1:displayCharacter> </ns1:displayCharacter><ns1:description>117.925476</ns1:description><ns1:value>117.925476</ns1:value></ns1:annotationElement><ns1:annotationElement position="411" colour="-2246144"><ns1:displayCharacter> </ns1:displayCharacter><ns1:description>150.03021</ns1:description><ns1:value>150.03021</ns1:value></ns1:annotationElement><ns1:annotationElement position="412" colour="-1719296"><ns1:displayCharacter> </ns1:displayCharacter><ns1:description>158.83327</ns1:description><ns1:value>158.83327</ns1:value></ns1:annotationElement><ns1:annotationElement position="413" colour="-1258240"><ns1:displayCharacter> </ns1:displayCharacter><ns1:description>165.47374</ns1:description><ns1:value>165.47374</ns1:value></ns1:annotationElement><ns1:annotationElement position="414" colour="-6656"><ns1:displayCharacter> </ns1:displayCharacter><ns1:description>185.52818</ns1:description><ns1:value>185.52818</ns1:value></ns1:annotationElement><ns1:annotationElement position="415" colour="-4749056"><ns1:displayCharacter> </ns1:displayCharacter><ns1:description>110.55572</ns1:description><ns1:value>110.55572</ns1:value></ns1:annotationElement><ns1:annotationElement position="416" colour="-1389824"><ns1:displayCharacter> </ns1:displayCharacter><ns1:description>164.02386</ns1:description><ns1:value>164.02386</ns1:value></ns1:annotationElement><ns1:annotationElement position="417" colour="-401920"><ns1:displayCharacter> </ns1:displayCharacter><ns1:description>179.4448</ns1:description><ns1:value>179.4448</ns1:value></ns1:annotationElement><ns1:annotationElement position="418" colour="-863232"><ns1:displayCharacter> </ns1:displayCharacter><ns1:description>171.65442</ns1:description><ns1:value>171.65442</ns1:value></ns1:annotationElement><ns1:annotationElement position="419" colour="-10808576"><ns1:displayCharacter> </ns1:displayCharacter><ns1:description>15.2028475</ns1:description><ns1:value>15.2028475</ns1:value></ns1:annotationElement><ns1:annotationElement position="420" colour="-10808576"><ns1:displayCharacter> </ns1:displayCharacter><ns1:description>15.174804</ns1:description><ns1:value>15.174804</ns1:value></ns1:annotationElement><ns1:annotationElement position="421" colour="-731136"><ns1:displayCharacter> </ns1:displayCharacter><ns1:description>174.43405</ns1:description><ns1:value>174.43405</ns1:value></ns1:annotationElement><ns1:annotationElement position="422" colour="-3168256"><ns1:displayCharacter> </ns1:displayCharacter><ns1:description>135.79126</ns1:description><ns1:value>135.79126</ns1:value></ns1:annotationElement><ns1:annotationElement position="423" colour="-6264064"><ns1:displayCharacter> </ns1:displayCharacter><ns1:description>86.740616</ns1:description><ns1:value>86.740616</ns1:value></ns1:annotationElement><ns1:annotationElement position="424" colour="-5737216"><ns1:displayCharacter> </ns1:displayCharacter><ns1:description>94.84815</ns1:description><ns1:value>94.84815</ns1:value></ns1:annotationElement><ns1:annotationElement position="425" colour="-2312192"><ns1:displayCharacter> </ns1:displayCharacter><ns1:description>148.8255</ns1:description><ns1:value>148.8255</ns1:value></ns1:annotationElement><ns1:annotationElement position="426" colour="-3366144"><ns1:displayCharacter> </ns1:displayCharacter><ns1:description>132.03256</ns1:description><ns1:value>132.03256</ns1:value></ns1:annotationElement><ns1:annotationElement position="427" colour="-10808576"><ns1:displayCharacter> </ns1:displayCharacter><ns1:description>15.046058</ns1:description><ns1:value>15.046058</ns1:value></ns1:annotationElement><ns1:annotationElement position="428" colour="-10808576"><ns1:displayCharacter> </ns1:displayCharacter><ns1:description>15.150269</ns1:description><ns1:value>15.150269</ns1:value></ns1:annotationElement><ns1:annotationElement position="429" colour="-10808576"><ns1:displayCharacter> </ns1:displayCharacter><ns1:description>15.582127</ns1:description><ns1:value>15.582127</ns1:value></ns1:annotationElement><ns1:annotationElement position="430" colour="-10808576"><ns1:displayCharacter> </ns1:displayCharacter><ns1:description>15.493914</ns1:description><ns1:value>15.493914</ns1:value></ns1:annotationElement><ns1:annotationElement position="431" colour="-10808576"><ns1:displayCharacter> </ns1:displayCharacter><ns1:description>15.326181</ns1:description><ns1:value>15.326181</ns1:value></ns1:annotationElement><ns1:annotationElement position="432" colour="-10808576"><ns1:displayCharacter> </ns1:displayCharacter><ns1:description>15.174804</ns1:description><ns1:value>15.174804</ns1:value></ns1:annotationElement><ns1:annotationElement position="433" colour="-11072256"><ns1:displayCharacter> </ns1:displayCharacter><ns1:description>10.470399</ns1:description><ns1:value>10.470399</ns1:value></ns1:annotationElement><ns1:annotationElement position="434" colour="-11401728"><ns1:displayCharacter> </ns1:displayCharacter><ns1:description>5.247304</ns1:description><ns1:value>5.247304</ns1:value></ns1:annotationElement><ns1:annotationElement position="435" colour="-11401472"><ns1:displayCharacter> </ns1:displayCharacter><ns1:description>5.2703233</ns1:description><ns1:value>5.2703233</ns1:value></ns1:annotationElement><ns1:annotationElement position="436" colour="-7185920"><ns1:displayCharacter> </ns1:displayCharacter><ns1:description>72.462166</ns1:description><ns1:value>72.462166</ns1:value></ns1:annotationElement><ns1:annotationElement position="437" colour="-7054336"><ns1:displayCharacter> </ns1:displayCharacter><ns1:description>73.97338</ns1:description><ns1:value>73.97338</ns1:value></ns1:annotationElement><ns1:annotationElement position="438" colour="-2048768"><ns1:displayCharacter> </ns1:displayCharacter><ns1:description>153.00693</ns1:description><ns1:value>153.00693</ns1:value></ns1:annotationElement><ns1:annotationElement position="439" colour="-9623040"><ns1:displayCharacter> </ns1:displayCharacter><ns1:description>33.601604</ns1:description><ns1:value>33.601604</ns1:value></ns1:annotationElement><ns1:annotationElement position="440" colour="-1126400"><ns1:displayCharacter> </ns1:displayCharacter><ns1:description>168.04095</ns1:description><ns1:value>168.04095</ns1:value></ns1:annotationElement><ns1:annotationElement position="441" colour="-5012480"><ns1:displayCharacter> </ns1:displayCharacter><ns1:description>106.8404</ns1:description><ns1:value>106.8404</ns1:value></ns1:annotationElement><ns1:annotationElement position="442" colour="-6856704"><ns1:displayCharacter> </ns1:displayCharacter><ns1:description>77.70032</ns1:description><ns1:value>77.70032</ns1:value></ns1:annotationElement><ns1:annotationElement position="443" colour="-8832768"><ns1:displayCharacter> </ns1:displayCharacter><ns1:description>45.81018</ns1:description><ns1:value>45.81018</ns1:value></ns1:annotationElement><ns1:annotationElement position="444" colour="-10742784"><ns1:displayCharacter> </ns1:displayCharacter><ns1:description>16.07241</ns1:description><ns1:value>16.07241</ns1:value></ns1:annotationElement><ns1:annotationElement position="445" colour="-4287744"><ns1:displayCharacter> </ns1:displayCharacter><ns1:description>118.48845</ns1:description><ns1:value>118.48845</ns1:value></ns1:annotationElement><ns1:annotationElement position="446" colour="-7976704"><ns1:displayCharacter> </ns1:displayCharacter><ns1:description>59.287434</ns1:description><ns1:value>59.287434</ns1:value></ns1:annotationElement><ns1:annotationElement position="447" colour="-6856704"><ns1:displayCharacter> </ns1:displayCharacter><ns1:description>77.31225</ns1:description><ns1:value>77.31225</ns1:value></ns1:annotationElement><ns1:annotationElement position="448" colour="-3102464"><ns1:displayCharacter> </ns1:displayCharacter><ns1:description>136.90038</ns1:description><ns1:value>136.90038</ns1:value></ns1:annotationElement><ns1:annotationElement position="449" colour="-2312192"><ns1:displayCharacter> </ns1:displayCharacter><ns1:description>148.83014</ns1:description><ns1:value>148.83014</ns1:value></ns1:annotationElement><ns1:annotationElement position="450" colour="-7646976"><ns1:displayCharacter> </ns1:displayCharacter><ns1:description>65.24369</ns1:description><ns1:value>65.24369</ns1:value></ns1:annotationElement><ns1:annotationElement position="451" colour="-5078528"><ns1:displayCharacter> </ns1:displayCharacter><ns1:description>105.42846</ns1:description><ns1:value>105.42846</ns1:value></ns1:annotationElement><ns1:annotationElement position="452" colour="-6725120"><ns1:displayCharacter> </ns1:displayCharacter><ns1:description>79.095695</ns1:description><ns1:value>79.095695</ns1:value></ns1:annotationElement><ns1:annotationElement position="453" colour="-6725120"><ns1:displayCharacter> </ns1:displayCharacter><ns1:description>79.5854</ns1:description><ns1:value>79.5854</ns1:value></ns1:annotationElement><ns1:annotationElement position="454" colour="-11137792"><ns1:displayCharacter> </ns1:displayCharacter><ns1:description>10.387258</ns1:description><ns1:value>10.387258</ns1:value></ns1:annotationElement><ns1:annotationElement position="455" colour="-10479360"><ns1:displayCharacter> </ns1:displayCharacter><ns1:description>20.596802</ns1:description><ns1:value>20.596802</ns1:value></ns1:annotationElement><ns1:annotationElement position="456" colour="-5407744"><ns1:displayCharacter> </ns1:displayCharacter><ns1:description>99.89383</ns1:description><ns1:value>99.89383</ns1:value></ns1:annotationElement><ns1:annotationElement position="457" colour="-4419840"><ns1:displayCharacter> </ns1:displayCharacter><ns1:description>115.62883</ns1:description><ns1:value>115.62883</ns1:value></ns1:annotationElement><ns1:annotationElement position="458" colour="-270336"><ns1:displayCharacter> </ns1:displayCharacter><ns1:description>181.41574</ns1:description><ns1:value>181.41574</ns1:value></ns1:annotationElement><ns1:annotationElement position="459" colour="-10808576"><ns1:displayCharacter> </ns1:displayCharacter><ns1:description>15.150269</ns1:description><ns1:value>15.150269</ns1:value></ns1:annotationElement><ns1:annotationElement position="460" colour="-10808576"><ns1:displayCharacter> </ns1:displayCharacter><ns1:description>15.150269</ns1:description><ns1:value>15.150269</ns1:value></ns1:annotationElement><ns1:annotationElement position="461" colour="-10808576"><ns1:displayCharacter> </ns1:displayCharacter><ns1:description>15.581933</ns1:description><ns1:value>15.581933</ns1:value></ns1:annotationElement><ns1:annotationElement position="462" colour="-10808576"><ns1:displayCharacter> </ns1:displayCharacter><ns1:description>15.446672</ns1:description><ns1:value>15.446672</ns1:value></ns1:annotationElement><ns1:annotationElement position="463" colour="-10808576"><ns1:displayCharacter> </ns1:displayCharacter><ns1:description>15.174804</ns1:description><ns1:value>15.174804</ns1:value></ns1:annotationElement><ns1:annotationElement position="464" colour="-10808576"><ns1:displayCharacter> </ns1:displayCharacter><ns1:description>15.150269</ns1:description><ns1:value>15.150269</ns1:value></ns1:annotationElement><ns1:annotationElement position="465" colour="-10808576"><ns1:displayCharacter> </ns1:displayCharacter><ns1:description>15.119466</ns1:description><ns1:value>15.119466</ns1:value></ns1:annotationElement><ns1:annotationElement position="466" colour="-10808576"><ns1:displayCharacter> </ns1:displayCharacter><ns1:description>15.422382</ns1:description><ns1:value>15.422382</ns1:value></ns1:annotationElement><ns1:annotationElement position="467" colour="-10808576"><ns1:displayCharacter> </ns1:displayCharacter><ns1:description>15.212395</ns1:description><ns1:value>15.212395</ns1:value></ns1:annotationElement><ns1:annotationElement position="468" colour="-10808576"><ns1:displayCharacter> </ns1:displayCharacter><ns1:description>15.51695</ns1:description><ns1:value>15.51695</ns1:value></ns1:annotationElement><ns1:annotationElement position="469" colour="-10808576"><ns1:displayCharacter> </ns1:displayCharacter><ns1:description>15.2028475</ns1:description><ns1:value>15.2028475</ns1:value></ns1:annotationElement><ns1:annotationElement position="470" colour="-10808576"><ns1:displayCharacter> </ns1:displayCharacter><ns1:description>15.310616</ns1:description><ns1:value>15.310616</ns1:value></ns1:annotationElement><ns1:annotationElement position="471" colour="-10808576"><ns1:displayCharacter> </ns1:displayCharacter><ns1:description>15.51695</ns1:description><ns1:value>15.51695</ns1:value></ns1:annotationElement><ns1:annotationElement position="472" colour="-10808576"><ns1:displayCharacter> </ns1:displayCharacter><ns1:description>15.390129</ns1:description><ns1:value>15.390129</ns1:value></ns1:annotationElement><ns1:annotationElement position="473" colour="-10479360"><ns1:displayCharacter> </ns1:displayCharacter><ns1:description>20.172148</ns1:description><ns1:value>20.172148</ns1:value></ns1:annotationElement><ns1:annotationElement position="474" colour="-10479360"><ns1:displayCharacter> </ns1:displayCharacter><ns1:description>20.15128</ns1:description><ns1:value>20.15128</ns1:value></ns1:annotationElement><ns1:annotationElement position="475" colour="-10808576"><ns1:displayCharacter> </ns1:displayCharacter><ns1:description>15.523538</ns1:description><ns1:value>15.523538</ns1:value></ns1:annotationElement><ns1:annotationElement position="476" colour="-10808576"><ns1:displayCharacter> </ns1:displayCharacter><ns1:description>15.246455</ns1:description><ns1:value>15.246455</ns1:value></ns1:annotationElement><ns1:annotationElement position="477" colour="-10808576"><ns1:displayCharacter> </ns1:displayCharacter><ns1:description>15.422382</ns1:description><ns1:value>15.422382</ns1:value></ns1:annotationElement><ns1:annotationElement position="478" colour="-10808576"><ns1:displayCharacter> </ns1:displayCharacter><ns1:description>15.523538</ns1:description><ns1:value>15.523538</ns1:value></ns1:annotationElement><ns1:annotationElement position="479" colour="-10808576"><ns1:displayCharacter> </ns1:displayCharacter><ns1:description>15.468428</ns1:description><ns1:value>15.468428</ns1:value></ns1:annotationElement><ns1:annotationElement position="480" colour="-2707200"><ns1:displayCharacter> </ns1:displayCharacter><ns1:description>142.69727</ns1:description><ns1:value>142.69727</ns1:value></ns1:annotationElement><ns1:annotationElement position="481" colour="-3892736"><ns1:displayCharacter> </ns1:displayCharacter><ns1:description>124.18564</ns1:description><ns1:value>124.18564</ns1:value></ns1:annotationElement><ns1:annotationElement position="482" colour="-9030144"><ns1:displayCharacter> </ns1:displayCharacter><ns1:description>43.323254</ns1:description><ns1:value>43.323254</ns1:value></ns1:annotationElement><ns1:annotationElement position="483" colour="-4354048"><ns1:displayCharacter> </ns1:displayCharacter><ns1:description>116.72745</ns1:description><ns1:value>116.72745</ns1:value></ns1:annotationElement><ns1:annotationElement position="484" colour="-11401728"><ns1:displayCharacter> </ns1:displayCharacter><ns1:description>5.228264</ns1:description><ns1:value>5.228264</ns1:value></ns1:annotationElement><ns1:annotationElement position="485" colour="-4485376"><ns1:displayCharacter> </ns1:displayCharacter><ns1:description>115.348015</ns1:description><ns1:value>115.348015</ns1:value></ns1:annotationElement><ns1:annotationElement position="486" colour="-3695360"><ns1:displayCharacter> </ns1:displayCharacter><ns1:description>126.81541</ns1:description><ns1:value>126.81541</ns1:value></ns1:annotationElement><ns1:annotationElement position="487" colour="-1653504"><ns1:displayCharacter> </ns1:displayCharacter><ns1:description>159.32886</ns1:description><ns1:value>159.32886</ns1:value></ns1:annotationElement><ns1:annotationElement position="488" colour="-4683008"><ns1:displayCharacter> </ns1:displayCharacter><ns1:description>112.14065</ns1:description><ns1:value>112.14065</ns1:value></ns1:annotationElement><ns1:annotationElement position="489" colour="-6198272"><ns1:displayCharacter> </ns1:displayCharacter><ns1:description>87.323044</ns1:description><ns1:value>87.323044</ns1:value></ns1:annotationElement><ns1:annotationElement position="490" colour="-5473536"><ns1:displayCharacter> </ns1:displayCharacter><ns1:description>99.336845</ns1:description><ns1:value>99.336845</ns1:value></ns1:annotationElement><ns1:annotationElement position="491" colour="-11401728"><ns1:displayCharacter> </ns1:displayCharacter><ns1:description>5.228264</ns1:description><ns1:value>5.228264</ns1:value></ns1:annotationElement><ns1:annotationElement position="492" colour="-11401472"><ns1:displayCharacter> </ns1:displayCharacter><ns1:description>5.268658</ns1:description><ns1:value>5.268658</ns1:value></ns1:annotationElement><ns1:annotationElement position="493" colour="-11401472"><ns1:displayCharacter> </ns1:displayCharacter><ns1:description>5.2703233</ns1:description><ns1:value>5.2703233</ns1:value></ns1:annotationElement><ns1:annotationElement position="494" colour="-11401728"><ns1:displayCharacter> </ns1:displayCharacter><ns1:description>5.225378</ns1:description><ns1:value>5.225378</ns1:value></ns1:annotationElement><ns1:annotationElement position="495" colour="-11401728"><ns1:displayCharacter> </ns1:displayCharacter><ns1:description>5.228264</ns1:description><ns1:value>5.228264</ns1:value></ns1:annotationElement><ns1:annotationElement position="496" colour="-11401728"><ns1:displayCharacter> </ns1:displayCharacter><ns1:description>5.228264</ns1:description><ns1:value>5.228264</ns1:value></ns1:annotationElement><ns1:annotationElement position="497" colour="-11401728"><ns1:displayCharacter> </ns1:displayCharacter><ns1:description>5.2268205</ns1:description><ns1:value>5.2268205</ns1:value></ns1:annotationElement><ns1:annotationElement position="498" colour="-11401472"><ns1:displayCharacter> </ns1:displayCharacter><ns1:description>5.2703233</ns1:description><ns1:value>5.2703233</ns1:value></ns1:annotationElement><ns1:annotationElement position="499" colour="-11401472"><ns1:displayCharacter> </ns1:displayCharacter><ns1:description>5.2693233</ns1:description><ns1:value>5.2693233</ns1:value></ns1:annotationElement><ns1:annotationElement position="500" colour="-11401728"><ns1:displayCharacter> </ns1:displayCharacter><ns1:description>5.222682</ns1:description><ns1:value>5.222682</ns1:value></ns1:annotationElement><ns1:annotationElement position="501" colour="-11401728"><ns1:displayCharacter> </ns1:displayCharacter><ns1:description>5.222682</ns1:description><ns1:value>5.222682</ns1:value></ns1:annotationElement><ns1:annotationElement position="502" colour="-11401472"><ns1:displayCharacter> </ns1:displayCharacter><ns1:description>5.268658</ns1:description><ns1:value>5.268658</ns1:value></ns1:annotationElement><ns1:annotationElement position="503" colour="-2707456"><ns1:displayCharacter> </ns1:displayCharacter><ns1:description>142.53662</ns1:description><ns1:value>142.53662</ns1:value></ns1:annotationElement><ns1:annotationElement position="504" colour="-270336"><ns1:displayCharacter> </ns1:displayCharacter><ns1:description>181.41574</ns1:description><ns1:value>181.41574</ns1:value></ns1:annotationElement><ns1:annotationElement position="505" colour="-2180096"><ns1:displayCharacter> </ns1:displayCharacter><ns1:description>151.62415</ns1:description><ns1:value>151.62415</ns1:value></ns1:annotationElement><ns1:annotationElement position="506" colour="-1916672"><ns1:displayCharacter> </ns1:displayCharacter><ns1:description>155.65123</ns1:description><ns1:value>155.65123</ns1:value></ns1:annotationElement><ns1:annotationElement position="507" colour="-2773248"><ns1:displayCharacter> </ns1:displayCharacter><ns1:description>141.63991</ns1:description><ns1:value>141.63991</ns1:value></ns1:annotationElement><ns1:annotationElement position="508" colour="-11072256"><ns1:displayCharacter> </ns1:displayCharacter><ns1:description>10.408438</ns1:description><ns1:value>10.408438</ns1:value></ns1:annotationElement><ns1:annotationElement position="509" colour="-11137792"><ns1:displayCharacter> </ns1:displayCharacter><ns1:description>10.250726</ns1:description><ns1:value>10.250726</ns1:value></ns1:annotationElement><ns1:annotationElement position="510" colour="-11137792"><ns1:displayCharacter> </ns1:displayCharacter><ns1:description>10.388384</ns1:description><ns1:value>10.388384</ns1:value></ns1:annotationElement><ns1:annotationElement position="511" colour="-11137792"><ns1:displayCharacter> </ns1:displayCharacter><ns1:description>10.361771</ns1:description><ns1:value>10.361771</ns1:value></ns1:annotationElement><ns1:annotationElement position="512" colour="-11137792"><ns1:displayCharacter> </ns1:displayCharacter><ns1:description>10.255424</ns1:description><ns1:value>10.255424</ns1:value></ns1:annotationElement><ns1:annotationElement position="513" colour="-11137792"><ns1:displayCharacter> </ns1:displayCharacter><ns1:description>10.388384</ns1:description><ns1:value>10.388384</ns1:value></ns1:annotationElement><ns1:annotationElement position="514" colour="-11072256"><ns1:displayCharacter> </ns1:displayCharacter><ns1:description>10.424711</ns1:description><ns1:value>10.424711</ns1:value></ns1:annotationElement><ns1:annotationElement position="515" colour="-11137792"><ns1:displayCharacter> </ns1:displayCharacter><ns1:description>10.377206</ns1:description><ns1:value>10.377206</ns1:value></ns1:annotationElement><ns1:annotationElement position="516" colour="-11137792"><ns1:displayCharacter> </ns1:displayCharacter><ns1:description>10.250726</ns1:description><ns1:value>10.250726</ns1:value></ns1:annotationElement><ns1:annotationElement position="517" colour="-11137792"><ns1:displayCharacter> </ns1:displayCharacter><ns1:description>10.237001</ns1:description><ns1:value>10.237001</ns1:value></ns1:annotationElement><ns1:annotationElement position="518" colour="-11137792"><ns1:displayCharacter> </ns1:displayCharacter><ns1:description>10.37001</ns1:description><ns1:value>10.37001</ns1:value></ns1:annotationElement><ns1:annotationElement position="519" colour="-11137792"><ns1:displayCharacter> </ns1:displayCharacter><ns1:description>10.3864355</ns1:description><ns1:value>10.3864355</ns1:value></ns1:annotationElement><ns1:annotationElement position="520" colour="-11137792"><ns1:displayCharacter> </ns1:displayCharacter><ns1:description>10.237001</ns1:description><ns1:value>10.237001</ns1:value></ns1:annotationElement><ns1:annotationElement position="521" colour="-11137792"><ns1:displayCharacter> </ns1:displayCharacter><ns1:description>10.377206</ns1:description><ns1:value>10.377206</ns1:value></ns1:annotationElement><ns1:annotationElement position="522" colour="-11137792"><ns1:displayCharacter> </ns1:displayCharacter><ns1:description>10.388384</ns1:description><ns1:value>10.388384</ns1:value></ns1:annotationElement><ns1:annotationElement position="523" colour="-11137792"><ns1:displayCharacter> </ns1:displayCharacter><ns1:description>10.388384</ns1:description><ns1:value>10.388384</ns1:value></ns1:annotationElement><ns1:annotationElement position="524" colour="-11137792"><ns1:displayCharacter> </ns1:displayCharacter><ns1:description>10.377767</ns1:description><ns1:value>10.377767</ns1:value></ns1:annotationElement><ns1:annotationElement position="525" colour="-11401728"><ns1:displayCharacter> </ns1:displayCharacter><ns1:description>5.228264</ns1:description><ns1:value>5.228264</ns1:value></ns1:annotationElement><ns1:annotationElement position="526" colour="-11401728"><ns1:displayCharacter> </ns1:displayCharacter><ns1:description>5.228264</ns1:description><ns1:value>5.228264</ns1:value></ns1:annotationElement><ns1:annotationElement position="527" colour="-11401728"><ns1:displayCharacter> </ns1:displayCharacter><ns1:description>5.228264</ns1:description><ns1:value>5.228264</ns1:value></ns1:annotationElement><ns1:annotationElement position="528" colour="-11401472"><ns1:displayCharacter> </ns1:displayCharacter><ns1:description>5.2703233</ns1:description><ns1:value>5.2703233</ns1:value></ns1:annotationElement><ns1:annotationElement position="529" colour="-11401728"><ns1:displayCharacter> </ns1:displayCharacter><ns1:description>5.228264</ns1:description><ns1:value>5.228264</ns1:value></ns1:annotationElement><ns1:annotationElement position="530" colour="-11401728"><ns1:displayCharacter> </ns1:displayCharacter><ns1:description>5.247304</ns1:description><ns1:value>5.247304</ns1:value></ns1:annotationElement><ns1:annotationElement position="531" colour="-7318016"><ns1:displayCharacter> </ns1:displayCharacter><ns1:description>69.9063</ns1:description><ns1:value>69.9063</ns1:value></ns1:annotationElement><ns1:annotationElement position="532" colour="-8173824"><ns1:displayCharacter> </ns1:displayCharacter><ns1:description>57.03713</ns1:description><ns1:value>57.03713</ns1:value></ns1:annotationElement><ns1:annotationElement position="533" colour="-11401472"><ns1:displayCharacter> </ns1:displayCharacter><ns1:description>5.2703233</ns1:description><ns1:value>5.2703233</ns1:value></ns1:annotationElement><ns1:annotationElement position="534" colour="-11401728"><ns1:displayCharacter> </ns1:displayCharacter><ns1:description>5.2268205</ns1:description><ns1:value>5.2268205</ns1:value></ns1:annotationElement><ns1:annotationElement position="535" colour="-994816"><ns1:displayCharacter> </ns1:displayCharacter><ns1:description>170.12057</ns1:description><ns1:value>170.12057</ns1:value></ns1:annotationElement><ns1:annotationElement position="536" colour="-5341696"><ns1:displayCharacter> </ns1:displayCharacter><ns1:description>101.671555</ns1:description><ns1:value>101.671555</ns1:value></ns1:annotationElement><ns1:annotationElement position="537" colour="-2970880"><ns1:displayCharacter> </ns1:displayCharacter><ns1:description>138.5725</ns1:description><ns1:value>138.5725</ns1:value></ns1:annotationElement><ns1:annotationElement position="538" colour="-4617216"><ns1:displayCharacter> </ns1:displayCharacter><ns1:description>113.20928</ns1:description><ns1:value>113.20928</ns1:value></ns1:annotationElement><ns1:annotationElement position="539" colour="-2311936"><ns1:displayCharacter> </ns1:displayCharacter><ns1:description>149.22281</ns1:description><ns1:value>149.22281</ns1:value></ns1:annotationElement><ns1:annotationElement position="540" colour="-8635136"><ns1:displayCharacter> </ns1:displayCharacter><ns1:description>49.247948</ns1:description><ns1:value>49.247948</ns1:value></ns1:annotationElement><ns1:annotationElement position="541" colour="-2970624"><ns1:displayCharacter> </ns1:displayCharacter><ns1:description>138.6478</ns1:description><ns1:value>138.6478</ns1:value></ns1:annotationElement><ns1:annotationElement position="542" colour="-2509568"><ns1:displayCharacter> </ns1:displayCharacter><ns1:description>145.95528</ns1:description><ns1:value>145.95528</ns1:value></ns1:annotationElement><ns1:annotationElement position="543" colour="-8898560"><ns1:displayCharacter> </ns1:displayCharacter><ns1:description>45.15055</ns1:description><ns1:value>45.15055</ns1:value></ns1:annotationElement><ns1:annotationElement position="544" colour="-8964608"><ns1:displayCharacter> </ns1:displayCharacter><ns1:description>43.726227</ns1:description><ns1:value>43.726227</ns1:value></ns1:annotationElement><ns1:annotationElement position="545" colour="-9688832"><ns1:displayCharacter> </ns1:displayCharacter><ns1:description>33.00421</ns1:description><ns1:value>33.00421</ns1:value></ns1:annotationElement><ns1:annotationElement position="546" colour="-9359616"><ns1:displayCharacter> </ns1:displayCharacter><ns1:description>37.760784</ns1:description><ns1:value>37.760784</ns1:value></ns1:annotationElement><ns1:annotationElement position="547" colour="-10018304"><ns1:displayCharacter> </ns1:displayCharacter><ns1:description>27.111149</ns1:description><ns1:value>27.111149</ns1:value></ns1:annotationElement><ns1:annotationElement position="548" colour="-5539328"><ns1:displayCharacter> </ns1:displayCharacter><ns1:description>98.22506</ns1:description><ns1:value>98.22506</ns1:value></ns1:annotationElement><ns1:annotationElement position="549" colour="-3695104"><ns1:displayCharacter> </ns1:displayCharacter><ns1:description>127.67345</ns1:description><ns1:value>127.67345</ns1:value></ns1:annotationElement><ns1:annotationElement position="550" colour="-2575360"><ns1:displayCharacter> </ns1:displayCharacter><ns1:description>145.38866</ns1:description><ns1:value>145.38866</ns1:value></ns1:annotationElement><ns1:annotationElement position="551" colour="-4419584"><ns1:displayCharacter> </ns1:displayCharacter><ns1:description>116.30006</ns1:description><ns1:value>116.30006</ns1:value></ns1:annotationElement><ns1:annotationElement position="552" colour="-2970880"><ns1:displayCharacter> </ns1:displayCharacter><ns1:description>138.37068</ns1:description><ns1:value>138.37068</ns1:value></ns1:annotationElement><ns1:annotationElement position="553" colour="-2707200"><ns1:displayCharacter> </ns1:displayCharacter><ns1:description>143.26721</ns1:description><ns1:value>143.26721</ns1:value></ns1:annotationElement><ns1:annotationElement position="554" colour="-3036672"><ns1:displayCharacter> </ns1:displayCharacter><ns1:description>137.39201</ns1:description><ns1:value>137.39201</ns1:value></ns1:annotationElement><ns1:annotationElement position="555" colour="-6790912"><ns1:displayCharacter> </ns1:displayCharacter><ns1:description>78.34211</ns1:description><ns1:value>78.34211</ns1:value></ns1:annotationElement><ns1:annotationElement position="556" colour="-3234048"><ns1:displayCharacter> </ns1:displayCharacter><ns1:description>135.00505</ns1:description><ns1:value>135.00505</ns1:value></ns1:annotationElement><ns1:annotationElement position="557" colour="-11401472"><ns1:displayCharacter> </ns1:displayCharacter><ns1:description>5.268658</ns1:description><ns1:value>5.268658</ns1:value></ns1:annotationElement><ns1:annotationElement position="558" colour="-11401472"><ns1:displayCharacter> </ns1:displayCharacter><ns1:description>5.2703233</ns1:description><ns1:value>5.2703233</ns1:value></ns1:annotationElement><ns1:annotationElement position="559" colour="-11401472"><ns1:displayCharacter> </ns1:displayCharacter><ns1:description>5.2703233</ns1:description><ns1:value>5.2703233</ns1:value></ns1:annotationElement><ns1:annotationElement position="560" colour="-11401728"><ns1:displayCharacter> </ns1:displayCharacter><ns1:description>5.225378</ns1:description><ns1:value>5.225378</ns1:value></ns1:annotationElement><ns1:annotationElement position="561" colour="-11401472"><ns1:displayCharacter> </ns1:displayCharacter><ns1:description>5.2703233</ns1:description><ns1:value>5.2703233</ns1:value></ns1:annotationElement><ns1:annotationElement position="562" colour="-11401728"><ns1:displayCharacter> </ns1:displayCharacter><ns1:description>5.2268205</ns1:description><ns1:value>5.2268205</ns1:value></ns1:annotationElement><ns1:annotationElement position="563" colour="-11401472"><ns1:displayCharacter> </ns1:displayCharacter><ns1:description>5.2703233</ns1:description><ns1:value>5.2703233</ns1:value></ns1:annotationElement><ns1:annotationElement position="564" colour="-11401728"><ns1:displayCharacter> </ns1:displayCharacter><ns1:description>5.228264</ns1:description><ns1:value>5.228264</ns1:value></ns1:annotationElement><ns1:annotationElement position="565" colour="-11401472"><ns1:displayCharacter> </ns1:displayCharacter><ns1:description>5.2703233</ns1:description><ns1:value>5.2703233</ns1:value></ns1:annotationElement><ns1:annotationElement position="566" colour="-11401472"><ns1:displayCharacter> </ns1:displayCharacter><ns1:description>5.2703233</ns1:description><ns1:value>5.2703233</ns1:value></ns1:annotationElement><ns1:annotationElement position="567" colour="-11401472"><ns1:displayCharacter> </ns1:displayCharacter><ns1:description>5.2703233</ns1:description><ns1:value>5.2703233</ns1:value></ns1:annotationElement><ns1:annotationElement position="568" colour="-11401472"><ns1:displayCharacter> </ns1:displayCharacter><ns1:description>5.2703233</ns1:description><ns1:value>5.2703233</ns1:value></ns1:annotationElement><ns1:annotationElement position="569" colour="-11401472"><ns1:displayCharacter> </ns1:displayCharacter><ns1:description>5.2703233</ns1:description><ns1:value>5.2703233</ns1:value></ns1:annotationElement><ns1:annotationElement position="570" colour="-11401728"><ns1:displayCharacter> </ns1:displayCharacter><ns1:description>5.228264</ns1:description><ns1:value>5.228264</ns1:value></ns1:annotationElement><ns1:annotationElement position="571" colour="-11401728"><ns1:displayCharacter> </ns1:displayCharacter><ns1:description>5.228264</ns1:description><ns1:value>5.228264</ns1:value></ns1:annotationElement><ns1:annotationElement position="572" colour="-11137792"><ns1:displayCharacter> </ns1:displayCharacter><ns1:description>10.2875395</ns1:description><ns1:value>10.2875395</ns1:value></ns1:annotationElement><ns1:annotationElement position="573" colour="-11137792"><ns1:displayCharacter> </ns1:displayCharacter><ns1:description>10.322023</ns1:description><ns1:value>10.322023</ns1:value></ns1:annotationElement><ns1:annotationElement position="574" colour="-11137792"><ns1:displayCharacter> </ns1:displayCharacter><ns1:description>10.331369</ns1:description><ns1:value>10.331369</ns1:value></ns1:annotationElement><ns1:annotationElement position="575" colour="-11137792"><ns1:displayCharacter> </ns1:displayCharacter><ns1:description>10.383803</ns1:description><ns1:value>10.383803</ns1:value></ns1:annotationElement><ns1:annotationElement position="576" colour="-11137792"><ns1:displayCharacter> </ns1:displayCharacter><ns1:description>10.250726</ns1:description><ns1:value>10.250726</ns1:value></ns1:annotationElement><ns1:annotationElement position="577" colour="-6000640"><ns1:displayCharacter> </ns1:displayCharacter><ns1:description>90.51794</ns1:description><ns1:value>90.51794</ns1:value></ns1:annotationElement><ns1:annotationElement position="578" colour="-6856704"><ns1:displayCharacter> </ns1:displayCharacter><ns1:description>77.73625</ns1:description><ns1:value>77.73625</ns1:value></ns1:annotationElement><ns1:annotationElement position="579" colour="-6593280"><ns1:displayCharacter> </ns1:displayCharacter><ns1:description>81.93244</ns1:description><ns1:value>81.93244</ns1:value></ns1:annotationElement><ns1:annotationElement position="580" colour="-5868800"><ns1:displayCharacter> </ns1:displayCharacter><ns1:description>92.97337</ns1:description><ns1:value>92.97337</ns1:value></ns1:annotationElement><ns1:annotationElement position="581" colour="-3168256"><ns1:displayCharacter> </ns1:displayCharacter><ns1:description>135.8275</ns1:description><ns1:value>135.8275</ns1:value></ns1:annotationElement><ns1:annotationElement position="582" colour="-1324032"><ns1:displayCharacter> </ns1:displayCharacter><ns1:description>165.10951</ns1:description><ns1:value>165.10951</ns1:value></ns1:annotationElement><ns1:annotationElement position="583" colour="-6656"><ns1:displayCharacter> </ns1:displayCharacter><ns1:description>185.52818</ns1:description><ns1:value>185.52818</ns1:value></ns1:annotationElement><ns1:annotationElement position="584" colour="-1126400"><ns1:displayCharacter> </ns1:displayCharacter><ns1:description>168.05653</ns1:description><ns1:value>168.05653</ns1:value></ns1:annotationElement><ns1:annotationElement position="585" colour="-862976"><ns1:displayCharacter> </ns1:displayCharacter><ns1:description>172.1723</ns1:description><ns1:value>172.1723</ns1:value></ns1:annotationElement><ns1:annotationElement position="586" colour="-6656"><ns1:displayCharacter> </ns1:displayCharacter><ns1:description>185.52818</ns1:description><ns1:value>185.52818</ns1:value></ns1:annotationElement><ns1:annotationElement position="587" colour="-401920"><ns1:displayCharacter> </ns1:displayCharacter><ns1:description>179.52266</ns1:description><ns1:value>179.52266</ns1:value></ns1:annotationElement><ns1:annotationElement position="588" colour="-2377984"><ns1:displayCharacter> </ns1:displayCharacter><ns1:description>148.17804</ns1:description><ns1:value>148.17804</ns1:value></ns1:annotationElement><ns1:annotationElement position="589" colour="-8371712"><ns1:displayCharacter> </ns1:displayCharacter><ns1:description>53.41634</ns1:description><ns1:value>53.41634</ns1:value></ns1:annotationElement><ns1:annotationElement position="590" colour="-1324032"><ns1:displayCharacter> </ns1:displayCharacter><ns1:description>165.06728</ns1:description><ns1:value>165.06728</ns1:value></ns1:annotationElement><ns1:annotationElement position="591" colour="-6656"><ns1:displayCharacter> </ns1:displayCharacter><ns1:description>185.52818</ns1:description><ns1:value>185.52818</ns1:value></ns1:annotationElement><ns1:annotationElement position="592" colour="-6656"><ns1:displayCharacter> </ns1:displayCharacter><ns1:description>185.52818</ns1:description><ns1:value>185.52818</ns1:value></ns1:annotationElement><ns1:annotationElement position="593" colour="-138496"><ns1:displayCharacter> </ns1:displayCharacter><ns1:description>183.56847</ns1:description><ns1:value>183.56847</ns1:value></ns1:annotationElement><ns1:annotationElement position="594" colour="-6656"><ns1:displayCharacter> </ns1:displayCharacter><ns1:description>185.52818</ns1:description><ns1:value>185.52818</ns1:value></ns1:annotationElement><ns1:annotationElement position="595" colour="-2048768"><ns1:displayCharacter> </ns1:displayCharacter><ns1:description>152.90344</ns1:description><ns1:value>152.90344</ns1:value></ns1:annotationElement><ns1:annotationElement position="596" colour="-1060864"><ns1:displayCharacter> </ns1:displayCharacter><ns1:description>168.47348</ns1:description><ns1:value>168.47348</ns1:value></ns1:annotationElement><ns1:annotationElement position="597" colour="-6656"><ns1:displayCharacter> </ns1:displayCharacter><ns1:description>185.52818</ns1:description><ns1:value>185.52818</ns1:value></ns1:annotationElement><ns1:annotationElement position="598" colour="-270336"><ns1:displayCharacter> </ns1:displayCharacter><ns1:description>181.47624</ns1:description><ns1:value>181.47624</ns1:value></ns1:annotationElement><ns1:annotationElement position="599" colour="-6198016"><ns1:displayCharacter> </ns1:displayCharacter><ns1:description>88.12459</ns1:description><ns1:value>88.12459</ns1:value></ns1:annotationElement><ns1:annotationElement position="600" colour="-1389824"><ns1:displayCharacter> </ns1:displayCharacter><ns1:description>163.97746</ns1:description><ns1:value>163.97746</ns1:value></ns1:annotationElement><ns1:annotationElement position="601" colour="-6656"><ns1:displayCharacter> </ns1:displayCharacter><ns1:description>185.52818</ns1:description><ns1:value>185.52818</ns1:value></ns1:annotationElement><ns1:annotationElement position="602" colour="-6656"><ns1:displayCharacter> </ns1:displayCharacter><ns1:description>185.52818</ns1:description><ns1:value>185.52818</ns1:value></ns1:annotationElement><ns1:annotationElement position="603" colour="-467712"><ns1:displayCharacter> </ns1:displayCharacter><ns1:description>178.55235</ns1:description><ns1:value>178.55235</ns1:value></ns1:annotationElement><ns1:annotationElement position="604" colour="-1455872"><ns1:displayCharacter> </ns1:displayCharacter><ns1:description>162.67497</ns1:description><ns1:value>162.67497</ns1:value></ns1:annotationElement><ns1:annotationElement position="605" colour="-6656"><ns1:displayCharacter> </ns1:displayCharacter><ns1:description>185.52818</ns1:description><ns1:value>185.52818</ns1:value></ns1:annotationElement><ns1:annotationElement position="606" colour="-270336"><ns1:displayCharacter> </ns1:displayCharacter><ns1:description>181.15901</ns1:description><ns1:value>181.15901</ns1:value></ns1:annotationElement><ns1:annotationElement position="607" colour="-6656"><ns1:displayCharacter> </ns1:displayCharacter><ns1:description>185.52818</ns1:description><ns1:value>185.52818</ns1:value></ns1:annotationElement><ns1:annotationElement position="608" colour="-4551680"><ns1:displayCharacter> </ns1:displayCharacter><ns1:description>113.33559</ns1:description><ns1:value>113.33559</ns1:value></ns1:annotationElement><ns1:annotationElement position="609" colour="-6656"><ns1:displayCharacter> </ns1:displayCharacter><ns1:description>185.52818</ns1:description><ns1:value>185.52818</ns1:value></ns1:annotationElement><ns1:annotationElement position="610" colour="-9623040"><ns1:displayCharacter> </ns1:displayCharacter><ns1:description>33.922386</ns1:description><ns1:value>33.922386</ns1:value></ns1:annotationElement><ns1:annotationElement position="611" colour="-3234304"><ns1:displayCharacter> </ns1:displayCharacter><ns1:description>134.48225</ns1:description><ns1:value>134.48225</ns1:value></ns1:annotationElement><ns1:annotationElement position="612" colour="-2839040"><ns1:displayCharacter> </ns1:displayCharacter><ns1:description>140.88737</ns1:description><ns1:value>140.88737</ns1:value></ns1:annotationElement><ns1:annotationElement position="613" colour="-1455872"><ns1:displayCharacter> </ns1:displayCharacter><ns1:description>162.55844</ns1:description><ns1:value>162.55844</ns1:value></ns1:annotationElement><ns1:annotationElement position="614" colour="-6656"><ns1:displayCharacter> </ns1:displayCharacter><ns1:description>185.52818</ns1:description><ns1:value>185.52818</ns1:value></ns1:annotationElement><ns1:annotationElement position="615" colour="-6656"><ns1:displayCharacter> </ns1:displayCharacter><ns1:description>185.52818</ns1:description><ns1:value>185.52818</ns1:value></ns1:annotationElement><ns1:annotationElement position="616" colour="-533760"><ns1:displayCharacter> </ns1:displayCharacter><ns1:description>177.04936</ns1:description><ns1:value>177.04936</ns1:value></ns1:annotationElement><ns1:annotationElement position="617" colour="-6656"><ns1:displayCharacter> </ns1:displayCharacter><ns1:description>185.52818</ns1:description><ns1:value>185.52818</ns1:value></ns1:annotationElement><ns1:annotationElement position="618" colour="-336128"><ns1:displayCharacter> </ns1:displayCharacter><ns1:description>180.27565</ns1:description><ns1:value>180.27565</ns1:value></ns1:annotationElement><ns1:annotationElement position="619" colour="-6656"><ns1:displayCharacter> </ns1:displayCharacter><ns1:description>185.52818</ns1:description><ns1:value>185.52818</ns1:value></ns1:annotationElement><ns1:annotationElement position="620" colour="-6656"><ns1:displayCharacter> </ns1:displayCharacter><ns1:description>185.52818</ns1:description><ns1:value>185.52818</ns1:value></ns1:annotationElement><ns1:annotationElement position="621" colour="-6656"><ns1:displayCharacter> </ns1:displayCharacter><ns1:description>185.52818</ns1:description><ns1:value>185.52818</ns1:value></ns1:annotationElement><ns1:annotationElement position="622" colour="-6656"><ns1:displayCharacter> </ns1:displayCharacter><ns1:description>185.52818</ns1:description><ns1:value>185.52818</ns1:value></ns1:annotationElement><ns1:annotationElement position="623" colour="-6656"><ns1:displayCharacter> </ns1:displayCharacter><ns1:description>185.52818</ns1:description><ns1:value>185.52818</ns1:value></ns1:annotationElement><ns1:annotationElement position="624" colour="-731392"><ns1:displayCharacter> </ns1:displayCharacter><ns1:description>173.72481</ns1:description><ns1:value>173.72481</ns1:value></ns1:annotationElement><ns1:annotationElement position="625" colour="-6656"><ns1:displayCharacter> </ns1:displayCharacter><ns1:description>185.52818</ns1:description><ns1:value>185.52818</ns1:value></ns1:annotationElement><ns1:annotationElement position="626" colour="-6656"><ns1:displayCharacter> </ns1:displayCharacter><ns1:description>185.52818</ns1:description><ns1:value>185.52818</ns1:value></ns1:annotationElement><ns1:annotationElement position="627" colour="-204288"><ns1:displayCharacter> </ns1:displayCharacter><ns1:description>182.85826</ns1:description><ns1:value>182.85826</ns1:value></ns1:annotationElement><ns1:annotationElement position="628" colour="-1785088"><ns1:displayCharacter> </ns1:displayCharacter><ns1:description>157.98273</ns1:description><ns1:value>157.98273</ns1:value></ns1:annotationElement><ns1:annotationElement position="629" colour="-3892736"><ns1:displayCharacter> </ns1:displayCharacter><ns1:description>124.10164</ns1:description><ns1:value>124.10164</ns1:value></ns1:annotationElement><ns1:annotationElement position="630" colour="-3036672"><ns1:displayCharacter> </ns1:displayCharacter><ns1:description>137.19876</ns1:description><ns1:value>137.19876</ns1:value></ns1:annotationElement><ns1:annotationElement position="631" colour="-10808576"><ns1:displayCharacter> </ns1:displayCharacter><ns1:description>15.043499</ns1:description><ns1:value>15.043499</ns1:value></ns1:annotationElement><ns1:annotationElement position="632" colour="-10808576"><ns1:displayCharacter> </ns1:displayCharacter><ns1:description>15.174804</ns1:description><ns1:value>15.174804</ns1:value></ns1:annotationElement><ns1:annotationElement position="633" colour="-10808576"><ns1:displayCharacter> </ns1:displayCharacter><ns1:description>15.043499</ns1:description><ns1:value>15.043499</ns1:value></ns1:annotationElement><ns1:annotationElement position="634" colour="-10808576"><ns1:displayCharacter> </ns1:displayCharacter><ns1:description>15.495198</ns1:description><ns1:value>15.495198</ns1:value></ns1:annotationElement><ns1:annotationElement position="635" colour="-10808576"><ns1:displayCharacter> </ns1:displayCharacter><ns1:description>15.464227</ns1:description><ns1:value>15.464227</ns1:value></ns1:annotationElement><ns1:annotationElement position="636" colour="-10808576"><ns1:displayCharacter> </ns1:displayCharacter><ns1:description>15.240178</ns1:description><ns1:value>15.240178</ns1:value></ns1:annotationElement><ns1:annotationElement position="637" colour="-665600"><ns1:displayCharacter> </ns1:displayCharacter><ns1:description>174.99956</ns1:description><ns1:value>174.99956</ns1:value></ns1:annotationElement><ns1:annotationElement position="638" colour="-3300096"><ns1:displayCharacter> </ns1:displayCharacter><ns1:description>133.67233</ns1:description><ns1:value>133.67233</ns1:value></ns1:annotationElement><ns1:annotationElement position="639" colour="-3036672"><ns1:displayCharacter> </ns1:displayCharacter><ns1:description>137.55716</ns1:description><ns1:value>137.55716</ns1:value></ns1:annotationElement><ns1:annotationElement position="640" colour="-11401728"><ns1:displayCharacter> </ns1:displayCharacter><ns1:description>5.222682</ns1:description><ns1:value>5.222682</ns1:value></ns1:annotationElement><ns1:annotationElement position="641" colour="-11401728"><ns1:displayCharacter> </ns1:displayCharacter><ns1:description>5.2268205</ns1:description><ns1:value>5.2268205</ns1:value></ns1:annotationElement><ns1:annotationElement position="642" colour="-11401728"><ns1:displayCharacter> </ns1:displayCharacter><ns1:description>5.225378</ns1:description><ns1:value>5.225378</ns1:value></ns1:annotationElement><ns1:annotationElement position="643" colour="-3102464"><ns1:displayCharacter> </ns1:displayCharacter><ns1:description>136.83241</ns1:description><ns1:value>136.83241</ns1:value></ns1:annotationElement><ns1:annotationElement position="644" colour="-7120128"><ns1:displayCharacter> </ns1:displayCharacter><ns1:description>73.32402</ns1:description><ns1:value>73.32402</ns1:value></ns1:annotationElement><ns1:annotationElement position="645" colour="-10215936"><ns1:displayCharacter> </ns1:displayCharacter><ns1:description>24.409521</ns1:description><ns1:value>24.409521</ns1:value></ns1:annotationElement><ns1:annotationElement position="646" colour="-4551424"><ns1:displayCharacter> </ns1:displayCharacter><ns1:description>113.77573</ns1:description><ns1:value>113.77573</ns1:value></ns1:annotationElement><ns1:annotationElement position="647" colour="-5144320"><ns1:displayCharacter> </ns1:displayCharacter><ns1:description>104.458084</ns1:description><ns1:value>104.458084</ns1:value></ns1:annotationElement><ns1:annotationElement position="648" colour="-4024576"><ns1:displayCharacter> </ns1:displayCharacter><ns1:description>122.33379</ns1:description><ns1:value>122.33379</ns1:value></ns1:annotationElement><ns1:annotationElement position="649" colour="-1916672"><ns1:displayCharacter> </ns1:displayCharacter><ns1:description>155.6757</ns1:description><ns1:value>155.6757</ns1:value></ns1:annotationElement><ns1:annotationElement position="650" colour="-2904832"><ns1:displayCharacter> </ns1:displayCharacter><ns1:description>139.84718</ns1:description><ns1:value>139.84718</ns1:value></ns1:annotationElement><ns1:annotationElement position="651" colour="-3102208"><ns1:displayCharacter> </ns1:displayCharacter><ns1:description>137.18272</ns1:description><ns1:value>137.18272</ns1:value></ns1:annotationElement><ns1:annotationElement position="652" colour="-270336"><ns1:displayCharacter> </ns1:displayCharacter><ns1:description>181.41574</ns1:description><ns1:value>181.41574</ns1:value></ns1:annotationElement><ns1:annotationElement position="653" colour="-3300096"><ns1:displayCharacter> </ns1:displayCharacter><ns1:description>133.50528</ns1:description><ns1:value>133.50528</ns1:value></ns1:annotationElement><ns1:annotationElement position="654" colour="-2839040"><ns1:displayCharacter> </ns1:displayCharacter><ns1:description>140.90286</ns1:description><ns1:value>140.90286</ns1:value></ns1:annotationElement><ns1:annotationElement position="655" colour="-2970624"><ns1:displayCharacter> </ns1:displayCharacter><ns1:description>138.84966</ns1:description><ns1:value>138.84966</ns1:value></ns1:annotationElement><ns1:annotationElement position="656" colour="-3629568"><ns1:displayCharacter> </ns1:displayCharacter><ns1:description>127.94144</ns1:description><ns1:value>127.94144</ns1:value></ns1:annotationElement><ns1:annotationElement position="657" colour="-1192448"><ns1:displayCharacter> </ns1:displayCharacter><ns1:description>166.43591</ns1:description><ns1:value>166.43591</ns1:value></ns1:annotationElement><ns1:annotationElement position="658" colour="-3102464"><ns1:displayCharacter> </ns1:displayCharacter><ns1:description>136.74622</ns1:description><ns1:value>136.74622</ns1:value></ns1:annotationElement><ns1:annotationElement position="659" colour="-2839040"><ns1:displayCharacter> </ns1:displayCharacter><ns1:description>140.91821</ns1:description><ns1:value>140.91821</ns1:value></ns1:annotationElement><ns1:annotationElement position="660" colour="-10808576"><ns1:displayCharacter> </ns1:displayCharacter><ns1:description>15.331384</ns1:description><ns1:value>15.331384</ns1:value></ns1:annotationElement><ns1:annotationElement position="661" colour="-10808576"><ns1:displayCharacter> </ns1:displayCharacter><ns1:description>15.174804</ns1:description><ns1:value>15.174804</ns1:value></ns1:annotationElement><ns1:annotationElement position="662" colour="-10808576"><ns1:displayCharacter> </ns1:displayCharacter><ns1:description>15.043499</ns1:description><ns1:value>15.043499</ns1:value></ns1:annotationElement><ns1:annotationElement position="663" colour="-10808576"><ns1:displayCharacter> </ns1:displayCharacter><ns1:description>15.582127</ns1:description><ns1:value>15.582127</ns1:value></ns1:annotationElement><ns1:annotationElement position="664" colour="-10808576"><ns1:displayCharacter> </ns1:displayCharacter><ns1:description>15.259406</ns1:description><ns1:value>15.259406</ns1:value></ns1:annotationElement><ns1:annotationElement position="665" colour="-10808576"><ns1:displayCharacter> </ns1:displayCharacter><ns1:description>15.435014</ns1:description><ns1:value>15.435014</ns1:value></ns1:annotationElement><ns1:annotationElement position="666" colour="-10808576"><ns1:displayCharacter> </ns1:displayCharacter><ns1:description>15.174804</ns1:description><ns1:value>15.174804</ns1:value></ns1:annotationElement><ns1:annotationElement position="667" colour="-10808576"><ns1:displayCharacter> </ns1:displayCharacter><ns1:description>15.320363</ns1:description><ns1:value>15.320363</ns1:value></ns1:annotationElement><ns1:annotationElement position="668" colour="-6656"><ns1:displayCharacter> </ns1:displayCharacter><ns1:description>185.52818</ns1:description><ns1:value>185.52818</ns1:value></ns1:annotationElement><ns1:annotationElement position="669" colour="-3761152"><ns1:displayCharacter> </ns1:displayCharacter><ns1:description>125.88523</ns1:description><ns1:value>125.88523</ns1:value></ns1:annotationElement><ns1:annotationElement position="670" colour="-6656"><ns1:displayCharacter> </ns1:displayCharacter><ns1:description>185.52818</ns1:description><ns1:value>185.52818</ns1:value></ns1:annotationElement><ns1:annotationElement position="671" colour="-862976"><ns1:displayCharacter> </ns1:displayCharacter><ns1:description>172.35294</ns1:description><ns1:value>172.35294</ns1:value></ns1:annotationElement><ns1:annotationElement position="672" colour="-1126400"><ns1:displayCharacter> </ns1:displayCharacter><ns1:description>168.08105</ns1:description><ns1:value>168.08105</ns1:value></ns1:annotationElement><ns1:annotationElement position="673" colour="-2246400"><ns1:displayCharacter> </ns1:displayCharacter><ns1:description>149.95293</ns1:description><ns1:value>149.95293</ns1:value></ns1:annotationElement><ns1:annotationElement position="674" colour="-204544"><ns1:displayCharacter> </ns1:displayCharacter><ns1:description>182.28285</ns1:description><ns1:value>182.28285</ns1:value></ns1:annotationElement><ns1:annotationElement position="675" colour="-6656"><ns1:displayCharacter> </ns1:displayCharacter><ns1:description>185.52818</ns1:description><ns1:value>185.52818</ns1:value></ns1:annotationElement><ns1:annotationElement position="676" colour="-665344"><ns1:displayCharacter> </ns1:displayCharacter><ns1:description>175.23952</ns1:description><ns1:value>175.23952</ns1:value></ns1:annotationElement><ns1:annotationElement position="677" colour="-665600"><ns1:displayCharacter> </ns1:displayCharacter><ns1:description>174.75645</ns1:description><ns1:value>174.75645</ns1:value></ns1:annotationElement><ns1:annotationElement position="678" colour="-3234048"><ns1:displayCharacter> </ns1:displayCharacter><ns1:description>134.99055</ns1:description><ns1:value>134.99055</ns1:value></ns1:annotationElement><ns1:annotationElement position="679" colour="-994816"><ns1:displayCharacter> </ns1:displayCharacter><ns1:description>169.84265</ns1:description><ns1:value>169.84265</ns1:value></ns1:annotationElement><ns1:annotationElement position="680" colour="-731136"><ns1:displayCharacter> </ns1:displayCharacter><ns1:description>174.40163</ns1:description><ns1:value>174.40163</ns1:value></ns1:annotationElement><ns1:annotationElement position="681" colour="-2707200"><ns1:displayCharacter> </ns1:displayCharacter><ns1:description>143.1383</ns1:description><ns1:value>143.1383</ns1:value></ns1:annotationElement><ns1:annotationElement position="682" colour="-6656"><ns1:displayCharacter> </ns1:displayCharacter><ns1:description>185.52818</ns1:description><ns1:value>185.52818</ns1:value></ns1:annotationElement><ns1:annotationElement position="683" colour="-6656"><ns1:displayCharacter> </ns1:displayCharacter><ns1:description>185.52818</ns1:description><ns1:value>185.52818</ns1:value></ns1:annotationElement><ns1:annotationElement position="684" colour="-1258240"><ns1:displayCharacter> </ns1:displayCharacter><ns1:description>166.09651</ns1:description><ns1:value>166.09651</ns1:value></ns1:annotationElement><ns1:annotationElement position="685" colour="-4880896"><ns1:displayCharacter> </ns1:displayCharacter><ns1:description>108.68244</ns1:description><ns1:value>108.68244</ns1:value></ns1:annotationElement><ns1:annotationElement position="686" colour="-1653504"><ns1:displayCharacter> </ns1:displayCharacter><ns1:description>159.49046</ns1:description><ns1:value>159.49046</ns1:value></ns1:annotationElement><ns1:annotationElement position="687" colour="-138752"><ns1:displayCharacter> </ns1:displayCharacter><ns1:description>182.96115</ns1:description><ns1:value>182.96115</ns1:value></ns1:annotationElement><ns1:annotationElement position="688" colour="-6656"><ns1:displayCharacter> </ns1:displayCharacter><ns1:description>185.52818</ns1:description><ns1:value>185.52818</ns1:value></ns1:annotationElement><ns1:annotationElement position="689" colour="-11137792"><ns1:displayCharacter> </ns1:displayCharacter><ns1:description>10.250726</ns1:description><ns1:value>10.250726</ns1:value></ns1:annotationElement><ns1:annotationElement position="690" colour="-5473536"><ns1:displayCharacter> </ns1:displayCharacter><ns1:description>99.295975</ns1:description><ns1:value>99.295975</ns1:value></ns1:annotationElement><ns1:annotationElement position="691" colour="-9359616"><ns1:displayCharacter> </ns1:displayCharacter><ns1:description>37.934994</ns1:description><ns1:value>37.934994</ns1:value></ns1:annotationElement><ns1:annotationElement position="692" colour="-5802752"><ns1:displayCharacter> </ns1:displayCharacter><ns1:description>94.32167</ns1:description><ns1:value>94.32167</ns1:value></ns1:annotationElement><ns1:annotationElement position="693" colour="-9096192"><ns1:displayCharacter> </ns1:displayCharacter><ns1:description>42.408497</ns1:description><ns1:value>42.408497</ns1:value></ns1:annotationElement><ns1:annotationElement position="694" colour="-4353792"><ns1:displayCharacter> </ns1:displayCharacter><ns1:description>117.14201</ns1:description><ns1:value>117.14201</ns1:value></ns1:annotationElement><ns1:annotationElement position="695" colour="-4683264"><ns1:displayCharacter> </ns1:displayCharacter><ns1:description>111.41233</ns1:description><ns1:value>111.41233</ns1:value></ns1:annotationElement><ns1:annotationElement position="696" colour="-4485376"><ns1:displayCharacter> </ns1:displayCharacter><ns1:description>115.28551</ns1:description><ns1:value>115.28551</ns1:value></ns1:annotationElement><ns1:annotationElement position="697" colour="-4815104"><ns1:displayCharacter> </ns1:displayCharacter><ns1:description>109.24217</ns
[truncated: 418,511 more chars]
