# Supplementary material for: A broadly conserved NERD genetically interacts with the exocyst to affect root growth and cell expansion
Source: J Exp Bot. 2018 May 2;69(15):3625–37. doi: 10.1093/jxb/ery162 (PMC6022600; doi:10.1093/jxb/ery162)
Supplement: Supplementary Dataset S3 [file ery162_suppl_supplementary_dataset_s3.zip › 391961669 Dataset for MuscleWS alignment of Retrieved from Uniprot.xml]

<?xml version="1.0" encoding="UTF-8"?>
<JalviewModel xmlns="www.jalview.org"><creationDate>2018-03-05T17:49:30.569-08:00</creationDate><version>2.10.3b1</version><vamsasModel><ns1:SequenceSet xmlns:ns1="www.vamsas.ac.uk/jalview/version2" gapChar="-" datasetId="ds01"><ns1:Sequence id="sq2" description="" dsseqid="sq2"><ns1:sequence>MRKRDLAILMLSAFAIFFSLQHEGDFSFREAWFHLSDEHPIKYEAERLPPPIVADLNGDGKKEILIATHDARIEVLEPHARRVDEGFSEARLLAEVSLLPDKIRVASGRRPVAMATGVIDRTYKTGQPQKQVLVVVTSGWSVMCFDHNLKKLWENNLQEDFPHSAHHREIAISISNYTLRHGDSGLVIVGGRMEMQPHIYLDPFEEIGMAERNAEQHRRSANEKEASENSGTVNLRHFAFYAFDGRKGGLRWSRKNENVEEHSTDPSQLIPQHNYKLDAHALNSRHPGEFECREFRESILGVMPHHWDRREDTLLKLSHFKRHKRKTLKRVPGKSTTYPFHKPEEHHPPGKDETKKISNLIGKAAKYASSAKSKKPMSYIPTITNYTQLWWIPNVVVAHQKEGIEAVHLASGRTICKLHLQEGGLHADINGDGVLDHVQAVGGNGAEQTVVSGSMEVLRPCWAVATSGVPVREQLFNASICHHSPFNLFQHGEFYRNFGRSTDVASLEVATPILIPKSDGHRHRKGSHGDVIFLTNRGEVTAYSPGLHGHDAVWQWQLLTDATWSNLPSPSGMMEGGTVVPTLKPISLRVHDNQQMILAAGDQTGVIISPGGSILTSIDLPAQPTHSLISEDFSNDGLTDLILVTSSGVYGFVQTRQPGALFFSTLVGCLLLVMGVIFVTQHLNSIKGKPRASSGPR</ns1:sequence><ns1:name>A0A061DFF3_THECC</ns1:name><ns1:DBRef source="EMBL" version="UNIPROT:0" accessionId="CM001879"/><ns1:DBRef source="EMBLCDS" version="1" accessionId="EOX90944"/><ns1:DBRef source="UNIPROT" version="0" accessionId="A0A061DFF3"/><ns1:DBRef source="EnsemblPlants" version="UNIPROT:0" accessionId="EOX90944"/><ns1:DBRef source="GO" version="UNIPROT:0" accessionId="GO:0016021"/><ns1:DBRef source="Gramene" version="UNIPROT:0" accessionId="EOX90944"/><ns1:DBRef source="OMA" version="UNIPROT:0" accessionId="PGLHGHG"/><ns1:DBRef source="Proteomes" version="UNIPROT:0" accessionId="UP000026915"/></ns1:Sequence><ns1:Sequence id="sq4" description="" dsseqid="sq4"><ns1:sequence>MRKRDLSILMLAAFAIFFSLQHEGDVSFRDAWFHLLDDYPIKYEADRLPPPIVADLNGDGKLEVLVATYDAKIQVLEPHTRRVDEGFSEARVLAEVTLLPDKVRVASGRRAVAMATGVIDRSYRQGQPRKQVLVVVTSGWSVMCFDHNLKKLWEANLQEDFPHNAHHREVAISISNYTIKHGDTGLVIVGGRMEVQPHIFSDPFEEISMAEKNAEQHRRSAGETEPAENNEVVDLRHFAFYAFAGRSGQLRWSRKNEKIEAQSSEASMMIPQHNYKLDAHSLHSRHPGEFECREFRESILGVMPHHWDRREDTSFELAHFKRHKRKTLKKLPGKNANHPLHKPEEHHRPGKDSTKKISKMIGKAADYAGSAKTKKAIPYVPTITNYTQLWWVPNVVVAHEKEGIEALHLASGRTLCKLHLQEGGLHADINGDGVLDHVQVVGGNGAEQTVVSGSMEVLRPCWAVATSGVPVREQLFNASICHHYSPFDLFQHAELSRGYGRAQDFSSLEVATPILIPRDDGHHHGKGSHGDVIFLTSRGEVTSYSPGEHGHEAVWQWQIKTGATWSNLPSPSGMMESGNVVPTLKPFSLRAHDDRYQLVLVAGDQEAVLISPDGGVMTTLELPAPPTHTLVSADFSNDGLNDLIVVTANGVYGFVQSRQPGALFFSTLVGCLIVVMGVIFITQHLNSMDGKPRAPR</ns1:sequence><ns1:name>A0A0K9QHC1_SPIOL</ns1:name><ns1:DBRef source="EMBL" version="UNIPROT:0" accessionId="KQ181230"/><ns1:DBRef source="EMBLCDS" version="1" accessionId="KNA06635"/><ns1:DBRef source="UNIPROT" version="0" accessionId="A0A0K9QHC1"/><ns1:DBRef source="GO" version="UNIPROT:0" accessionId="GO:0016021"/><ns1:DBRef source="Proteomes" version="UNIPROT:0" accessionId="UP000054095"/></ns1:Sequence><ns1:Sequence id="sq6" description="" dsseqid="sq6"><ns1:sequence>MRKRDLAILMLSAFAIFFTLQQDGGISFKEAWMHLTDEYPIKYEADRLPPPLVADLNGDGKKEVLVATNDAKIQVLEPHTRRVDEGFSEARVLAEVSLLPDKVRVMSGRRPVAMATGIIDRYKIGQPQKQVLVVVTSGWSVMCFDSNLQKLWENNLQEDFPHNAHHREVSISISNYTLKHGDTGLIIVGGRMEMQPHIFMDPFEEMGMGARFSEHQRRSTTEKEASENSGTVDLRHFAFYAFAGRSGAERWSRKNENIEVHSSDASQLLPQHNYKLDVHALNTRQPGEFECREFRESILGVMPHRWARREDTLLKLAHFRRHKRKTLKRTPGKSMSYPFHKPEENHPPGKDTTKKISNIIGKAANYAGSAKSKKHLPYVPTITNYTQVWWVPNVVVAHQKEGIEALHLASGRTICKLHLQEGGLHADINGDGVLDHVQAVGGNGAEQTVASGSMDVLRPCWAVATSGVPVREQLFNVSICHYTHFNLFQHGELYRSYSQGSESASLEVATPILIPRSDGHRHRKGSHGDVIFLTNRGEITSYSPGLHGHDAVWQWQQSTGVTWSNLPSPSGMMEGGLVIPTLKPLTLRLHDNQEVILAAGEQEAVIISPGGSVLATIELPGSPTHVLICEDFSNDGLTDLILVTSNGVYGFVQTRQPGALFFSMLVGCLIVVMGVIFVTQHLNSTKGKPRPSSVPR</ns1:sequence><ns1:name>V7CNV5_PHAVU</ns1:name><ns1:DBRef source="EMBL" version="UNIPROT:0" accessionId="CM002289"/><ns1:DBRef source="EMBLCDS" version="1" accessionId="ESW30601"/><ns1:DBRef source="UNIPROT" version="0" accessionId="V7CNV5"/><ns1:DBRef source="EnsemblPlants" version="UNIPROT:0" accessionId="ESW30601"/><ns1:DBRef source="GeneID" version="UNIPROT:0" accessionId="18638188"/><ns1:DBRef source="GO" version="UNIPROT:0" accessionId="GO:0016021"/><ns1:DBRef source="Gramene" version="UNIPROT:0" accessionId="ESW30601"/><ns1:DBRef source="KEGG" version="UNIPROT:0" accessionId="pvu:PHAVU_002G166800g"/><ns1:DBRef source="PhylomeDB" version="UNIPROT:0" accessionId="V7CNV5"/><ns1:DBRef source="Proteomes" version="UNIPROT:0" accessionId="UP000000226"/><ns1:DBRef source="RefSeq" version="UNIPROT:0" accessionId="XP_007158607.1"/></ns1:Sequence><ns1:Sequence id="sq8" description="" dsseqid="sq8"><ns1:sequence>MRKRDLGILLLAAFAIFFSLQHEGDFSFKEAWYHLSDEYPIKFEAERLPPPVVVDLNGDGKSEILVATHDAKIQVLEPHRRRVDEGFAEARVLAEVSLLPDKIRISSGRRPVALAAGVVDRSYKHGEMRKQVVVVVTSGWLVMCFDHNLKKLWETNLQDDFPHGAHHREIAISISNYTLKHGDAGLIIVGGRMEMHHQSSMDLFEETMIADEGGELHRRNTNEKENSGSGNVDLRHFAFYAFAGRTGTLRWSRKNDNIQVQSSDSSQLIPQHNYKLDVHALNARHPGEFECREFRESILGVMPHHWDRREDTSLQLSNFRRHKRKSLKKTPGKGTTSPFHKPIDHNPPGKDSSNKIARVIGKAADYAGSAKTKKRSLYIPTITNHTQVWWVPNVVVAHQKEGIEAVHLASGRTICQLHLPEGGLHADINGDGVLDHVQVVGANGAEQTVVSGSMEVLKPCWAVATSGVPVREQLFNVSICHHSPFNLFQHGDFARSFGRNYDVGSLEVATPILVSRDDGHKHRKGSHGDVVFLTNRGEVTSYSPGLHGHDAVWRWQISTGATWSNVPSPFRMMEDVIVPTLKSFPLHAHSNKEVIVAAGEHEAVVISHGGSMLASIELPGLPTHALVLEDFSNDGLTDIILVTSGGVYGYVQTRQPGALFFSTLVGCLIVVIVVIFVSQHLNSISKGKPRASSDHR</ns1:sequence><ns1:name>M0S7B8_MUSAM</ns1:name><ns1:DBRef source="UNIPROT" version="0" accessionId="M0S7B8"/><ns1:DBRef source="EnsemblPlants" version="UNIPROT:0" accessionId="GSMUA_Achr2T12270_001"/><ns1:DBRef source="GeneID" version="UNIPROT:0" accessionId="103975737"/><ns1:DBRef source="GO" version="UNIPROT:0" accessionId="GO:0005774"/><ns1:DBRef source="GO" version="UNIPROT:0" accessionId="GO:0005783"/><ns1:DBRef source="GO" version="UNIPROT:0" accessionId="GO:0005794"/><ns1:DBRef source="GO" version="UNIPROT:0" accessionId="GO:0016021"/><ns1:DBRef source="Gramene" version="UNIPROT:0" accessionId="GSMUA_Achr2T12270_001"/><ns1:DBRef source="KEGG" version="UNIPROT:0" accessionId="mus:103975737"/><ns1:DBRef source="OMA" version="UNIPROT:0" accessionId="PGLHGHG"/><ns1:DBRef source="OrthoDB" version="UNIPROT:0" accessionId="EOG09360358"/><ns1:DBRef source="Proteomes" version="UNIPROT:0" accessionId="UP000012960"/><ns1:DBRef source="RefSeq" version="UNIPROT:0" accessionId="XP_009389072.1"/></ns1:Sequence><ns1:Sequence id="sq10" description="" dsseqid="sq10"><ns1:sequence>MRKRDLGILFLAAFAVFFSLQHDGDLSFREAWYHLSDADYPIKHDADRLPSPLVADLNGDGKPEVLVPTHDAKIQVLQPHARPSPDDASFHEARLMADVSLLPANVRVSSGRRPVAMAVGSVDRHYAHAHTPSKQLLVVVTSGWSVMCFDHNLKKLWEANLQDDFPHGAHHREVAISITNYTLKHGDAGLVIVGGRMEMQHHSADLFDEFMMSEHNREEHRRSASEKQASETGTADLRHFALYAFAGRTGELRWSRKNENIPSQPSDASVLIPQHNYKLDAHSLNSRHPGQFECREFRESVLGVMPHHWDRREDTFLQLSHFRKHKRKTLKKTPGKAVVNNVHKPSEHNPPGKDVSNRLANVIGKAADMANSNKIKKSQRTLYVPTITNYTQVWWVPNVVVAHEKEGIEAVHLASGRTVCKLHLTEGGLHADINGDGVLDHVQVIGANGIEQTVVSGSMEVLKPCWAVATSGVPVREQLFNVSICHYNNFNLFHHGDFSRSFGRTFDPTGLEVATPILLQRDDGHKHIRGSHGDIIFLTSRGEVTSYSPGLLGHDAIWRWQLSTGATWSNLPSPSGMTENIVVPTLKAFSLRAYDPKQVIIAGGDLEAVVISPSGGLLASIELPAPPTHALVLEDFSGDGLTDIILVTSGGVYGFVQTRHPGALFFSTLVGCLIVVIGVIFVSLHLNSSNNGKPRASTDYR</ns1:sequence><ns1:name>J3L8P1_ORYBR</ns1:name><ns1:DBRef source="UNIPROT" version="0" accessionId="J3L8P1"/><ns1:DBRef source="eggNOG" version="UNIPROT:0" accessionId="ENOG410IH34"/><ns1:DBRef source="eggNOG" version="UNIPROT:0" accessionId="ENOG410ZWAM"/><ns1:DBRef source="EnsemblPlants" version="UNIPROT:0" accessionId="OB02G10080.1"/><ns1:DBRef source="GeneID" version="UNIPROT:0" accessionId="102718059"/><ns1:DBRef source="GO" version="UNIPROT:0" accessionId="GO:0005774"/><ns1:DBRef source="GO" version="UNIPROT:0" accessionId="GO:0005783"/><ns1:DBRef source="GO" version="UNIPROT:0" accessionId="GO:0005794"/><ns1:DBRef source="GO" version="UNIPROT:0" accessionId="GO:0016021"/><ns1:DBRef source="Gramene" version="UNIPROT:0" accessionId="OB02G10080.1"/><ns1:DBRef source="InterPro" version="UNIPROT:0" accessionId="IPR011047"/><ns1:DBRef source="KEGG" version="UNIPROT:0" accessionId="obr:102718059"/><ns1:DBRef source="OMA" version="UNIPROT:0" accessionId="PGLHGHG"/><ns1:DBRef source="OrthoDB" version="UNIPROT:0" accessionId="EOG09360358"/><ns1:DBRef source="Proteomes" version="UNIPROT:0" accessionId="UP000006038"/><ns1:DBRef source="RefSeq" version="UNIPROT:0" accessionId="XP_015689377.1"/><ns1:DBRef source="SUPFAM" version="UNIPROT:0" accessionId="SSF50998"/></ns1:Sequence><ns1:Sequence id="sq12" description="" dsseqid="sq12"><ns1:sequence>MRKRDLGILLLAAFAVFFSLQHDGDLSFREAWYHLSDADYPIKHDADRLPSPLVADLNGDGKPEVLIPTHDAKIQVLQPHPRPSPDDASFHDARLMADVSLLPSNVRLSSGRRPVAMAVGTVDRHYAHAPSPSKQLLVVVTSGWSVMCFDHNLKKLWEANLQDDFPHAAHHREVAISITNYTLKHGDAGLVIVGGRMEMQHHSAELFDEFMVSEHNREEHRRSASEKQASETGNTDLRHFALYAFAGRTGELRWSRKNENIPSQPSDASVLIPQHNYKLDAHALNSRHPGQFECREFRESVLGVMPHHWDRREDTFLQLAHFRRHKRKALKKTPGKAVVNNVHKPSEHNPPGKDVSNRLANVIGKAADMANSNKIKKSQRTLYVPTITNYTQVWWVPNVVVAHEKEGIEAVHLASGRTICKLHLTEGGLHADINGDGVLDHVQVVGANGIEQTVVSGSMEVLKPCWAVATSGVPVREQLFNVSICHYNNFNLFHHGDFSRSFGRTFDTTGLEVATPILLQRDDGHKHRRGSHGDIIFLTSRGEVTSYSPGLLGHDAIWRWQLSTGATWSNLPSPSGMMENIVVPTLKAFSLRAYDPKQVIIAGGDLEAVVISPSGGLLASIELPAPPTHALVLEDFNGDGLTDIILVTSGGVYGFVQTRHPGALFFSTLVGCLIVVIGVIFVSLHLNSSNSGKPRASTDYR</ns1:sequence><ns1:name>B8AGU5_ORYSI</ns1:name><ns1:DBRef source="UNIPROT" version="0" accessionId="B8AGU5"/><ns1:DBRef source="EMBL" version="UNIPROT:0" accessionId="CM000127"/><ns1:DBRef source="EMBLCDS" version="1" accessionId="EEC72283"/><ns1:DBRef source="SMR" version="UNIPROT:0" accessionId="B8AGU5"/><ns1:DBRef source="EnsemblPlants" version="UNIPROT:0" accessionId="BGIOSGA007322-TA"/><ns1:DBRef source="EnsemblPlants" version="UNIPROT:0" accessionId="Os02t0100700-01"/><ns1:DBRef source="Gramene" version="UNIPROT:0" accessionId="BGIOSGA007322-TA"/><ns1:DBRef source="Gramene" version="UNIPROT:0" accessionId="Os02t0100700-01"/><ns1:DBRef source="eggNOG" version="UNIPROT:0" accessionId="ENOG410IH34"/><ns1:DBRef source="eggNOG" version="UNIPROT:0" accessionId="ENOG410ZWAM"/><ns1:DBRef source="HOGENOM" version="UNIPROT:0" accessionId="HOG000029294"/><ns1:DBRef source="OMA" version="UNIPROT:0" accessionId="PGLHGHG"/><ns1:DBRef source="OrthoDB" version="UNIPROT:0" accessionId="EOG09360358"/><ns1:DBRef source="Proteomes" version="UNIPROT:0" accessionId="UP000007015"/><ns1:DBRef source="ExpressionAtlas" version="UNIPROT:0" accessionId="B8AGU5"/><ns1:DBRef source="GO" version="UNIPROT:0" accessionId="GO:0005783"/><ns1:DBRef source="GO" version="UNIPROT:0" accessionId="GO:0005794"/><ns1:DBRef source="GO" version="UNIPROT:0" accessionId="GO:0016021"/><ns1:DBRef source="GO" version="UNIPROT:0" accessionId="GO:0005774"/><ns1:DBRef source="InterPro" version="UNIPROT:0" accessionId="IPR011047"/><ns1:DBRef source="SUPFAM" version="UNIPROT:0" accessionId="SSF50998"/></ns1:Sequence><ns1:Sequence id="sq14" description="" dsseqid="sq14"><ns1:sequence>MRKRDLGILLLAAFAIFFSLQHEGDFSFREAWYHLSDDGYPIKYDADRLPPPLVADLNGDGRPEILLPTHDAKIQVLQPPHARPASGFDDFHEARLMAEISLLPTNVRVSSGRRPVAMAVGAVDRSYKLADVRKQVLVVVTSGWAVMCFDHNLNKLWEANLQDDFPHAAHHREVAISISNYTIKHGDAGLVIVGGRMEMQHHSADLFDDFMTSEHSREEHRRSASEKQASEAGNVDVRHFALYAFAGRTGALRWSRKNENIQSQPSDASALIPQHNYKLDVHSLNSRHPGQFECREFRESVLGVMPHHWDRREDTSLQLANFRRHKRKQLKKTPGKNAVNNVHKPSEHNPAGKDDTNRLSKAIGKAAELAGSAKGKKSQHTPFVPTITNYTQVWWVPNVVVAHEKEGIEAIHLASGRTICKLHLTEGGLHADVNGDGVLDHVQVVGANGIEQTVVSGSMEVLKPCWAVATSGVPVREQLFNVSICHYNHYNLFHHGDFSKSFGRPFDPTGLEVATPILLQRDDGHKHRRGSHGDIIFLTSRGEATSYSPGLLGHDATWRWQLSTGATWSNLPSPSGMMENIVVPTLKAFSLRAYDPKQVIIAGGDQEAVVISPSGSLLASIELPAPPTHALILEDFSGDGLTDIILVTSGGVYGFVQTRQPGALFFSTLVGCLIVVIGVIFVSLHLNSSNSGKPRSSTEYR</ns1:sequence><ns1:name>I1HVX9_BRADI</ns1:name><ns1:DBRef source="EMBL" version="UNIPROT:0" accessionId="CM000882"/><ns1:DBRef source="EMBLCDS" version="1" accessionId="KQJ92725"/><ns1:DBRef source="UNIPROT" version="0" accessionId="I1HVX9"/><ns1:DBRef source="eggNOG" version="UNIPROT:0" accessionId="ENOG410IH34"/><ns1:DBRef source="eggNOG" version="UNIPROT:0" accessionId="ENOG410ZWAM"/><ns1:DBRef source="EnsemblPlants" version="UNIPROT:0" accessionId="BRADI3G00260.1"/><ns1:DBRef source="ExpressionAtlas" version="UNIPROT:0" accessionId="I1HVX9"/><ns1:DBRef source="GeneID" version="UNIPROT:0" accessionId="100827170"/><ns1:DBRef source="GO" version="UNIPROT:0" accessionId="GO:0005774"/><ns1:DBRef source="GO" version="UNIPROT:0" accessionId="GO:0005783"/><ns1:DBRef source="GO" version="UNIPROT:0" accessionId="GO:0005794"/><ns1:DBRef source="GO" version="UNIPROT:0" accessionId="GO:0016021"/><ns1:DBRef source="Gramene" version="UNIPROT:0" accessionId="BRADI3G00260.1"/><ns1:DBRef source="InParanoid" version="UNIPROT:0" accessionId="I1HVX9"/><ns1:DBRef source="KEGG" version="UNIPROT:0" accessionId="bdi:100827170"/><ns1:DBRef source="OMA" version="UNIPROT:0" accessionId="PGLHGHG"/><ns1:DBRef source="OrthoDB" version="UNIPROT:0" accessionId="EOG09360358"/><ns1:DBRef source="Proteomes" version="UNIPROT:0" accessionId="UP000008810"/><ns1:DBRef source="RefSeq" version="UNIPROT:0" accessionId="XP_003571583.1"/></ns1:Sequence><ns1:Sequence id="sq16" description="" dsseqid="sq16"><ns1:sequence>MKRLIRHHFHRILTQGRLVLDDSSLPHLSLAPTDANLPLIDYICSDVKTKMRKRDLAILMLSGFAIFFTLQHEGDFAFKEAWFHLYDDYPVKHESDRLPPPLVADLNGDGKKEVLVATNDAKIQVLEPHSRRVDEGFSEARVLADISLLPDKIRVASGRRAVAMATGVIDRYYKDGTPQKQVLVVVTSGWSVLCFDHNLKKLWETNLQEDFPHNAHHREISISISNYTLKHGDTGLVIVGGRMEMQPYNHMDPFEELGITEQNAEKHRRSATEKQPTEDTGGVNLRHFSVYAFAGRTGVLRWSKKTDDVEAHTSDASQLVPQHNYKLDVHSINSRHPGEFECREFRESILSVMPHHWDRREDTLLKLAHFRRHKRKTLKKQAGKSTTFPFQKPEEHTPAGKDLSRKIPKLIGKAARYAGSAKPKKGMQYIPTITNYTKLWWVPNVVVAHQKEGIEAIHLPTGRTLCKLHLLEGGLHADINGDGVLDHVQAVGGNVGERTVVSGSMEVLKPCWAVATSGVPVREQLFNVSICHHTPFNFMHYGEFSRNFAQARDTSSLEIATPILIPRDDGHKHRRGSHGDVIFLTNRGEVTSYTPDMHGREPLWQWQLQTEATWSNLPSPSGLTESGTVVPTLKPFSLRIHDNQPMILAGGDQAAVIISPGGSVLASIELPSLPTHALITDDFSNDGLTDVIVMTSNGIYGFVQTRQPGALFFSSLVGCILVVMAVIFVTQHLNSVKGKPRPSSSFI</ns1:sequence><ns1:name>A0A078GV46_BRANA</ns1:name><ns1:DBRef source="EMBL" version="UNIPROT:0" accessionId="LK032229"/><ns1:DBRef source="EMBLCDS" version="1" accessionId="CDY28997"/><ns1:DBRef source="UNIPROT" version="0" accessionId="A0A078GV46"/><ns1:DBRef source="EnsemblPlants" version="UNIPROT:0" accessionId="CDY28997"/><ns1:DBRef source="GO" version="UNIPROT:0" accessionId="GO:0016021"/><ns1:DBRef source="Gramene" version="UNIPROT:0" accessionId="CDY28997"/><ns1:DBRef source="OMA" version="UNIPROT:0" accessionId="PGLHGHG"/><ns1:DBRef source="Proteomes" version="UNIPROT:0" accessionId="UP000028999"/></ns1:Sequence><ns1:Sequence id="sq18" description="" dsseqid="sq18"><ns1:sequence>MRKRDLAILMLSAFAIFFSLQHEGDLSFKEAWYHLFEEYPIKYEAERLPPPIVADLNGDGKKEVLVATHDAKIQVLEPHSRRVDEGFSEARLLAEVSLLPDKIRIVSGRRAVAMATGVIDRNYNHREPRKQVLVVVTSGWSVMCFDHNLKKLWEVNLQENFPHNAHHREIAISISNYTVKHGDSGLVIVGGRMEMQPHMHIDPFEEIEMAEKSAEQHRRSAAEKEASENSGVVDLRHFALYALAGRTGQLRWSRKIENIQSPSSDESLLIPQHNYKLDAHALNSRQPGEFECREFRESILGVMPHNWDRREDTRLKLAHFRRHKRKAVKKVPGKSITYPFQKPEEKHPPGKDTTKRISNAIGKAVNYAKSAKPKKPSPYIPTITNYTQLWWVPNVVVAHEKEGIEAVHIATGRTVCKLHLLEGGLHADINGDGVLDHVQVVGANGAEQTVVSGSMEVLRPCWAVATSGVPVREQLFNASICRHSPFNLFQAGEFSRGFGHTFDASSLEVATPILIPRNDGHRHRKGSHGDVVFLTNRGEVTSYSPGLHGHGALWNWQVLTGATWSNLQSPAGMMEAGKVVPTLKAFSLRVHDSQELILAAGDQEAVILSPGGSMLTTIDLPAPPTHALVSEDFSNDGLTDLILVTSSGVYGFVQTRQPGALFFSTLVGCLIIVMGVLFVSQYLNSTKGKPRASSGQW</ns1:sequence><ns1:name>M0ZVL3_SOLTU</ns1:name><ns1:DBRef source="UNIPROT" version="0" accessionId="M0ZVL3"/><ns1:DBRef source="eggNOG" version="UNIPROT:0" accessionId="ENOG410IH34"/><ns1:DBRef source="eggNOG" version="UNIPROT:0" accessionId="ENOG410ZWAM"/><ns1:DBRef source="EnsemblPlants" version="UNIPROT:0" accessionId="PGSC0003DMT400009104"/><ns1:DBRef source="GeneID" version="UNIPROT:0" accessionId="102599755"/><ns1:DBRef source="GO" version="UNIPROT:0" accessionId="GO:0005774"/><ns1:DBRef source="GO" version="UNIPROT:0" accessionId="GO:0005783"/><ns1:DBRef source="GO" version="UNIPROT:0" accessionId="GO:0005794"/><ns1:DBRef source="GO" version="UNIPROT:0" accessionId="GO:0016021"/><ns1:DBRef source="Gramene" version="UNIPROT:0" accessionId="PGSC0003DMT400009104"/><ns1:DBRef source="InParanoid" version="UNIPROT:0" accessionId="M0ZVL3"/><ns1:DBRef source="KEGG" version="UNIPROT:0" accessionId="sot:102599755"/><ns1:DBRef source="OMA" version="UNIPROT:0" accessionId="PGLHGHG"/><ns1:DBRef source="OrthoDB" version="UNIPROT:0" accessionId="EOG09360358"/><ns1:DBRef source="Proteomes" version="UNIPROT:0" accessionId="UP000011115"/><ns1:DBRef source="RefSeq" version="UNIPROT:0" accessionId="XP_006340683.1"/></ns1:Sequence><ns1:Sequence id="sq20" description="" dsseqid="sq20"><ns1:sequence>MRKRDLAILMLSAFAIFFSLQHEGDFSFREAWFHLSEEYPIKFDADRLPPPIVADLNGDGRKEVLVATHDAKIQVLEPHARRVDEGFSEARVLAEVSLLPDKIRIASGRRAVAMATGVIDRTYRQGQPLKQVLVVVTSGWSVMCFDHNLNKLWEANLQEDFPPNAHHREIAISISNYTLKHGDTGLVIVGGRMEMQPHTIMDPFEEIGLAEKNAEQHRRSASEKEASENSGTVDLRHFAFYAFAGRSGLLRWSRKNENIEAQPTDASQLIPQHNYKLDVHALNSRHPGEFECREFRESVLGVMPHHWDRREDTLLKLSHFRRHKRKILKKVVGKSTSYPFHKPEEHHPPGKDSTKKISNLIGKAATYAGSAKSKKPVNYIPTITNYTQLWWVPNVVVAHQKEGIEAVHLASGRTVCKLHLQEGGLHADINGDGVLDHVQAVGGNGAEQTVVSGSMEVLRPCWAVATSGVPVREQLFNASICHHSPFNLFPHGEFSRNFGRTSDVASLEVATPILIPRSDGHRHRKGSHGDVVFLTNRGEVTAYSPGLHGHDAIWQWQLLTDATWSNLPSPSGMTEASTVVPTLKAFSLRVHDNQQMILAGGDQEAVVISPGGSILTSIDLPAPPTHALVCEDFSNDGLTDVILMTSNGVYGFVQTRQPGALFFSTLVGCLIVVMGVIFVTQHLNSVKAKPRASSGLR</ns1:sequence><ns1:name>A0A067G672_CITSI</ns1:name><ns1:DBRef source="EMBL" version="UNIPROT:0" accessionId="KK784889"/><ns1:DBRef source="EMBLCDS" version="1" accessionId="KDO71067"/><ns1:DBRef source="UNIPROT" version="0" accessionId="A0A067G672"/><ns1:DBRef source="GO" version="UNIPROT:0" accessionId="GO:0016021"/><ns1:DBRef source="Proteomes" version="UNIPROT:0" accessionId="UP000027120"/></ns1:Sequence><ns1:Sequence id="sq22" description="" dsseqid="sq22"><ns1:sequence>MRKRDLGILLLSALSIFYSLQNEGSLSFRPAWVHYKNSSPIKHEAERLPPPVVADLNGDGHVEVVVASEDNLQVLDPRVSFAENGFSQAGVLAEVSLLPDRVRVSAGRRPVALAAGEVKRFYRAQDLKKKVIVVVTAGWSIMCFDHNLKKLWEDDVQDDFLHGSHHKEVAISISNYTLKHRDTGLIIVGGSMEVQPQMHLDPFEEEWLAEKMFESHRRAAGAKEVACSTGWQQFRHFSYYAYAGMSGTRRWVHRSEDFQRATNAGALQPQHNYKLDASSLATRHLGEVECREFRESVLDVMPHRWEHREDTRFELAHFRKHRRKLVKKMQGKGGSIPSEKPADKSAPGKDAHGNPIAKVVGKAADLAVGAKVKKQQFQYVPMITNHTSFWWVPNVVVAHLKEGIEAVHLATGRTVCKLFLPEGGLHADVNGDGVLDHVQAVGGHGSARIVPTGMTEALKPCWAIATSGVPVREQLFNGTVCRHSPFQIFRYHEFSGEFGRRPHPGDAQEFVEVLAPIILPHPDGQRHRKGSHGDVVFLNSRGEVTSFSVLGPKRGQEAQHRWQVATTAFWTTSPDLEGVGTDRVISTLTALPLRKNGEVDAILAVGELEAVVLSPKGSHVAQVPLPSAGSAPIIYDDFSGDNLNDLILVTKDGIFGFVQTRQPGAILFLTLMGVLILVMGVIFVTQHLGSGKGKSKAGERRSATAI</ns1:sequence><ns1:name>A9RAX4_PHYPA</ns1:name><ns1:DBRef source="EMBL" version="UNIPROT:0" accessionId="DS544890"/><ns1:DBRef source="EMBLCDS" version="1" accessionId="EDQ83546"/><ns1:DBRef source="UNIPROT" version="0" accessionId="A9RAX4"/><ns1:DBRef source="eggNOG" version="UNIPROT:0" accessionId="ENOG410IH34"/><ns1:DBRef source="eggNOG" version="UNIPROT:0" accessionId="ENOG410ZWAM"/><ns1:DBRef source="GeneID" version="UNIPROT:0" accessionId="5914734"/><ns1:DBRef source="GO" version="UNIPROT:0" accessionId="GO:0016021"/><ns1:DBRef source="InParanoid" version="UNIPROT:0" accessionId="A9RAX4"/><ns1:DBRef source="KEGG" version="UNIPROT:0" accessionId="ppp:PHYPADRAFT_110865"/><ns1:DBRef source="Proteomes" version="UNIPROT:0" accessionId="UP000006727"/><ns1:DBRef source="RefSeq" version="UNIPROT:0" accessionId="XP_001751229.1"/><ns1:DBRef source="UniGene" version="UNIPROT:0" accessionId="Ppa.10824"/></ns1:Sequence><ns1:Sequence id="sq24" description="" dsseqid="sq24"><ns1:sequence>MRKRDLGILIISAFAIFFSLQNEGNFSFKESWFHVVDEAYPIKHEAERLPPPLVTDLNADGRNEVIVATHDSKLLVLDPHSKLTEDGFSEARTITEVSLLPEKVRISAGRRPVAMAAGVIQRSYNEGKPRKQVLVVVTAGWVIMCFDHNLKKLWESSVQDDFPHGAFHKEVSISISNFTLRHGDTGLIIVGGSMEAQSQVYLDPFEEELLAEKEEERHRHAADAKEGSEDVNAGKTHHFSYYAFAGMTGERRWEHKMQDFHRDLSSAAELTPQHNYRLDAASLQGRQLDEVHCRDYRQSILQVLPHRWQSRDDTRFQLVHFVKHERKHHKKQPGSNRERYPLKRPNDPHVPGKDPSNKVAQALGKAAKLATSARPKTRYAYIPVITNQSSYWWLPNVVVAHLKEGIEAVHLASGRTVCKLWLHEGGLHADINGDGVLDHVQAVGGSGTHVAAGTMEAIKPCWAVASSGTLVRQQLFNGSICRNSGYGAFQQGEFMSRTFGRNLDASPIEVVPPVFFLRPTGYGDVIFLTSRGEVTSYTPAGNQRWQIVTGAIWSSKPMLSSFGVDRAVPTLEVMALRKNGRGEVILAAGEQEAVLISSSGHQIATLALPSPPARPIVVADFSGDGFNDVIVVTASGIYGFVQTQHQGAVFFSFLVGCLIIAMCVIFVMQHLQAPKGKPKKKSTDL</ns1:sequence><ns1:name>D8R9U6_SELML</ns1:name><ns1:DBRef source="EMBL" version="UNIPROT:0" accessionId="GL377574"/><ns1:DBRef source="EMBLCDS" version="1" accessionId="EFJ31216"/><ns1:DBRef source="UNIPROT" version="0" accessionId="D8R9U6"/><ns1:DBRef source="eggNOG" version="UNIPROT:0" accessionId="ENOG410IH34"/><ns1:DBRef source="eggNOG" version="UNIPROT:0" accessionId="ENOG410ZWAM"/><ns1:DBRef source="EnsemblPlants" version="UNIPROT:0" accessionId="EFJ31216"/><ns1:DBRef source="GeneID" version="UNIPROT:0" accessionId="9632834"/><ns1:DBRef source="GO" version="UNIPROT:0" accessionId="GO:0016021"/><ns1:DBRef source="Gramene" version="UNIPROT:0" accessionId="EFJ31216"/><ns1:DBRef source="InParanoid" version="UNIPROT:0" accessionId="D8R9U6"/><ns1:DBRef source="KEGG" version="UNIPROT:0" accessionId="smo:SELMODRAFT_88168"/><ns1:DBRef source="OMA" version="UNIPROT:0" accessionId="PGLHGHG"/><ns1:DBRef source="OrthoDB" version="UNIPROT:0" accessionId="EOG09360358"/><ns1:DBRef source="Proteomes" version="UNIPROT:0" accessionId="UP000001514"/><ns1:DBRef source="RefSeq" version="UNIPROT:0" accessionId="XP_002967869.1"/></ns1:Sequence><ns1:Sequence id="sq26" description="" dsseqid="sq26"><ns1:sequence>MRKRDLAILMLSGFAIFFTLQHEGDFAFKEAWFHLYDEYPVKYEADRLPPPIVADLNGDGKKEVLVATNDAKIQVLEPHSRRVDESFSEARVLTEISLLPDKIRVASGRRAVAMATGVIDRYYKDGTPQKQVLVVVTSGWSVLCYDHNLKKLWETNLQEDFPHNAHHREIAISISNYTLKHGDTGLVIVGGRMEMQPYNHMDPFEELGMTAKNAEQHRRSATEKQASEDSGAINLRHFSVYAFAGKTGVLRWSKKTDDVEAHTSDASQLIPQHNYKLDVHALNSRHPGEFECREFRESILSVMPHHWDRREDTLLKLAHFRRHKRKTLKKQAGKSTAYPFHKPEEHTPAGKDLSRKIPKLIGKAARYAGSAKPKKGMQYIPTITNYTKLWWVPNVVVAHQKEGIEAIHLPTGRTLCKLSLLEGGLHADINGDGVLDHVQTVGGNVGERTVVSGSMEVLKPCWAVATSGVPVREQLFNVSICHHSPFNFLHYGDYSRHFAQARDTSTLEIATPILIPRDDGRKHRRGSHGDVIFLTNRGEVTSYTPDVHGHDAVWQWQLQTEATWSNLPSPSGLTESGTAVPTLKPFSLRIHDNQPMILAGGDQAAVIISPGGSVLASIELPSQPTHALVTDDFSNDGLTDVIVMTSNGIYGFVQTRQPGALFFSSLVGCLLVVMAVIFVTQHLNSIQGKPRPSASF</ns1:sequence><ns1:name>R0FS88_9BRAS</ns1:name><ns1:DBRef source="EMBL" version="UNIPROT:0" accessionId="KB870809"/><ns1:DBRef source="EMBLCDS" version="1" accessionId="EOA25276"/><ns1:DBRef source="UNIPROT" version="0" accessionId="R0FS88"/><ns1:DBRef source="GeneID" version="UNIPROT:0" accessionId="17884769"/><ns1:DBRef source="GO" version="UNIPROT:0" accessionId="GO:0016021"/><ns1:DBRef source="KEGG" version="UNIPROT:0" accessionId="crb:CARUB_v10018591mg"/><ns1:DBRef source="Proteomes" version="UNIPROT:0" accessionId="UP000029121"/><ns1:DBRef source="RefSeq" version="UNIPROT:0" accessionId="XP_006292378.1"/></ns1:Sequence><ns1:Sequence id="sq28" description="" dsseqid="sq28"><ns1:sequence>MRKRDLAILMLSAFAIFFTLQQDGGISFKDAWMHLTDEYPIKYEAERLPPPLVADLNGDGKKEVLVATHDAKIQVLEPHSRRVDEGFSEARVLAEVSLLPDKVRVMTGRRPVAMATGYIDRYKIGQPQKQVLVVVTSGWSVMCFDSNLQKLWENNLQEDFPHNAHHREVAISISNYTLKHGDTGLIIVGGRMEMQPHIFMDPFEEMGMGARFAEQHRRSAAEKEASENSGTVDLRHFAFYAFAGRSGVERWSRKNENIEVHSSDASQLLPQHNYKLDVHALNTRQPGEYECREFRESILGVMPHQWARREDTLLKLAHFRRHKRKTLKKTPGKAMSYPFHKPEENHPPGKDSTKKISNIIGKAANYAGSAKSKKHLPYVPTITNYTQVWWVPNVVVAHQKEGIEALHLASGRTICKLHLQEGGLHADINGDGVLDHVQAVGGNGAEQTVVSGSMEVLRPCWAIATSGVPIREQLFNVSICHYTHFNLFQHGELYRSYSQGSDIASLEVATPILIPRSDGHRHRKGSHGDVIFLTNRGEITSYSPGLHGHDAIWQWQQSTGVTWSNLPSPSGVMEGGGLVIPTLKPLSLRLHDNQEMILAAGEQEAVIISPGGSLLATIELPGPPTHVLIAEDFSNDGLTDLILVTSNGVYGFVQTRQPGALFFSMLVGCLIVVMGVIFVTQHLNSTKGKPRPSSGSR</ns1:sequence><ns1:name>I1J8Q7_SOYBN</ns1:name><ns1:DBRef source="EMBL" version="UNIPROT:0" accessionId="CM000834"/><ns1:DBRef source="EMBLCDS" version="1" accessionId="KRH76727"/><ns1:DBRef source="UNIPROT" version="0" accessionId="I1J8Q7"/><ns1:DBRef source="eggNOG" version="UNIPROT:0" accessionId="ENOG410IH34"/><ns1:DBRef source="eggNOG" version="UNIPROT:0" accessionId="ENOG410ZWAM"/><ns1:DBRef source="EnsemblPlants" version="UNIPROT:0" accessionId="GLYMA01G37580.1"/><ns1:DBRef source="GeneID" version="UNIPROT:0" accessionId="100787497"/><ns1:DBRef source="GO" version="UNIPROT:0" accessionId="GO:0016021"/><ns1:DBRef source="Gramene" version="UNIPROT:0" accessionId="GLYMA01G37580.1"/><ns1:DBRef source="InParanoid" version="UNIPROT:0" accessionId="I1J8Q7"/><ns1:DBRef source="KEGG" version="UNIPROT:0" accessionId="gmx:100787497"/><ns1:DBRef source="OMA" version="UNIPROT:0" accessionId="PGLHGHG"/><ns1:DBRef source="OrthoDB" version="UNIPROT:0" accessionId="EOG09360358"/><ns1:DBRef source="Proteomes" version="UNIPROT:0" accessionId="UP000008827"/><ns1:DBRef source="RefSeq" version="UNIPROT:0" accessionId="XP_003517204.1"/></ns1:Sequence><ns1:Sequence id="sq30" description="" dsseqid="sq30"><ns1:sequence>MYKRDFAVLILSAFAIYFTIQHEGAFSYRRAWYTLHDQALLESTDVLPPPVAADLNGDGRVEVITATHDAKLQVYTPYPPSGKSLWEGFAKAALLAEVSLAPDGPNEALSMHRAVALAAGYLDPKRDELVLVVVTANWDVICFDHNLRLQWTARVKEDVPHGAHMAIKEVAIHISNHTARVGDRGIVVIGGSVDLGDLAHQGDEGESDLIDTRPCLGMGGKHQGVDISRHFSYYAFDGGFGALRWKHEANFHRDTEKLSQQLLPALDFRMDAAALEARHFGEVACRDFRESVLAVLPHRWARRSDTRLQLAHFVHHRPHGGDRKRRLADRGDPSGGPPKPRRPGRQADRAGVHHSNPVAKALGKVCPVAERAVLGGGTGGAAGAAQHSVHGVAPNVLVAHLEEGIEAVHLYSGRTLCKLHLPSPGLHADLNGDGVLDHVQVAGGHGSPDGGSPGHRHTPGCWAVAKSGIPPREPLFNATICRFPGQWGAESSARAFSFGTDGGVVPLEVAPPAFLPVPGPRGLYQQGHGLAAFLNSRGEVTAYNAHGERLWQHAMGLAWSNRRPGGLGGGNAARRVAPTLEALPLRAGAIPAAILASGSWSAVVLSEHGNRLETLQFPALPALPLQILDFNGDGLNDIVLVSHDGLYGWAQVRHPGGVPFAVLIACLIVAMAVVYFTQQAGPERGRTKKGRSTDRVD</ns1:sequence><ns1:name>I0Z8P0_COCSC</ns1:name><ns1:DBRef source="EMBL" version="UNIPROT:0" accessionId="AGSI01000002"/><ns1:DBRef source="EMBLCDS" version="1" accessionId="EIE27009"/><ns1:DBRef source="UNIPROT" version="0" accessionId="I0Z8P0"/><ns1:DBRef source="GeneID" version="UNIPROT:0" accessionId="17044315"/><ns1:DBRef source="GO" version="UNIPROT:0" accessionId="GO:0016021"/><ns1:DBRef source="KEGG" version="UNIPROT:0" accessionId="csl:COCSUDRAFT_83568"/><ns1:DBRef source="Proteomes" version="UNIPROT:0" accessionId="UP000007264"/><ns1:DBRef source="RefSeq" version="UNIPROT:0" accessionId="XP_005651553.1"/></ns1:Sequence><ns1:Sequence id="sq32" description="" dsseqid="sq32"><ns1:sequence>MRKRDLGILLLAAFAVFFSLQHDGDLSFREAWYHLSDADYPIKHDADRLPSPLVADLNGDGKPEVLIPTHDAKIQVLQPHPRPSPDDASFHDARLMADVSLLPSNVRLSSGRRPVAMAVGTVDRHYAHAPSPSKQLLVVVTSGWSVMCFDHNLKKLWEANLQDDFPHAAHHREVAISITNYTLKHGDAGLVIVGGRMEMQHHSAELFDEFMVSEHNREEHRRSASEKQASETGNTDLRHFALYAFAGRTGELRWSRKNENIPSQPSDASVLIPQHNYKLDAHALNSRHPGQFECREFRESVLGVMPHHWDRREDTFLQLAHFRRHKRKALKKTPGKAVVNNVHKPSEHNPPGKDVSNRLANVIGKAADMANSNKIKKSQRTLYVPTITNYTQVWWVPNVVVAHEKEGIEAVHLASGRTICKLHLTEGGLHADINGDGVLDHVQVVGANGIEQTVVSGSMEVLKPCWAVATSGVPVREQLFNVSICHYNNFNLFHHGDFSRSFGRTFDTTGLEVATPILLQRDDGHKHRRGSHGDIIFLTSRGEVTSYSPGLLGHDAIWRWQLSTGATWSNLPSPSGMMENIVVPTLKAFSLRAYDPKQVIIAGGDLEAVVISPSGGLLASIELPAPPTHALVLEDFNGDGLTDIILVTSGGVYGFVQTRHPGALFFSTLVGCLIVVIGVIFVSLHLNSSNSGKPRASTDYR</ns1:sequence><ns1:name>Q6YU98_ORYSJ</ns1:name><ns1:DBRef source="UNIPROT" version="0" accessionId="Q6YU98"/><ns1:DBRef source="EMBL" version="UNIPROT:0" accessionId="AP005873"/><ns1:DBRef source="EMBLCDS" version="1" accessionId="BAD08180"/><ns1:DBRef source="EMBL" version="UNIPROT:0" accessionId="AP008208"/><ns1:DBRef source="EMBLCDS" version="1" accessionId="BAF07497"/><ns1:DBRef source="EMBL" version="UNIPROT:0" accessionId="AK068943"/><ns1:DBRef source="EMBLCDS" version="1" accessionId="BAG91174"/><ns1:DBRef source="EMBL" version="UNIPROT:0" accessionId="AP014958"/><ns1:DBRef source="EMBLCDS" version="1" accessionId="BAS76504"/><ns1:DBRef source="EMBL" version="UNIPROT:0" accessionId="CM000139"/><ns1:DBRef source="EMBLCDS" version="1" accessionId="EEE56117"/><ns1:DBRef source="RefSeq" version="UNIPROT:0" accessionId="XP_015626439.1"/><ns1:DBRef source="UniGene" version="UNIPROT:0" accessionId="Os.52725"/><ns1:DBRef source="EnsemblPlants" version="UNIPROT:0" accessionId="Os02t0100700-01"/><ns1:DBRef source="GeneID" version="UNIPROT:0" accessionId="4327975"/><ns1:DBRef source="Gramene" version="UNIPROT:0" accessionId="Os02t0100700-01"/><ns1:DBRef source="KEGG" version="UNIPROT:0" accessionId="osa:4327975"/><ns1:DBRef source="eggNOG" version="UNIPROT:0" accessionId="ENOG410IH34"/><ns1:DBRef source="eggNOG" version="UNIPROT:0" accessionId="ENOG410ZWAM"/><ns1:DBRef source="OMA" version="UNIPROT:0" accessionId="PGLHGHG"/><ns1:DBRef source="OrthoDB" version="UNIPROT:0" accessionId="EOG09360358"/><ns1:DBRef source="Proteomes" version="UNIPROT:0" accessionId="UP000059680"/><ns1:DBRef source="GO" version="UNIPROT:0" accessionId="GO:0005783"/><ns1:DBRef source="GO" version="UNIPROT:0" accessionId="GO:0005794"/><ns1:DBRef source="GO" version="UNIPROT:0" accessionId="GO:0016021"/><ns1:DBRef source="GO" version="UNIPROT:0" accessionId="GO:0005774"/><ns1:DBRef source="InterPro" version="UNIPROT:0" accessionId="IPR011047"/><ns1:DBRef source="SUPFAM" version="UNIPROT:0" accessionId="SSF50998"/></ns1:Sequence><ns1:Sequence id="sq34" description="" dsseqid="sq34"><ns1:sequence>MADLNGDGHLELVVATPDLKLQVIQPAPHGHRGEGFARAAELNAISLLFKRALVAAGHRPVALAVGYLDPLPAERVRPLRKAVIVIVTASWRVMCFDHNLVLKWEYDAKMHFPHHARIKEVAVYIAPHQVHEADRGIVIVGASVLRGDLASGEGLESVAEGGPAGFFEDDDVLLSEMREDAERKEHAKSAGVTESLTDLDPNDPLAGLPGSRHFSYVALEGGNGTLRWHHGSGDFHKDLSELGGELTPQNNYRLDASKLDGRHFGEASCRDYRESVLHVLPHVWERPADTRLMEAHFIKHRVGRGAAKGDLAAAGTKAAAKGRGLKAPDDGGKHHAKSGLLSSGLLSPSIHKGPGAVRRTKHSAGLAPLQHGRGGVHARDARAHDHAHHGGAAHGGAAVAGGASGGTPDPHMKQHLPHNVTANALVAFLEEGVEVLHLYSGRTVCKLHLPPRTLHADINGDGVLDHVSVYHGHVGGGVDGNEDTSLLPGELPSISGKGHAVFGRCTAVVRSGIPPTETLFKVQVCHTNKFGVSASRNVFQRAAAVAQPTELATPIMLPIPDLKGFSSKRRQHGMLVFLTNKGEMTAVTGTGSHLWQEYLQVSWPPADENPRHVVPTLAAMALYTHAVPTTVLAAGTEHAVVVSEHGHILAELELPSPPTQPLVVADFNGDGLNDIILVTNRGIYGYVQVPHLAGGMSLSALLLTLVVALGLVYFTQHYDPMGSLGTGGVGGAGTGRRAAKLRSTDYVD</ns1:sequence><ns1:name>D8UG90_VOLCA</ns1:name><ns1:DBRef source="EMBL" version="UNIPROT:0" accessionId="GL378398"/><ns1:DBRef source="EMBLCDS" version="1" accessionId="EFJ41247"/><ns1:DBRef source="UNIPROT" version="0" accessionId="D8UG90"/><ns1:DBRef source="GeneID" version="UNIPROT:0" accessionId="9627121"/><ns1:DBRef source="GO" version="UNIPROT:0" accessionId="GO:0016021"/><ns1:DBRef source="InParanoid" version="UNIPROT:0" accessionId="D8UG90"/><ns1:DBRef source="KEGG" version="UNIPROT:0" accessionId="vcn:VOLCADRAFT_98769"/><ns1:DBRef source="Proteomes" version="UNIPROT:0" accessionId="UP000001058"/><ns1:DBRef source="RefSeq" version="UNIPROT:0" accessionId="XP_002957698.1"/></ns1:Sequence><ns1:Sequence id="sq36" description="" dsseqid="sq36"><ns1:sequence>MYKRDVGIVMLACVALLVSLQNEGTFTFEKAWFYHTQDETQELYAQHHELPPPAVADLNGDGHLELVVTTPDLKLQVIQPAPPGHRGEGFARAVELNGISLLFKRALVAAGHRPVALAVGYIDPLPAERVRPLRKQVIVVVTASWQVLCFDHNLVLLWEYDAKEHFPHHSHIKEVAVYTSPHQVHTADRGLIIVGASVMRGDLASGEGLESVSGANASSSFFEDDDVLLSEMREDAERTAHMKSAGVAEALADLDAGDPLAGLPGSRHFSYVALEGSKGAVRWKHGSGDFHKDLDDLGGALTPQNNYRLDAEKLEGRHFGEASCREYRESLLHVLPHVWERPADTRLVEAHFVKHRIGKGAAKRELAAGGATGGGRSLKSRDAAAGAHNTAPSGLLSSGLLRPTVSTSGSRGAAKRSAAAGTAEGGLASPPTHGRGGVHAADAHDKLAGGRRRSAAAANATHQGGHVHNVSANALVAFLEEGVEVLHLYSGRTVCKLHLPPRTLHADINGDGVLDHISVYHGHAAEDVDGDGDAELLPGELRSVSGRGHAVAGRCSAVVRSGLPPTETLFTVQVCHTRKFGLSASRNVFARAAASSLPTELATPVMLPIPDLSGFGGRRRQHGMLVFMTNKGEMTAVSAAGSHLWQEYLPVSWPPADENPSHIVPTLAAMPLYTHAVPTTVLAAGETHAVIVSEHGRVLSELELPAPPIQPLIVADFNGDGLNDIILVTGRGVYGYVQVPHLAGGMSLSALLLTLLVALGLVYLTQHYDPLGGAAGPAAGIWANECNLVNPPSGLLAIPPCNR</ns1:sequence><ns1:name>A0A150GZS6_GONPE</ns1:name><ns1:DBRef source="EMBL" version="UNIPROT:0" accessionId="LSYV01000005"/><ns1:DBRef source="EMBLCDS" version="1" accessionId="KXZ54830"/><ns1:DBRef source="UNIPROT" version="0" accessionId="A0A150GZS6"/><ns1:DBRef source="GO" version="UNIPROT:0" accessionId="GO:0016021"/><ns1:DBRef source="Proteomes" version="UNIPROT:0" accessionId="UP000075714"/></ns1:Sequence><ns1:Sequence id="sq38" description="" dsseqid="sq38"><ns1:sequence>MRKRDLGILLLAAFAIFFSLQHEGDFSFREAWYHLSDDYPIKYEAERLPPPIVADLNGDGRAEVLVATHDAKIQVLEPHARRVDEGFSEARLLAEVSLLPDKVRISSGRRPVAMATGFVDRSYKHGEIRKQVLVVVTSGWSVMCFDHNLKKLWEANLQDDIPHGAHIREIAISISNYTLKHGDAGLVIVGGRMDMQPHLYLDPFEEVMEAEKNSEQHRRSAEEKEVSEKSGTADLRHFSFYAFAGRSGKRHWSKKSEDVQPHSTDATHFIPQHNYKLDAHSLNSRRPGEMECREFRESILGVMPHRWERREDTSFKLAHFRKHKRKLVKKMPGKGTSNPFQMPEENHAPGKDSSNKISRAIGKAADYATSKKGKKNLPYVPTITNHTQLWWVPNVIVAHQKEGIEAVHIASGRTVCKLHLHEGGLHADINGDGVLDHVQVVGGNGAEQNVVSGSMEVLRPCLAVATSGVPVREQLFNVSICHRGPFNFFHHGEFSRSFGRSADTGPLEVAAPILIRRDDGHRHRKGSHGDVVFLTSRGEVTSYTPGLHGHDATWRWQLLTGASWSNLPSPSGMMDEAKVVPTLKTFPLRTHGTEEVILVAGEQEAVVISPGGSQWASIDLPSPPSHALVFYDFSNDGLTDIILVSPNGVYGFVQTRQPGALFFSTLVGCLIVLIGVFLVTQHLNSPKAKPRVSSDYR</ns1:sequence><ns1:name>W1NM93_AMBTC</ns1:name><ns1:DBRef source="EMBL" version="UNIPROT:0" accessionId="KI397142"/><ns1:DBRef source="EMBLCDS" version="1" accessionId="ERM96355"/><ns1:DBRef source="UNIPROT" version="0" accessionId="W1NM93"/><ns1:DBRef source="EnsemblPlants" version="UNIPROT:0" accessionId="ERM96355"/><ns1:DBRef source="GeneID" version="UNIPROT:0" accessionId="18424287"/><ns1:DBRef source="GO" version="UNIPROT:0" accessionId="GO:0005774"/><ns1:DBRef source="GO" version="UNIPROT:0" accessionId="GO:0005783"/><ns1:DBRef source="GO" version="UNIPROT:0" accessionId="GO:0005794"/><ns1:DBRef source="GO" version="UNIPROT:0" accessionId="GO:0016021"/><ns1:DBRef source="Gramene" version="UNIPROT:0" accessionId="ERM96355"/><ns1:DBRef source="KEGG" version="UNIPROT:0" accessionId="atr:18424287"/><ns1:DBRef source="OMA" version="UNIPROT:0" accessionId="PGLHGHG"/><ns1:DBRef source="OrthoDB" version="UNIPROT:0" accessionId="EOG09360358"/><ns1:DBRef source="Proteomes" version="UNIPROT:0" accessionId="UP000017836"/><ns1:DBRef source="RefSeq" version="UNIPROT:0" accessionId="XP_006828939.1"/></ns1:Sequence><ns1:Sequence id="sq40" description="" dsseqid="sq40"><ns1:sequence>MRKRDLGILLLAAFAILVCLQNEGQFSFQEEWSHDSQPAGMLALEGDPLPPPVVADLNGDGRSEVVIVTHDSKLMVLDPGRRSKAGLFKQTVVRAQTSLLPSRVRVATGRTPVALAAGSLDGPRNSPREGARKQVIVVVTAGWSILCFDHNLKLLWENNVQEDFPHGAHHREVAIHIGNHTLRSGDRGSVIVGGSMEVAPQLADPLAAELSAEEAAAKLRRSADKKANLEDVTGGAAGTKERHFSYYAYSGGDGALRWKHDSKDFRRDGSALSEQLLPQHNYKLDASALGARHFGEAECREFREAVLDVMPHRWDRRSDTHFELAHFEKHRRRTPPGGKATPGPHSSHKGAHGKDHSNPVTRALGKAAELATKPRAAKANSSHAGVTNALVAHLKEGIEAIHLYSGRTICKLLLPPHQLHADVNGDGVLDHVQASGGHGQETVVVPGMNEPLKPCWAVATSGVPVREQLFNGTICRPASMFSETNFASRHFGRAPHDDFASLEVATPVLMPIPDGHRHRRNSRGEAIFLNSRGEVTAYNPEALHHRHGQRRWQVASPASWSNPFTPAGVQADRSVPTLLAMPLRSGGSPELILAAGDKDAVLISPTGSRLVEFSLPAKPIAPLLVADFNNDGLNDLILTSFEGYYGFAQVRQPGALMFSTLVGCLIVAIAVVFLLQHFNQPKGGRPVPSKRATD</ns1:sequence><ns1:name>A0A1Y1I9L2_KLENI</ns1:name><ns1:DBRef source="EMBL" version="UNIPROT:0" accessionId="DF237181"/><ns1:DBRef source="EMBLCDS" version="1" accessionId="GAQ85386"/><ns1:DBRef source="UNIPROT" version="0" accessionId="A0A1Y1I9L2"/><ns1:DBRef source="GO" version="UNIPROT:0" accessionId="GO:0016021"/><ns1:DBRef source="Proteomes" version="UNIPROT:0" accessionId="UP000054558"/></ns1:Sequence><ns1:Sequence id="sq42" description="" dsseqid="sq42"><ns1:sequence>MRKRDLAILMLSGFAIFFTLQHEGDFAFKEAWFHLYDEYPVKYEADRLPPPIVADLNGDGKKEVLVATNDAKIQVLEPHSRRVDEGFSEARVLAEITLLPDKIRVASGRRAVAMATGVIDRYYKNGTPQKQVVVVVTSGWSVLCFDHNLKKLWETNLQEDFPHNAHHREIAISISNYTLKHGDTGLVIVGGRMEMQPYNHMDPFEELGMTAQNADQHRRSATENQASEDSGAINLRHFSVYAFAGKTGLLRWSKKTDDVEAHTSDASQLIPQHNYKLDVHALNSRHPGEFECREFRESILSVMPHRWDRREDTLLKLAHFRRHKRKTLKKQAGSKSTAYPFHKPEEHTPAGKDLSRKIPKLIGKAARYAGSAKPKKGMQYIPTITNYTKLWWVPNVVVAHQKEGIEAIHLPTGRTLCKLSLLEGGLHADINGDGVLDHVQTVGGNVGERTVVSGSMEVLKPCWAVATSGVPIREQLFNVSICHHSPFNFLHYGGDYSRHFAQARDTSTLEIATPILIPRDDGHKHRKGSHGDVIFLTNRGEVTSYTPDVHGHDAVWQWQLQTEATWSNLPSPSGLTESGTVVPTLKPFSLRIHDNQPMILAGGDQAAVIISPGGSILASIELPSQPTHALITDDFSNDGLTDVIVMTSNGVYGFVQTRQPGALFFSSLVGCLLVVMAVIFVTQHLNSIQGKPRPSSSF</ns1:sequence><ns1:name>F4J381_ARATH</ns1:name><ns1:DBRef source="EMBL" version="UNIPROT:0" accessionId="CP002686"/><ns1:DBRef source="EMBLCDS" version="1" accessionId="AEE78743"/><ns1:DBRef source="UNIPROT" version="0" accessionId="F4J381"/><ns1:DBRef source="Araport" version="UNIPROT:0" accessionId="AT3G51050"/><ns1:DBRef source="eggNOG" version="UNIPROT:0" accessionId="ENOG410IH34"/><ns1:DBRef source="eggNOG" version="UNIPROT:0" accessionId="ENOG410ZWAM"/><ns1:DBRef source="EnsemblPlants" version="UNIPROT:0" accessionId="AT3G51050.1"/><ns1:DBRef source="ExpressionAtlas" version="UNIPROT:0" accessionId="F4J381"/><ns1:DBRef source="GeneID" version="UNIPROT:0" accessionId="824269"/><ns1:DBRef source="GO" version="UNIPROT:0" accessionId="GO:0005774"/><ns1:DBRef source="GO" version="UNIPROT:0" accessionId="GO:0005783"/><ns1:DBRef source="GO" version="UNIPROT:0" accessionId="GO:0005794"/><ns1:DBRef source="GO" version="UNIPROT:0" accessionId="GO:0016021"/><ns1:DBRef source="Gramene" version="UNIPROT:0" accessionId="AT3G51050.1"/><ns1:DBRef source="InParanoid" version="UNIPROT:0" accessionId="F4J381"/><ns1:DBRef source="KEGG" version="UNIPROT:0" accessionId="ath:AT3G51050"/><ns1:DBRef source="OMA" version="UNIPROT:0" accessionId="PGLHGHG"/><ns1:DBRef source="OrthoDB" version="UNIPROT:0" accessionId="EOG09360358"/><ns1:DBRef source="PaxDb" version="UNIPROT:0" accessionId="F4J381"/><ns1:DBRef source="Proteomes" version="UNIPROT:0" accessionId="UP000006548"/><ns1:DBRef source="RefSeq" version="UNIPROT:0" accessionId="NP_190674.2"/><ns1:DBRef source="SMR" version="UNIPROT:0" accessionId="F4J381"/><ns1:DBRef source="STRING" version="UNIPROT:0" accessionId="3702.AT3G51050.1"/><ns1:DBRef source="TAIR" version="UNIPROT:0" accessionId="locus:2080988"/><ns1:DBRef source="UniGene" version="UNIPROT:0" accessionId="At.852"/></ns1:Sequence><ns1:Sequence id="sq44" description="" dsseqid="sq44"><ns1:sequence>MYRRDFAIVVLSASALYFSLQREGSFHFQKAWYHTFEDASDLFAAAPYPSPKPLAVDLNGDGKPEVLVAAPNGQVQLLAPARPGDGFARVRVLSAAEVEPDNNMPLLALATGYLTPEPKELVRAPRKQVVVLLTSSLTLHCLDHNLRPLWSQRLAPSFPARATHGEVALHVSHHSVSKGDRGLVVLGAGVTHAAAAGRKLRDGALEEALLGEGLERINRGFGKDGAASSEDGSKDVLHNLSAAPRQFNYFAFEGGKGELRWKHEASDFKRDLGALQDGLSDRFSFHVTAEQAAAREYGEESCRAFRTSVLEALPHSWQGSWDTALHLAHFQRQKRGKGEQKADLARLAREDGGAGSFPAQRTGLKLGGSPPNALAGLLRGRKAGEEVSPNVLVAHLREGIEVVHLFSGRVVCRLHLPSPGLHIDVNGDGVPDHIVARGGDPLEDVDEDESSAGHTHLGPCSAVARTGIPARAPLFNATICDAVPHARLARASQGRVEVAQPMALPLPGPDGEYPEPIRQRHMTVYLHSQGEVTALDAEGDLLWKETVDATWTGIGPFDPEEDEGEVPTLRPLPLHTHGLPTAILAAGTLHGYVLDMDGRVLDSMVLPSVPAQPLLVADWNFDGLNDIMLLGHHGVFGWAQVRRPGALSYATLVAALIVIMVGVFVSQAREEGPSTKAHRPRGRSTDQAA</ns1:sequence><ns1:name>A0A1D1ZNW3_AUXPR</ns1:name><ns1:DBRef source="EMBL" version="UNIPROT:0" accessionId="GDKF01009956"/><ns1:DBRef source="EMBLCDS" version="1" accessionId="JAT68666"/><ns1:DBRef source="UNIPROT" version="0" accessionId="A0A1D1ZNW3"/><ns1:DBRef source="GO" version="UNIPROT:0" accessionId="GO:0016021"/></ns1:Sequence><ns1:Sequence id="sq46" description="" dsseqid="sq46"><ns1:sequence>MRKRDLAILMLSAFAIFFSLQHEGDFSFKEAWFHLSDEYPIKYEAERLPPPLVADLNGDGKKEVLVATHDAKIQVLEPHARRVDEGFSEARVLVEVSLLPDKIRISSGRRAVAMATGVVDRHYKQGQPQKQVLVVVTSGWSVMCFDHNLNKLWEANLQEDFPHNAHHREIAISISNYTLKHGDAGLVIVGGRMEMLPHIYMDPFEVIGMTEKNAEQHRRSANEKEASENAGTVDLRHFAFYAFAGRSGAVRWMRKNENIQTLSSDASQLIPQHNYKLDAHALNTRHPGEFECREFRESILGVMPHHWDRREDTLLKLAHFRRHKRKTLKKTQGKSTNYPFHKPEENHPPGKDDTKKISNLIGKAAKYASSAKSKKPLPYVPTITNYTQLWWVPNVVVAHQREGIEAVHLPTGRTICKLHLQEGGLHADINGDGVLDHVQVVGGNGAEQTVVSGSMEVLRPCWAVATSGVPVREQLFNASICHHSPFNLFQHGEFSRSFSRTPDLGSLEVATPILIPRNDGHRHRKGSHGDIIFLTNRGEVTSYSPGLHGHDAIWQWQLLTGATWSNLPSPSGMMESMVVPTLKAFSLRAHDNRELILAAGDQEAIMMSPGGSLLTSVELPAAPTHALICEDFSNDGLTDLILVTSNGVYGFVQTRQPGALFFSTLVGCLIVVMGVIFVTQYLNSMKGKPRASSGPR</ns1:sequence><ns1:name>D7SP47_VITVI</ns1:name><ns1:DBRef source="EMBL" version="UNIPROT:0" accessionId="FN594959"/><ns1:DBRef source="EMBLCDS" version="3" accessionId="CBI17426"/><ns1:DBRef source="UNIPROT" version="0" accessionId="D7SP47"/><ns1:DBRef source="eggNOG" version="UNIPROT:0" accessionId="ENOG410IH34"/><ns1:DBRef source="eggNOG" version="UNIPROT:0" accessionId="ENOG410ZWAM"/><ns1:DBRef source="EnsemblPlants" version="UNIPROT:0" accessionId="VIT_04s0023g02750.t01"/><ns1:DBRef source="GeneID" version="UNIPROT:0" accessionId="100264247"/><ns1:DBRef source="GO" version="UNIPROT:0" accessionId="GO:0016021"/><ns1:DBRef source="Gramene" version="UNIPROT:0" accessionId="VIT_04s0023g02750.t01"/><ns1:DBRef source="HOGENOM" version="UNIPROT:0" accessionId="HOG000029294"/><ns1:DBRef source="InParanoid" version="UNIPROT:0" accessionId="D7SP47"/><ns1:DBRef source="KEGG" version="UNIPROT:0" accessionId="vvi:100264247"/><ns1:DBRef source="OMA" version="UNIPROT:0" accessionId="PGLHGHG"/><ns1:DBRef source="OrthoDB" version="UNIPROT:0" accessionId="EOG09360358"/><ns1:DBRef source="PRIDE" version="UNIPROT:0" accessionId="D7SP47"/><ns1:DBRef source="Proteomes" version="UNIPROT:0" accessionId="UP000009183"/><ns1:DBRef source="RefSeq" version="UNIPROT:0" accessionId="XP_002273723.2"/><ns1:DBRef source="UniGene" version="UNIPROT:0" accessionId="Vvi.12429"/></ns1:Sequence><ns1:Sequence id="sq48" description="" dsseqid="sq48"><ns1:sequence>MRKRDLAILMLSAFAIFFSLQHEGDFSFREAWFHLSDDFPIKYEADRLPPPIVADLNGDGKKEVLVATHDAKIQVLEPHSRRVDEGFSEARVLTELSLLPDKIRVASGRRAVAMAAGVIDRIYKPGQPQKQVLVVVTSGWTVMCFDHNLKKLWETNLQEDFPHNAHHREISISISNYTLKHGDTGLVIVGGRMEVQPHIYLDPFEEIGTAERNAEQHRRSANEKEASENSGTVNLRHFAFYAFAGRTGVLRWSRKNENIEAQSSDASELIPQHNYKLDVHALNSRQPGEFECREFRESILGVMPHHWERREDTKLKLAHFRRHKRKTLKKVPGKTTNYPFHKPEEHHPPGKDSTKKISNIIGKAANYAGSAKSKKSLPYIPTITNYTQLWWVPNVVVAHQKEGIEAVHLASGRTLCKLHLQEGGLHADINGDGVLDHVQAVGGNGAEQTVVSGSMEVLRPCWAVATSGVPVREQLFNASICHHSPFNLFQHGEFSRNFGRASDVSSLEVATPILIPRSDGHRHRKGSHGDVIFLTNRGEVTSYSPGLHGHDAIWQWQLLTDATWTNLPSPSGMMEGGTVVPTLKAFTLRLHDNQQMILAAGDQEAVVISPRGSIQTTIDLPAPPTHALICEDFSNDGLTDIIVVTSNGVYGFVQTRTPGALFFSTLVGCLLIVMGVIFVTQHLNSMKGKPRASSGSR</ns1:sequence><ns1:name>A0A067KCC3_JATCU</ns1:name><ns1:DBRef source="EMBL" version="UNIPROT:0" accessionId="KK914574"/><ns1:DBRef source="EMBLCDS" version="1" accessionId="KDP32668"/><ns1:DBRef source="UNIPROT" version="0" accessionId="A0A067KCC3"/><ns1:DBRef source="GeneID" version="UNIPROT:0" accessionId="105639070"/><ns1:DBRef source="GO" version="UNIPROT:0" accessionId="GO:0016021"/><ns1:DBRef source="KEGG" version="UNIPROT:0" accessionId="jcu:105639070"/><ns1:DBRef source="Proteomes" version="UNIPROT:0" accessionId="UP000027138"/><ns1:DBRef source="RefSeq" version="UNIPROT:0" accessionId="XP_012078399.1"/></ns1:Sequence><ns1:Sequence id="sq50" description="" dsseqid="sq50"><ns1:sequence>MRKRDLAILMLSAFSIFFSLQHEGDFSFREAWFHLTDEYPIKYETERLPPPIVSDLNGDGKKEILVATHDAKIQVLEPHLRRVDEGFSEARLLTELSLLPDKTRVAAGRRAVAMATGVIDRRYKEGHPLKQVLVVVTSGWSVMCFDHNLKKLWETNLQEDFPHNAHHREIAISISNYTLKHGDSGLVIIGGRMEMQPHIYSDPFEEIGMAEKNAEQHRRSASEKEPSENSGTVNLRHFALYAFAGRTGALRWSRKNESSDAASQLIPQHNYKLDVHALNSRHPGEFECREFRESILGVMPHHWDRREDTVLQLSHFRRHKRKTSKKSNGKTTNYPFHKPEENHPPGKDSAKKISNLIGEAAKYAGSTKSKKPFQYIPTITNYTQLWWLPNVVVAHQKEGIEAVHLASGRTLCKLHLQEGGLHADINGDGVLDHVQAVGGNGAEQTVISGSMEVLQPCWAVATSGVPVREQLFNASICHHHSPLNLFQHGDFGRNFGRTDVSSLEVATPILIPRGDGHRHRKGSHGDVVFLTNRGEVTSYSPGLHGHDAVWQWQISTGATWSNLPSPSGMMEGGMVVPTLKAFSLRARDNQQMILAAGDQEASVISPGGSIQTSVDLPAPPTHALICEDFSNDGLTDLIVVTSNGVYGFVQTRSPGALFFSTLVGCLLIVMGVIFVTQHLNSIKEKPRASSAAR</ns1:sequence><ns1:name>B9H6Z7_POPTR</ns1:name><ns1:DBRef source="EMBL" version="UNIPROT:0" accessionId="CM000341"/><ns1:DBRef source="EMBLCDS" version="2" accessionId="EEE94354"/><ns1:DBRef source="UNIPROT" version="0" accessionId="B9H6Z7"/><ns1:DBRef source="eggNOG" version="UNIPROT:0" accessionId="ENOG410IH34"/><ns1:DBRef source="eggNOG" version="UNIPROT:0" accessionId="ENOG410ZWAM"/><ns1:DBRef source="EnsemblPlants" version="UNIPROT:0" accessionId="POPTR_0005s12030.1"/><ns1:DBRef source="GeneID" version="UNIPROT:0" accessionId="7468882"/><ns1:DBRef source="GO" version="UNIPROT:0" accessionId="GO:0016021"/><ns1:DBRef source="Gramene" version="UNIPROT:0" accessionId="POPTR_0005s12030.1"/><ns1:DBRef source="InParanoid" version="UNIPROT:0" accessionId="B9H6Z7"/><ns1:DBRef source="KEGG" version="UNIPROT:0" accessionId="pop:POPTR_0005s12030g"/><ns1:DBRef source="OMA" version="UNIPROT:0" accessionId="PGLHGHG"/><ns1:DBRef source="OrthoDB" version="UNIPROT:0" accessionId="EOG09360358"/><ns1:DBRef source="Proteomes" version="UNIPROT:0" accessionId="UP000006729"/><ns1:DBRef source="RefSeq" version="UNIPROT:0" accessionId="XP_002307358.2"/></ns1:Sequence><ns1:Sequence id="sq52" description="" dsseqid="sq52"><ns1:sequence>MRKRDLGILLLAAFAVFFSLHHEGDFSFRESWYHLADEDFPIKYEADRLPPPLIADLNGDGKPEVLLPTHDAKIQVLQPPHARHLNDDTSFHEARLMADISLLPDNVRVASGRRPIAMAVGNVDRSYRAGDVRKQVLVVVTSGWSVLCFDHNLKKLWEQNLQDDFPHGAHHREVAISITNYTLKHGDAGLVIVGGRMEMQHHSADLFDEFMMPEDHRRSTDEKQGSETGTADLRHFALYAFAGRTGERRWSRKNENIQSQPSDASVMIPQHNYKLDVHALNSRQPGQFECREFRESILGVMPHHWDRREDTTLQLAHFRRHKRKQVKKTQGKAAINSVNKPIEHNPPGKDASNRIARVLGKAADIASSNKVRKTQRTMYIPTITNHTQVWWVPNVIVAHEKEGIEAVHLASGRTICKLHLTEGGLHADINGDGVLDHVQVVGGNGIKEQTVVSGSMEVLKPCWAVATSGVPVREQLFNVSICHYNHFNLFHHGDFSRSFGRKFDTTGLEVATPILVQTDDGHKHRRGSHGDIVFLTSQGEVTSYSPGLLGHDAVWRWQVSTGATWSNLPSPSGMMENIVVPTLKAFSLRSYDRKEVIIAGGDQEAVVLSPSGGILAIIELPAPPTHALIMEDFSGDGLTDMVVVTSGGVYGFVQIRQPGALFFSTLVGCLIVVIGVIFVSLHLNSSSSGKPRASSAEYR</ns1:sequence><ns1:name>K3XVK9_SETIT</ns1:name><ns1:DBRef source="EMBL" version="UNIPROT:0" accessionId="CM003531"/><ns1:DBRef source="EMBLCDS" version="1" accessionId="KQL12359"/><ns1:DBRef source="UNIPROT" version="0" accessionId="K3XVK9"/><ns1:DBRef source="eggNOG" version="UNIPROT:0" accessionId="ENOG410IH34"/><ns1:DBRef source="eggNOG" version="UNIPROT:0" accessionId="ENOG410ZWAM"/><ns1:DBRef source="EnsemblPlants" version="UNIPROT:0" accessionId="Si005967m"/><ns1:DBRef source="GeneID" version="UNIPROT:0" accessionId="101764188"/><ns1:DBRef source="GO" version="UNIPROT:0" accessionId="GO:0005774"/><ns1:DBRef source="GO" version="UNIPROT:0" accessionId="GO:0005783"/><ns1:DBRef source="GO" version="UNIPROT:0" accessionId="GO:0005794"/><ns1:DBRef source="GO" version="UNIPROT:0" accessionId="GO:0016021"/><ns1:DBRef source="Gramene" version="UNIPROT:0" accessionId="Si005967m"/><ns1:DBRef source="InParanoid" version="UNIPROT:0" accessionId="K3XVK9"/><ns1:DBRef source="KEGG" version="UNIPROT:0" accessionId="sita:101764188"/><ns1:DBRef source="OMA" version="UNIPROT:0" accessionId="PGLHGHG"/><ns1:DBRef source="OrthoDB" version="UNIPROT:0" accessionId="EOG09360358"/><ns1:DBRef source="Proteomes" version="UNIPROT:0" accessionId="UP000004995"/><ns1:DBRef source="RefSeq" version="UNIPROT:0" accessionId="XP_004966562.1"/></ns1:Sequence><ns1:Sequence id="sq54" description="" dsseqid="sq54"><ns1:sequence>MRKRDLAILMLSAFAIFFSLQHEGDFSFREAWMHLTDEYPIKYEGDRLPPPVVADLNGDGKKEVLVATHDAKILVLEPHSRRVDEGFSHARVLTEASLLPAKVRISSGRRPVAMATGVIDRHPRQGQPVTQVLVVVTSGWSVLCFDHNLNKLWEANLQEDFPHNAHHREIAISITNYTLKHGDSGLIIVGGRMEMQSHIFMDPFEEIGIAEKNAEQHRRSATEKEASENSGSIDLRHFAFYAFAGRSGLPRWSRKNENIEAHSSDASQLIPQHNYKLDVHSLNARHPGEFECREFRESILGVMPHHWDRREDTVLELAHFRRHKRKALKKTSGKSVNYPFHKPEENHPPGKDSSKRIPKIIGTAANIAGSAKTKKPLPYVPTITNYTKLWWLPNVVVAHQKEGIEALHLASGRTICKLHLQEGGLHADINGDGVLDHVQAVGGNGAERTVVSGSMEVIQPCWAVATSGVPVREQLFNASICHFSPFNYFQHGELSRFGRTPDMASLEVATPILISRKDGHRHRKGSHGDVVFLTNRGEVTSYSPGLHGHGADWQWQITTGATWSNLPSPSGMMDAGTVIPTLKAIDLRVGATQEMVLAAGEQEAVVISPGGSVQASIELPASPTHALITEDFSNDGLTDIILVTSTGVYGFVQTRQPGALFFSTLVGCLILVMGVIFVTQHLNSIKGKPRPSATR</ns1:sequence><ns1:name>A0A0A0KJ99_CUCSA</ns1:name><ns1:DBRef source="EMBL" version="UNIPROT:0" accessionId="CM002927"/><ns1:DBRef source="EMBLCDS" version="1" accessionId="KGN48884"/><ns1:DBRef source="UNIPROT" version="0" accessionId="A0A0A0KJ99"/><ns1:DBRef source="EnsemblPlants" version="UNIPROT:0" accessionId="KGN48884"/><ns1:DBRef source="GeneID" version="UNIPROT:0" accessionId="101223217"/><ns1:DBRef source="GO" version="UNIPROT:0" accessionId="GO:0016021"/><ns1:DBRef source="Gramene" version="UNIPROT:0" accessionId="KGN48884"/><ns1:DBRef source="KEGG" version="UNIPROT:0" accessionId="csv:101223217"/><ns1:DBRef source="Proteomes" version="UNIPROT:0" accessionId="UP000029981"/><ns1:DBRef source="RefSeq" version="UNIPROT:0" accessionId="XP_004149977.2"/></ns1:Sequence><ns1:Sequence id="sq56" description="" dsseqid="sq56"><ns1:sequence>MRKRDLAILMLCAFAIFFSLQQDGGVSFKDAWMHLTDEYPIKYEAERLPPPVVADLNGDGKKEVLVATHDAKIQILEPHSRRVDEGFSEARVLAEVSLLPDKVRVMSGRRPVAMATGFIDRHRIGQPHKQVLVVVTSGWFVMCFDSNLQKLWENNLQEDFPHNAHHREVSISISNYTLKHGDTGLIIVGGRMEMQPHIFMDPFEEMGMGARFAEQHRRSATEKEASENTGTVDLRHFAFYAFAGRSGVERWSRKTENIEAAASSDASQLIPQHNYKLDVHALNRRQPGEFECREFRESILGVMPHQWDRREDTLLKLVHFNRHKRKTLKKTPGKTINYPFDKPEENHPPGKDSTKKISNIIGKAANFAGSAKSKKYPPYVPTITNYTKVWWVPNVVVAHLKEGIEVLHLASGRTLCKLHLQEGGLHADINGDGVLDHVQAVGGNGAEQTVVSGSMDVLRPCWAVATSGVPVREQLFNVSICHYTHFNLFQHGELYRGFNRGSDMSSLEVATPILIPRSDGHKHRKGSHGDVIFLTNRGEITSHTPGLHGHDAVWQWQQSTGVTWSNLPSPAGMMEGGLVIPTLKPFPLRLHDNHEMILAAGEQEAVVISPGGSILATIELPGSPTHVLIREDFSNDGLTDLILVTSSGVYGFVQTRQPGALFFSVLIGCLIVVMGIIFVTQHINSMKGKPRPSSGPR</ns1:sequence><ns1:name>G7KGA4_MEDTR</ns1:name><ns1:DBRef source="EMBL" version="UNIPROT:0" accessionId="CM001221"/><ns1:DBRef source="EMBLCDS" version="2" accessionId="AES95046"/><ns1:DBRef source="UNIPROT" version="0" accessionId="A0A0C3XDG1"/><ns1:DBRef source="UNIPROT" version="0" accessionId="G7KGA4"/><ns1:DBRef source="EnsemblPlants" version="UNIPROT:0" accessionId="AES95046"/><ns1:DBRef source="GeneID" version="UNIPROT:0" accessionId="11412168"/><ns1:DBRef source="GO" version="UNIPROT:0" accessionId="GO:0016021"/><ns1:DBRef source="Gramene" version="UNIPROT:0" accessionId="AES95046"/><ns1:DBRef source="KEGG" version="UNIPROT:0" accessionId="mtr:MTR_5g021150"/><ns1:DBRef source="OrthoDB" version="UNIPROT:0" accessionId="EOG09360358"/><ns1:DBRef source="Proteomes" version="UNIPROT:0" accessionId="UP000002051"/><ns1:DBRef source="RefSeq" version="UNIPROT:0" accessionId="XP_003612088.2"/></ns1:Sequence><ns1:Sequence id="sq58" description="" dsseqid="sq58"><ns1:sequence>MRKRDLAILMLSAFAIFFSLQHEGDFSFREAWMHLSDDYPIKYEADRLPPPIVADLNGDGKKEVLVATHDAKIQVLEPHSRRVDEGFSNARVLAEVSLLPDKIRISSGRRPVAMATGVIDKLRPGQRPRQVLVVVTSGWSVMCFDSNLKKLWEVNLQEDFPHNAHHREIAISISNYTLRHGDTGLVIVGGRMEMQPHISLDPFEEIGRTERSADQHRRNLTEKEASENSGTVDLRHFALFAFAGGSGAIRWTRKNENIEEHSSDASRLIPQHNYKLDVQALNSRQPGEFECREFRESILGVMPHHWDRREDTLLELARFKRHKRKILKRTSGKTINYPFHKPEENHLPGKDSTKKISNFIGKAAQYAGSAKPNKPFPYIPTITNHTQLWWVPNVVVAHQKEGIEAIHLASGRTFCKLHLQEGGLHADINGDGVLDHVQAVGGNGAEQTVASGSMEVLRPCWAVATSGVPVREQLFNASICHHSLFNLFQHGEYSRNFGRTHDLASLEVATPILIPRSDGHRHRKGSHGDVVFLTNRGEVTSYSPGLHGHGAVWQWQLSTGAIWSNLPSPSGMMESGIVVPTLKSFSLRVHDNQQVILAAGEQEAVVISPGGSILTSVDLPAPPTHTLVTEDFSNDGLTDLIIVTNTGVYGFVQTRQPGALFFSTLVGCLILVMGVVFVTQHLNSIKGKPRASSAQ</ns1:sequence><ns1:name>M5W987_PRUPE</ns1:name><ns1:DBRef source="EMBL" version="UNIPROT:0" accessionId="CM007657"/><ns1:DBRef source="EMBL" version="UNIPROT:0" accessionId="KB639097"/><ns1:DBRef source="EMBLCDS" version="1" accessionId="EMJ05823"/><ns1:DBRef source="EMBLCDS" version="1" accessionId="ONH96990"/><ns1:DBRef source="UNIPROT" version="0" accessionId="M5W987"/><ns1:DBRef source="EnsemblPlants" version="UNIPROT:0" accessionId="ONH96990"/><ns1:DBRef source="GeneID" version="UNIPROT:0" accessionId="18771605"/><ns1:DBRef source="GO" version="UNIPROT:0" accessionId="GO:0016021"/><ns1:DBRef source="Gramene" version="UNIPROT:0" accessionId="ONH96990"/><ns1:DBRef source="KEGG" version="UNIPROT:0" accessionId="pper:18771605"/><ns1:DBRef source="OMA" version="UNIPROT:0" accessionId="PGLHGHG"/><ns1:DBRef source="OrthoDB" version="UNIPROT:0" accessionId="EOG09360358"/><ns1:DBRef source="Proteomes" version="UNIPROT:0" accessionId="UP000006882"/><ns1:DBRef source="RefSeq" version="UNIPROT:0" accessionId="XP_007204624.1"/></ns1:Sequence><ns1:Sequence id="sq60" description="" dsseqid="sq60"><ns1:sequence>MDREEEEMQDGHENGLNSPKNSDLLSLRSSLRGRSNEIEEQLAMRKRDLAILMLSAFAIFFSLQHEGDFSFRESWFHLLDDYPIKYEAERLPPPIVADLNGDGKKEVLVATHDAKIQILEPHTRRVDEGFSEARVIVEVNLLPDKIRVASGRRPVAMATGVIDQNYKQGQPQKQVLVVVTSGWSVMCFDHNLKKLWEENLQEDFPHNVHHREIAISISNYTLKHGDSGLVIVGGRMEAQPHHLMDPLEEIGMSEKNTEQHRRSATEKEGSENAGTVDLRHFAFYAFAGKSGQLRWSRKNENIEAHSTDPSQLIPQHNYKLDVHAINSRHPGEFECREFRESLLGIMPHHWDRREDTLLKLSHFRRHKRKTLKKTSGKSTNYPYHKPEENHPPGKDSTKKISNLIAKAANIAGSAKSKKPMNYIPTITNYTQLWWVPNVVVAHQEEGIEAVHLASGRTICKLNLREGGLHADINGDGVLDHVQAVGGHGADRTVVSGSMEVLRPCWAVATSGVPVREQLFNVSICRHSPYNLFPYGDYSRNFGQSSEVASLEVATPILIQKKDGHKHHKRTQGDVVFLTNRGEVTSYHPGMHGHDAVWQWQILTGATWSNLPSPSGMMEGGMVVPTLKAFSLRMHDNQEIILAAGDQEAVLISPGGSILATVELPSPPTHALVCDDFSNDGLTDLILVTSNGIYGFVQTRQPGALFFSMLVGCLIVVMGVIFVTQHLNSMKGKPRASSGSW</ns1:sequence><ns1:name>A0A059AGC2_EUCGR</ns1:name><ns1:DBRef source="EMBL" version="UNIPROT:0" accessionId="KK198762"/><ns1:DBRef source="EMBLCDS" version="1" accessionId="KCW53092"/><ns1:DBRef source="UNIPROT" version="0" accessionId="A0A059AGC2"/><ns1:DBRef source="GO" version="UNIPROT:0" accessionId="GO:0016021"/><ns1:DBRef source="Proteomes" version="UNIPROT:0" accessionId="UP000030711"/></ns1:Sequence><ns1:Sequence id="sq62" description="" dsseqid="sq62"><ns1:sequence>MRKRDLAILMLSAFAIFFSLQHEGDLSFKEAWYHLFEEYPIKYEAERLPPPIVADLNGDGKKEVLVATHDAKIQVLEPHSRRVDEGFSEARLLAEVSLLPDKIRIVSGRRAVAMATGVIDRNYNHREPRKQVLVVVTSGWSVMCFDHNLKKLWEVNLQEDFPHNAHHREIAISISNYTVKHGDSGLVIVGGRMEMQPHMHIDPFEEIEMAEKSAEQHRRSAAEKEASENSGVVDLRHFALYALAGRTGQLRWSRKIENIQSPSSDESLLIPQHNYKLDAHALNIRHPGEYECREFRESILGVMPHNWDRREDTRLKLAHFRQHKRKAVKKVPGKSTTYPFQKPEEKHTPGKDTTKRISNAIGKAVNYAKSAKPKKPSPYIPTITNYTQLWWVPNVVVAHEKEGIEAVHIATGRTVCKLHLLEGGLHADINGDGVLDHVQVVGANGAEQTVVSGSMEVLRPCWAVATSGVPVREQLFNASICRHSPFNLFQAGEFSRGFGHTFDASSLEVATPILIPRNDGHRHRKGSHGDVVFLTNRGEVTSYSPGLHGHGALWNWQVLTGATWSNLQSPAGMMEAGKVVPTLKAFPLRVHDSQELILAAGDQEAVILSPGGSVLTTIDLPAPPTHALVSEDFSNDGLTDLILVTSSGVYGFVQTRQPGALFFSTLVGCLIIVMGVLFVSQYLNSTKGKPRASSGQW</ns1:sequence><ns1:name>K4BAY4_SOLLC</ns1:name><ns1:DBRef source="UNIPROT" version="0" accessionId="K4BAY4"/><ns1:DBRef source="eggNOG" version="UNIPROT:0" accessionId="ENOG410IH34"/><ns1:DBRef source="eggNOG" version="UNIPROT:0" accessionId="ENOG410ZWAM"/><ns1:DBRef source="EnsemblPlants" version="UNIPROT:0" accessionId="Solyc02g084690.2.1"/><ns1:DBRef source="GeneID" version="UNIPROT:0" accessionId="101246491"/><ns1:DBRef source="GO" version="UNIPROT:0" accessionId="GO:0005774"/><ns1:DBRef source="GO" version="UNIPROT:0" accessionId="GO:0005783"/><ns1:DBRef source="GO" version="UNIPROT:0" accessionId="GO:0005794"/><ns1:DBRef source="GO" version="UNIPROT:0" accessionId="GO:0016021"/><ns1:DBRef source="Gramene" version="UNIPROT:0" accessionId="Solyc02g084690.2.1"/><ns1:DBRef source="InParanoid" version="UNIPROT:0" accessionId="K4BAY4"/><ns1:DBRef source="KEGG" version="UNIPROT:0" accessionId="sly:101246491"/><ns1:DBRef source="OMA" version="UNIPROT:0" accessionId="PGLHGHG"/><ns1:DBRef source="OrthoDB" version="UNIPROT:0" accessionId="EOG09360358"/><ns1:DBRef source="PaxDb" version="UNIPROT:0" accessionId="K4BAY4"/><ns1:DBRef source="Proteomes" version="UNIPROT:0" accessionId="UP000004994"/><ns1:DBRef source="RefSeq" version="UNIPROT:0" accessionId="XP_004232449.1"/></ns1:Sequence><ns1:Sequence id="sq64" description="" dsseqid="sq64"><ns1:sequence>MRKRDLGILLLAAFAVFFSLQHEGDFSFREAWYHLSDEGYPIKHDADRLPPPLVADLNGDGRREVLLPTHDAKIQVLQLPAHARLAAADTLDDFHEARVMAEISLLPANVRVAAGRRPVAMAVGTVDRSYKQADVRKQVLVVVTSGWAVMCFDHNLKKLWEVSLGDDFPHTAHHREVAVSVTNYTLKHGDAGLVIVGGRMEMQHHSADLFDDFMTSQHSSEEHRRSATEKQASEAGNVDVRHFALYAFSGRTGTLRWSRKNENIQAQPSDASAMIPQHNYKLDVHSLNNRHPGEYECRQFRESILGVMPHHWDRREDTSLQLAHFRKHKRKELKKTQGKSVVNNVHKPIEHNPLGKDDTNRISKAIGKAADLAGSAKGKKSLHTLYIPTITNYTQVWWVPNVVVAHEKEGIEAIHLASGRTLCKLHLTEGGLHADINGDGVLDHVQVVGGNGAEQTVVSGSMEVLKPCWAVATSGVPVREQLFNVSICHYNHLNLFHHGDFSRSFGRTFDPSGLEVATPVLLQRDDGHKHRRGSHGDIIFLTSRGEVTSYTPGLLGHDAMWRWQLSTGATWSNLPSPSGMMENVVVPTLKTFSLRAYDPKQVIIAGGDQEAVVISPDGSLLTSIDLPAPPTHALILEDFSGDGLTDIILVTSGGVYGFVQTRQPGALFFSTLVGFLIVVIGVIFVSLHLNSSNGGKPRSSTGYR</ns1:sequence><ns1:name>F2E1J8_HORVV</ns1:name><ns1:DBRef source="EMBL" version="UNIPROT:0" accessionId="AK370019"/><ns1:DBRef source="EMBLCDS" version="1" accessionId="BAK01220"/><ns1:DBRef source="UNIPROT" version="0" accessionId="F2E1J8"/><ns1:DBRef source="GO" version="UNIPROT:0" accessionId="GO:0005774"/><ns1:DBRef source="GO" version="UNIPROT:0" accessionId="GO:0005783"/><ns1:DBRef source="GO" version="UNIPROT:0" accessionId="GO:0005794"/><ns1:DBRef source="GO" version="UNIPROT:0" accessionId="GO:0016021"/></ns1:Sequence><ns1:Sequence id="sq66" description="" dsseqid="sq66"><ns1:sequence>MRKRDLAILMLSGFAIFFTLQHEGDFAFKEAWFHLYDEYPVKYEADRLPPPIVADLNGDGKKEVLVATNDAKIQVLEPHSRRVDEGFSEARVLAEIPLLPDKIRIASGRRAVAMATGVIDRYYKDGTPQKQVVVVVTSGWSVLCFDHNLKKLWETNLQEDFPHNAHHREIAISISNYTLKHGDTGLVIVGGRMEMQPYNHMDPFEELGMTAQNAEQHRRSATENQASEDSGAINLRHFSVYAFAGKTGLLRWSKKTDDVEAHTSDASQLIPQHNYKLDVHALNSRHPGEFECREFRESILSVMPHHWDRREDTLLKLAHFRRHKRKTLKKQAGSKSTAYPFHKPEEHTPAGKDLSRKIPKLIGKAARYAGSAKPKKGMQYIPTITNYTKLWWVPNVVVAHQKEGIEAIHLPTGRTLCKLSLLEGGLHADINGDGVLDHVQTVGGNVGERTVVSGSMEVLKPCWAVATSGVPIREQLFNVSICHHSPFNFLHYGGDYSRHFAQARDTSTLEIATPILIPRDDGHKHRRGSHGDVIFLTNRGEVTSYTPDVHGHDAVWQWQLQTEATWSNLPSPSGLTESGTVVPTLKPFSLRIHDNQPMILAGGDQAAVIISPGGSILASIELPSQPTHALITDDFSNDGLTDVIVMTSNGVYGFVQTRQPGALFFSSLVGCLLVVMAVIFVTQHLNSIQGKPRPSSSF</ns1:sequence><ns1:name>D7LTM4_ARALL</ns1:name><ns1:DBRef source="EMBL" version="UNIPROT:0" accessionId="GL348717"/><ns1:DBRef source="EMBLCDS" version="1" accessionId="EFH52324"/><ns1:DBRef source="UNIPROT" version="0" accessionId="D7LTM4"/><ns1:DBRef source="EnsemblPlants" version="UNIPROT:0" accessionId="scaffold_502156.1"/><ns1:DBRef source="GeneID" version="UNIPROT:0" accessionId="9313855"/><ns1:DBRef source="GO" version="UNIPROT:0" accessionId="GO:0005774"/><ns1:DBRef source="GO" version="UNIPROT:0" accessionId="GO:0005783"/><ns1:DBRef source="GO" version="UNIPROT:0" accessionId="GO:0005794"/><ns1:DBRef source="GO" version="UNIPROT:0" accessionId="GO:0016021"/><ns1:DBRef source="Gramene" version="UNIPROT:0" accessionId="scaffold_502156.1"/><ns1:DBRef source="KEGG" version="UNIPROT:0" accessionId="aly:ARALYDRAFT_906452"/><ns1:DBRef source="OrthoDB" version="UNIPROT:0" accessionId="EOG09360358"/><ns1:DBRef source="Proteomes" version="UNIPROT:0" accessionId="UP000008694"/><ns1:DBRef source="RefSeq" version="UNIPROT:0" accessionId="XP_002876065.1"/></ns1:Sequence><ns1:Sequence id="sq68" description="" dsseqid="sq68"><ns1:sequence>MRKRDLGILLLAAFAIFFSLHHEGDFSFRESWYHLTDEDFPIKYEADRLPPPLVADLNGDGKPEVLLPTHDAKIQVLQPPHARHLNDDSAFQEARVMADISLLPDNVLLASGRRPIAMAVGNVDRSYRPGEVRKQVLVVVTSGWSVMCFDHNLKKLWEHNLQDDFPHAAHHREVAISITNYTLKHGDAGLVIVGGRMEMQHHSADLFDEFMIPEHNMDDRRRSASEKQGSEAGNADLRHFALYAFAGRSGDRRWSRKNENIQSQPSDASVMLPQHNYKLDVHALNSHQPGQFECREFRESILGIMPHHWDRREDTTLQLAHFRKHKRKQVKRTPGKAVINSVNKPIEHNPPGKDASNRIARALGKAADMANSNKARKAQRMQYVPTITNHTQVWWVPNVVVVHEKEGIEVVHLASGRTICKLHLNEGGLHADINGDGVLDHVQVVGGNGIKEQTVVSGSMEVLKPCWAVATSGVPVREQLFNVSICHYNHFNLFHHGDFSRSFGRTFDTAGLEVATPILVQTDDGHKHRRGSHGDIIFLTSRGEVTSYSPGLLGHDAVWRWQVSSGATWSNLPSPSGMMENIVVPTLKAFSLRAYDPKEVIIAGGDQEAVVLSPSGGILAMIELPAPPTHAHLLEDFSGDGLTDMIVVTSGGIYGFVQTRQPGALFFSTLVGCLIVVIGVVFVSLHLSSSNAAKPRASSSEYR</ns1:sequence><ns1:name>C0PDN3_MAIZE</ns1:name><ns1:DBRef source="EMBL" version="UNIPROT:0" accessionId="BT066402"/><ns1:DBRef source="EMBLCDS" version="1" accessionId="ACN33299"/><ns1:DBRef source="UNIPROT" version="0" accessionId="C0PDN3"/><ns1:DBRef source="ExpressionAtlas" version="UNIPROT:0" accessionId="C0PDN3"/><ns1:DBRef source="GeneID" version="UNIPROT:0" accessionId="100383154"/><ns1:DBRef source="GO" version="UNIPROT:0" accessionId="GO:0016021"/><ns1:DBRef source="KEGG" version="UNIPROT:0" accessionId="zma:100383154"/><ns1:DBRef source="RefSeq" version="UNIPROT:0" accessionId="NP_001169290.1"/><ns1:DBRef source="UniGene" version="UNIPROT:0" accessionId="Zm.28926"/></ns1:Sequence><ns1:Sequence id="sq70" description="" dsseqid="sq70"><ns1:sequence>MLAVLQADLNGDGHIELVVTTPDLKLQVVQPAPPGHHGEGFARAVEINSISLLFRRALVAAGHRPVALQVGYIDPLPLERVRPLRKQVIVVVTASWQVLCFDHNLVMLWEYDARVHFPHHSHIKEVAVYISPHQVHGADRGLVVVGASVMRGDVASGEGLQSVAGGGVNGTGSFFEDDDVLLSEMREDAERRRLSKGAGLAEQLSDLDKDDPLAGLPGSRHFSYVAVEGGKGAVRWQHGSGDFHKDLDELSSGLVPQHQYRLDAEKLEGRHFGEASCRDYRESVLHVLPHVWDRPADTRLMEAHFIKHRVGRGASKHELAVHGSAGRGLKQTDGAGKAHAAPSGLLAGGLFRQKVGSKAGRQSAASAGNRHVAGAHGGQAAHGRGGAHHHSLDAAAPGGGAGKRGGGGGKGGKGGHDHLAADVSTKGTAAEALAGAAAAAGGGEVSHAHNVTANALVAFLEEGVEVLHLFSGRTVCKLHLPPRTLHADLNGDGVLDHISVYHGHTAQAGDGEEGDALLPGELRSVSGRGHAVSGRCTAHVRSGIPPSETLFTVQVCHTRKFGVSASRNVFQRAAAAAQPTELATPVMLPIPDLHGYSSRRRQHGMLVFMTNKGEMTAVSSGGAHLWQEYLQVSWPPADQNPDHVVPTLAAMALYTHAVPTTVLAAGTDHAVIVSEHGHVLAELELPAAPTQPLVVSDFNGDGLNDIIVVTNKGLYGYVQVQHLAGGMSLSALLLTLLIALGLVYFTQHYDPMGSMGSGGVGAGGAMGGAGAARRSAKQLRSTDYVD</ns1:sequence><ns1:name>A8JCI7_CHLRE</ns1:name><ns1:DBRef source="EMBL" version="UNIPROT:0" accessionId="DS496157"/><ns1:DBRef source="EMBLCDS" version="1" accessionId="EDO98436"/><ns1:DBRef source="UNIPROT" version="0" accessionId="A8JCI7"/><ns1:DBRef source="eggNOG" version="UNIPROT:0" accessionId="ENOG410IH34"/><ns1:DBRef source="eggNOG" version="UNIPROT:0" accessionId="ENOG410ZWAM"/><ns1:DBRef source="EnsemblPlants" version="UNIPROT:0" accessionId="EDO98436"/><ns1:DBRef source="GeneID" version="UNIPROT:0" accessionId="5725686"/><ns1:DBRef source="GO" version="UNIPROT:0" accessionId="GO:0016021"/><ns1:DBRef source="Gramene" version="UNIPROT:0" accessionId="EDO98436"/><ns1:DBRef source="InParanoid" version="UNIPROT:0" accessionId="A8JCI7"/><ns1:DBRef source="KEGG" version="UNIPROT:0" accessionId="cre:CHLREDRAFT_152723"/><ns1:DBRef source="PaxDb" version="UNIPROT:0" accessionId="A8JCI7"/><ns1:DBRef source="Proteomes" version="UNIPROT:0" accessionId="UP000006906"/><ns1:DBRef source="RefSeq" version="UNIPROT:0" accessionId="XP_001700142.1"/><ns1:DBRef source="STRING" version="UNIPROT:0" accessionId="3055.EDO98436"/></ns1:Sequence></ns1:SequenceSet></vamsasModel><JSeq colour="-1" start="1" end="697" id="sq2"><features begin="22" end="697" type="chain" featureGroup="Uniprot" score="0.0"/><features begin="1" end="21" type="signal peptide" featureGroup="Uniprot" score="0.0"/><features begin="660" end="679" type="transmembrane region" description="Helical" featureGroup="Uniprot" score="0.0"/></JSeq><JSeq colour="-1" start="1" end="696" id="sq4"><features begin="22" end="696" type="chain" featureGroup="Uniprot" score="0.0"/><features begin="1" end="21" type="signal peptide" featureGroup="Uniprot" score="0.0"/><features begin="662" end="681" type="transmembrane region" description="Helical" featureGroup="Uniprot" score="0.0"/></JSeq><JSeq colour="-1" start="1" end="696" id="sq6"><features begin="22" end="696" type="chain" featureGroup="Uniprot" score="0.0"/><features begin="1" end="21" type="signal peptide" featureGroup="Uniprot" score="0.0"/><features begin="659" end="678" type="transmembrane region" description="Helical" featureGroup="Uniprot" score="0.0"/></JSeq><JSeq colour="-1" start="1" end="696" id="sq8"><features begin="22" end="696" type="chain" featureGroup="Uniprot" score="0.0"/><features begin="1" end="21" type="signal peptide" featureGroup="Uniprot" score="0.0"/><features begin="658" end="678" type="transmembrane region" description="Helical" featureGroup="Uniprot" score="0.0"/></JSeq><JSeq colour="-1" start="1" end="701" id="sq10"><features begin="22" end="701" type="chain" featureGroup="Uniprot" score="0.0"/><features begin="1" end="21" type="signal peptide" featureGroup="Uniprot" score="0.0"/><features begin="663" end="686" type="transmembrane region" description="Helical" featureGroup="Uniprot" score="0.0"/></JSeq><JSeq colour="-1" start="1" end="701" id="sq12"><features begin="22" end="701" type="chain" featureGroup="Uniprot" score="0.0"/><features begin="1" end="21" type="signal peptide" featureGroup="Uniprot" score="0.0"/><features begin="663" end="686" type="transmembrane region" description="Helical" featureGroup="Uniprot" score="0.0"/></JSeq><JSeq colour="-1" start="1" end="701" id="sq14"><features begin="22" end="701" type="chain" featureGroup="Uniprot" score="0.0"/><features begin="1" end="21" type="signal peptide" featureGroup="Uniprot" score="0.0"/><features begin="663" end="686" type="transmembrane region" description="Helical" featureGroup="Uniprot" score="0.0"/></JSeq><JSeq colour="-1" start="1" end="747" id="sq16"><features begin="710" end="729" type="transmembrane region" description="Helical" featureGroup="Uniprot" score="0.0"/></JSeq><JSeq colour="-1" start="1" end="697" id="sq18"><features begin="22" end="697" type="chain" featureGroup="Uniprot" score="0.0"/><features begin="207" end="227" type="coiled-coil region" featureGroup="Uniprot" score="0.0"/><features begin="1" end="21" type="signal peptide" featureGroup="Uniprot" score="0.0"/><features begin="660" end="683" type="transmembrane region" description="Helical" featureGroup="Uniprot" score="0.0"/></JSeq><JSeq colour="-1" start="1" end="697" id="sq20"><features begin="22" end="697" type="chain" featureGroup="Uniprot" score="0.0"/><features begin="1" end="21" type="signal peptide" featureGroup="Uniprot" score="0.0"/><features begin="660" end="679" type="transmembrane region" description="Helical" featureGroup="Uniprot" score="0.0"/></JSeq><JSeq colour="-1" start="1" end="706" id="sq22"><features begin="22" end="706" type="chain" featureGroup="Uniprot" score="0.0"/><features begin="1" end="21" type="signal peptide" featureGroup="Uniprot" score="0.0"/><features begin="665" end="685" type="transmembrane region" description="Helical" featureGroup="Uniprot" score="0.0"/></JSeq><JSeq colour="-1" start="1" end="685" id="sq24"><features begin="22" end="685" type="chain" featureGroup="Uniprot" score="0.0"/><features begin="1" end="21" type="signal peptide" featureGroup="Uniprot" score="0.0"/><features begin="648" end="671" type="transmembrane region" description="Helical" featureGroup="Uniprot" score="0.0"/></JSeq><JSeq colour="-1" start="1" end="696" id="sq26"><features begin="22" end="696" type="chain" featureGroup="Uniprot" score="0.0"/><features begin="1" end="21" type="signal peptide" featureGroup="Uniprot" score="0.0"/><features begin="660" end="679" type="transmembrane region" description="Helical" featureGroup="Uniprot" score="0.0"/></JSeq><JSeq colour="-1" start="1" end="697" id="sq28"><features begin="22" end="697" type="chain" featureGroup="Uniprot" score="0.0"/><features begin="1" end="21" type="signal peptide" featureGroup="Uniprot" score="0.0"/><features begin="660" end="679" type="transmembrane region" description="Helical" featureGroup="Uniprot" score="0.0"/></JSeq><JSeq colour="-1" start="1" end="697" id="sq30"><features begin="657" end="676" type="transmembrane region" description="Helical" featureGroup="Uniprot" score="0.0"/></JSeq><JSeq colour="-1" start="1" end="701" id="sq32"><features begin="22" end="701" type="chain" featureGroup="Uniprot" score="0.0"/><features begin="1" end="21" type="signal peptide" featureGroup="Uniprot" score="0.0"/><features begin="663" end="686" type="transmembrane region" description="Helical" featureGroup="Uniprot" score="0.0"/></JSeq><JSeq colour="-1" start="1" end="748" id="sq34"><features begin="692" end="714" type="transmembrane region" description="Helical" featureGroup="Uniprot" score="0.0"/></JSeq><JSeq colour="-1" start="1" end="803" id="sq36"><features begin="28" end="803" type="chain" featureGroup="Uniprot" score="0.0"/><features begin="1" end="27" type="signal peptide" featureGroup="Uniprot" score="0.0"/><features begin="742" end="764" type="transmembrane region" description="Helical" featureGroup="Uniprot" score="0.0"/></JSeq><JSeq colour="-1" start="1" end="697" id="sq38"><features begin="22" end="697" type="chain" featureGroup="Uniprot" score="0.0"/><features begin="1" end="21" type="signal peptide" featureGroup="Uniprot" score="0.0"/><features begin="660" end="679" type="transmembrane region" description="Helical" featureGroup="Uniprot" score="0.0"/></JSeq><JSeq colour="-1" start="1" end="694" id="sq40"><features begin="22" end="694" type="chain" featureGroup="Uniprot" score="0.0"/><features begin="212" end="232" type="coiled-coil region" featureGroup="Uniprot" score="0.0"/><features begin="1" end="21" type="signal peptide" featureGroup="Uniprot" score="0.0"/><features begin="655" end="675" type="transmembrane region" description="Helical" featureGroup="Uniprot" score="0.0"/></JSeq><JSeq colour="-1" start="1" end="698" id="sq42"><features begin="22" end="698" type="chain" featureGroup="Uniprot" score="0.0"/><features begin="1" end="21" type="signal peptide" featureGroup="Uniprot" score="0.0"/><features begin="662" end="681" type="transmembrane region" description="Helical" featureGroup="Uniprot" score="0.0"/></JSeq><JSeq colour="-1" start="1" end="689" id="sq44"><features begin="646" end="666" type="transmembrane region" description="Helical" featureGroup="Uniprot" score="0.0"/></JSeq><JSeq colour="-1" start="1" end="696" id="sq46"><features begin="22" end="696" type="chain" featureGroup="Uniprot" score="0.0"/><features begin="1" end="21" type="signal peptide" featureGroup="Uniprot" score="0.0"/><features begin="659" end="682" type="transmembrane region" description="Helical" featureGroup="Uniprot" score="0.0"/></JSeq><JSeq colour="-1" start="1" end="697" id="sq48"><features begin="22" end="697" type="chain" featureGroup="Uniprot" score="0.0"/><features begin="207" end="227" type="coiled-coil region" featureGroup="Uniprot" score="0.0"/><features begin="1" end="21" type="signal peptide" featureGroup="Uniprot" score="0.0"/><features begin="660" end="679" type="transmembrane region" description="Helical" featureGroup="Uniprot" score="0.0"/></JSeq><JSeq colour="-1" start="1" end="693" id="sq50"><features begin="22" end="693" type="chain" featureGroup="Uniprot" score="0.0"/><features begin="1" end="21" type="signal peptide" featureGroup="Uniprot" score="0.0"/><features begin="656" end="675" type="transmembrane region" description="Helical" featureGroup="Uniprot" score="0.0"/></JSeq><JSeq colour="-1" start="1" end="699" id="sq52"><features begin="22" end="699" type="chain" featureGroup="Uniprot" score="0.0"/><features begin="1" end="21" type="signal peptide" featureGroup="Uniprot" score="0.0"/><features begin="660" end="683" type="transmembrane region" description="Helical" featureGroup="Uniprot" score="0.0"/></JSeq><JSeq colour="-1" start="1" end="695" id="sq54"><features begin="22" end="695" type="chain" featureGroup="Uniprot" score="0.0"/><features begin="1" end="21" type="signal peptide" featureGroup="Uniprot" score="0.0"/><features begin="659" end="678" type="transmembrane region" description="Helical" featureGroup="Uniprot" score="0.0"/></JSeq><JSeq colour="-1" start="1" end="697" id="sq56"><features begin="22" end="697" type="chain" featureGroup="Uniprot" score="0.0"/><features begin="1" end="21" type="signal peptide" featureGroup="Uniprot" score="0.0"/><features begin="660" end="679" type="transmembrane region" description="Helical" featureGroup="Uniprot" score="0.0"/></JSeq><JSeq colour="-1" start="1" end="695" id="sq58"><features begin="22" end="695" type="chain" featureGroup="Uniprot" score="0.0"/><features begin="1" end="21" type="signal peptide" featureGroup="Uniprot" score="0.0"/><features begin="659" end="678" type="transmembrane region" description="Helical" featureGroup="Uniprot" score="0.0"/></JSeq><JSeq colour="-1" start="1" end="740" id="sq60"><features begin="703" end="722" type="transmembrane region" description="Helical" featureGroup="Uniprot" score="0.0"/></JSeq><JSeq colour="-1" start="1" end="697" id="sq62"><features begin="22" end="697" type="chain" featureGroup="Uniprot" score="0.0"/><features begin="207" end="227" type="coiled-coil region" featureGroup="Uniprot" score="0.0"/><features begin="1" end="21" type="signal peptide" featureGroup="Uniprot" score="0.0"/><features begin="660" end="683" type="transmembrane region" description="Helical" featureGroup="Uniprot" score="0.0"/></JSeq><JSeq colour="-1" start="1" end="704" id="sq64"><features begin="22" end="704" type="chain" featureGroup="Uniprot" score="0.0"/><features begin="1" end="21" type="signal peptide" featureGroup="Uniprot" score="0.0"/><features begin="666" end="689" type="transmembrane region" description="Helical" featureGroup="Uniprot" score="0.0"/></JSeq><JSeq colour="-1" start="1" end="698" id="sq66"><features begin="22" end="698" type="chain" featureGroup="Uniprot" score="0.0"/><features begin="1" end="21" type="signal peptide" featureGroup="Uniprot" score="0.0"/><features begin="662" end="681" type="transmembrane region" description="Helical" featureGroup="Uniprot" score="0.0"/></JSeq><JSeq colour="-1" start="1" end="703" id="sq68"><features begin="22" end="703" type="chain" featureGroup="Uniprot" score="0.0"/><features begin="1" end="21" type="signal peptide" featureGroup="Uniprot" score="0.0"/><features begin="664" end="687" type="transmembrane region" description="Helical" featureGroup="Uniprot" score="0.0"/></JSeq><JSeq colour="-1" start="1" end="786" id="sq70"><features begin="786" end="786" type="non-terminal residue" featureGroup="Uniprot" score="0.0"/><features begin="723" end="745" type="transmembrane region" description="Helical" featureGroup="Uniprot" score="0.0"/></JSeq></JalviewModel>
